# Supplementary material for: Changes in the force-time curve during a repeat power ability assessment using loaded countermovement jumps
Source: PeerJ. 2024 Oct 4;12:e17971. doi: 10.7717/peerj.17971 (PMC11457872; doi:10.7717/peerj.17971)
Supplement: Supplemental Information 4 [file peerj-12-17971-s004.xlsx]

## Sheet: Sheet1
Weight	85.25
Ave prop power (W)	3422.5746
Ave max prop power (W)	4817.1259
Max prop power (W)	5715.7978
Time	Net force (N)	Net power (W)
76.002	1363.13	0
76.004	1361.13	0.0644222
76.006	1362.13	0.11271
76.008	1360.13	0.144581
76.01	1359.13	0.128621
76.012	1362.13	0.144971
76.014	1358.13	0.144596
76.016	1359.13	0.0970289
76.018	1359.13	0.0654734
76.02	1360.13	0.0500016
76.022	1359.13	0.0345245
76.024	1360.13	0.0191664
76.026	1358.13	-0.0120505
76.028	1361.13	-0.027265
76.03	1360.13	-0.0105157
76.032	1361.13	0.00614401
76.034	1358.13	-0.00910411
76.036	1361.13	-0.0243246
76.038	1358.13	-0.0393704
76.04	1359.13	-0.0862574
76.042	1361.13	-0.0853097
76.044	1357.13	-0.11576
76.046	1360.13	-0.162565
76.048	1359.13	-0.176939
76.05	1360.13	-0.191507
76.052	1358.13	-0.221471
76.054	1359.13	-0.267674
76.056	1359.13	-0.297599
76.058	1360.13	-0.311711
76.06	1361.13	-0.293916
76.062	1358.13	-0.307152
76.064	1364.13	-0.274491
76.066	1360.13	-0.208078
76.068	1361.13	-0.190656
76.07	1359.13	-0.18881
76.072	1358.13	-0.234798
76.074	1360.13	-0.265213
76.076	1360.13	-0.263308
76.078	1358.13	-0.292816
76.08	1362.13	-0.29164
76.082	1360.13	-0.257345
76.084	1361.13	-0.23972
76.086	1360.13	-0.22182
76.088	1363.13	-0.172714
76.09	1363.13	-0.0754734
76.092	1361.13	-0.0105566
76.094	1361.13	0.0221005
76.096	1364.13	0.102631
76.098	1361.13	0.182354
76.1	1362.13	0.230253
76.102	1365.13	0.342327
76.104	1363.13	0.468685
76.106	1363.13	0.56307
76.108	1363.13	0.657031
76.11	1364.13	0.767086
76.112	1364.13	0.892132
76.114	1364.13	1.01661
76.116	1363.13	1.12374
76.118	1364.13	1.23203
76.12	1366.13	1.38894
76.122	1361.13	1.4899
76.124	1365.13	1.58417
76.126	1364.13	1.72032
76.128	1365.13	1.85836
76.13	1362.13	1.95825
76.132	1367.13	2.10132
76.134	1363.13	2.24598
76.136	1362.13	2.31463
76.138	1361.13	2.35098
76.14	1363.13	2.40831
76.142	1362.13	2.47605
76.144	1364.13	2.56493
76.146	1362.13	2.64589
76.148	1359.13	2.64465
76.15	1363.13	2.67295
76.152	1363.13	2.75716
76.154	1360.13	2.78697
76.156	1363.13	2.82888
76.158	1362.13	2.89424
76.16	1360.13	2.90924
76.162	1362.13	2.93269
76.164	1361.13	2.96551
76.166	1356.13	2.89404
76.168	1361.13	2.84415
76.17	1358.13	2.80949
76.172	1359.13	2.75142
76.174	1359.13	2.70744
76.176	1360.13	2.6815
76.178	1359.13	2.65172
76.18	1357.13	2.5725
76.182	1358.13	2.48342
76.184	1360.13	2.44412
76.186	1361.13	2.45088
76.188	1361.13	2.47173
76.19	1360.13	2.47471
76.192	1360.13	2.46354
76.194	1361.13	2.47013
76.196	1358.13	2.43762
76.198	1359.13	2.38061
76.2	1361.13	2.37325
76.202	1359.13	2.35894
76.204	1360.13	2.33395
76.206	1360.13	2.32324
76.208	1360.13	2.31256
76.21	1360.13	2.3019
76.212	1358.13	2.25611
76.214	1363.13	2.26987
76.216	1360.13	2.30212
76.218	1360.13	2.29142
76.22	1357.13	2.22806
76.222	1356.13	2.1049
76.224	1358.13	2.00272
76.226	1358.13	1.92968
76.228	1357.13	1.83969
76.23	1355.13	1.70133
76.232	1356.13	1.55155
76.234	1356.13	1.41705
76.236	1358.13	1.31681
76.238	1358.13	1.24671
76.24	1356.13	1.14343
76.242	1357.13	1.02731
76.244	1358.13	0.943321
76.246	1358.13	0.874836
76.248	1356.13	0.773713
76.25	1356.13	0.642569
76.252	1357.13	0.528261
76.254	1357.13	0.429868
76.256	1359.13	0.36421
76.258	1356.13	0.281679
76.26	1359.13	0.200754
76.262	1356.13	0.119302
76.264	1358.13	0.0228124
76.266	1357.13	-0.0574868
76.268	1358.13	-0.137514
76.27	1359.13	-0.185488
76.272	1356.13	-0.264376
76.274	1357.13	-0.375341
76.276	1357.13	-0.469732
76.278	1361.13	-0.501638
76.28	1359.13	-0.499423
76.282	1360.13	-0.514231
76.284	1357.13	-0.559205
76.286	1362.13	-0.575448
76.288	1358.13	-0.571935
76.29	1359.13	-0.618256
76.292	1359.13	-0.648039
76.294	1360.13	-0.662263
76.296	1359.13	-0.675446
76.298	1365.13	-0.612201
76.3	1363.13	-0.481645
76.302	1361.13	-0.415762
76.304	1360.13	-0.39837
76.306	1362.13	-0.365973
76.308	1362.13	-0.301248
76.31	1361.13	-0.252564
76.312	1361.13	-0.220245
76.314	1360.13	-0.203847
76.316	1360.13	-0.203601
76.318	1361.13	-0.187572
76.32	1362.13	-0.139704
76.322	1361.13	-0.0918417
76.324	1361.13	-0.0602239
76.326	1362.13	-0.0128242
76.328	1360.13	0.01844
76.33	1361.13	0.0336521
76.332	1361.13	0.064714
76.334	1362.13	0.11165
76.336	1360.13	0.142179
76.338	1366.13	0.237453
76.34	1363.13	0.378814
76.342	1364.13	0.488512
76.344	1364.13	0.613409
76.346	1364.13	0.737746
76.348	1363.13	0.844939
76.35	1365.13	0.969561
76.352	1363.13	1.09079
76.354	1361.13	1.14738
76.356	1362.13	1.19024
76.358	1364.13	1.28177
76.36	1362.13	1.36913
76.362	1364.13	1.4601
76.364	1362.13	1.54638
76.366	1364.13	1.6368
76.368	1364.13	1.75647
76.37	1363.13	1.85826
76.372	1361.13	1.9102
76.374	1361.13	1.93274
76.376	1359.13	1.92047
76.378	1361.13	1.91388
76.38	1364.13	1.98851
76.382	1363.13	2.08899
76.384	1360.13	2.12196
76.386	1362.13	2.14657
76.388	1361.13	2.18229
76.39	1362.13	2.22102
76.392	1362.13	2.27391
76.394	1360.13	2.29129
76.396	1361.13	2.29766
76.398	1361.13	2.31823
76.4	1360.13	2.32105
76.402	1359.13	2.29201
76.404	1358.13	2.23131
76.406	1361.13	2.2092
76.408	1363.13	2.26524
76.41	1360.13	2.29675
76.412	1361.13	2.30292
76.414	1360.13	2.30567
76.416	1362.13	2.3294
76.418	1359.13	2.32855
76.42	1361.13	2.32029
76.422	1357.13	2.27007
76.424	1361.13	2.23341
76.426	1361.13	2.25396
76.428	1358.13	2.22168
76.43	1361.13	2.19933
76.432	1359.13	2.18488
76.434	1360.13	2.15937
76.436	1357.13	2.09588
76.438	1356.13	1.9724
76.44	1357.13	1.85236
76.442	1361.13	1.81613
76.444	1358.13	1.7866
76.446	1360.13	1.74784
76.448	1361.13	1.75567
76.45	1358.13	1.72649
76.452	1360.13	1.68785
76.454	1359.13	1.66154
76.456	1359.13	1.62066
76.458	1358.13	1.56288
76.46	1360.13	1.52467
76.462	1359.13	1.49914
76.464	1357.13	1.425
76.466	1358.13	1.33848
76.468	1358.13	1.26717
76.47	1357.13	1.1794
76.472	1358.13	1.09375
76.474	1360.13	1.05684
76.476	1361.13	1.06702
76.478	1358.13	1.04221
76.48	1362.13	1.03878
76.482	1362.13	1.09608
76.484	1357.13	1.06946
76.486	1358.13	0.984135
76.488	1357.13	0.897737
76.49	1357.13	0.796549
76.492	1359.13	0.728643
76.494	1357.13	0.658891
76.496	1358.13	0.575049
76.498	1357.13	0.490727
76.5	1360.13	0.439935
76.502	1357.13	0.387427
76.504	1361.13	0.353036
76.506	1358.13	0.332853
76.508	1360.13	0.298073
76.51	1357.13	0.246493
76.512	1359.13	0.180174
76.514	1362.13	0.19375
76.516	1360.13	0.222484
76.518	1361.13	0.235625
76.52	1359.13	0.232271
76.522	1362.13	0.245722
76.524	1361.13	0.290273
76.526	1363.13	0.351249
76.528	1363.13	0.443436
76.53	1363.13	0.535209
76.532	1361.13	0.59379
76.534	1358.13	0.571969
76.536	1361.13	0.55276
76.538	1362.13	0.596534
76.54	1361.13	0.639235
76.542	1362.13	0.682678
76.544	1362.13	0.741396
76.546	1363.13	0.816389
76.548	1362.13	0.889845
76.55	1364.13	0.980945
76.552	1363.13	1.0855
76.554	1364.13	1.19117
76.556	1367.13	1.36242
76.558	1366.13	1.56115
76.56	1366.13	1.74399
76.562	1363.13	1.8739
76.564	1364.13	1.97658
76.566	1364.13	2.09338
76.568	1365.13	2.22723
76.57	1366.13	2.39265
76.572	1367.13	2.58957
76.574	1365.13	2.76379
76.576	1365.13	2.90902
76.578	1362.13	2.99905
76.58	1364.13	3.08359
76.582	1366.13	3.23194
76.584	1361.13	3.31495
76.586	1363.13	3.36648
76.588	1363.13	3.44481
76.59	1360.13	3.46725
76.592	1363.13	3.50482
76.594	1360.13	3.5268
76.596	1363.13	3.56416
76.598	1362.13	3.62283
76.6	1359.13	3.61206
76.602	1359.13	3.56153
76.604	1360.13	3.52969
76.606	1357.13	3.45587
76.608	1359.13	3.37918
76.61	1359.13	3.32954
76.612	1359.13	3.28009
76.614	1359.13	3.23082
76.616	1358.13	3.16351
76.618	1356.13	3.04665
76.62	1356.13	2.90317
76.622	1353.13	2.70668
76.624	1357.13	2.54075
76.626	1359.13	2.46651
76.628	1358.13	2.40297
76.63	1356.13	2.29044
76.632	1361.13	2.23775
76.634	1359.13	2.22138
76.636	1354.13	2.08927
76.638	1359.13	1.97312
76.64	1359.13	1.92932
76.642	1358.13	1.86842
76.644	1359.13	1.81051
76.646	1360.13	1.78459
76.648	1359.13	1.75616
76.65	1360.13	1.73042
76.652	1360.13	1.7194
76.654	1361.13	1.7256
76.656	1360.13	1.72923
76.658	1361.13	1.73536
76.66	1361.13	1.75612
76.662	1359.13	1.74234
76.664	1361.13	1.73372
76.666	1359.13	1.72003
76.668	1362.13	1.72864
76.67	1359.13	1.7296
76.672	1359.13	1.68661
76.674	1361.13	1.67807
76.676	1361.13	1.69894
76.678	1359.13	1.68536
76.68	1357.13	1.60831
76.682	1356.13	1.48531
76.684	1360.13	1.4158
76.686	1360.13	1.4059
76.688	1356.13	1.32843
76.69	1359.13	1.24228
76.692	1356.13	1.15103
76.694	1357.13	1.03191
76.696	1358.13	0.944937
76.698	1359.13	0.890026
76.7	1359.13	0.850565
76.702	1359.13	0.81127
76.704	1359.13	0.772141
76.706	1356.13	0.683943
76.708	1359.13	0.599148
76.71	1358.13	0.544631
76.712	1358.13	0.474893
76.714	1359.13	0.421666
76.716	1358.13	0.368052
76.718	1360.13	0.331364
76.72	1359.13	0.309986
76.722	1359.13	0.273036
76.724	1362.13	0.284596
76.726	1360.13	0.310987
76.728	1361.13	0.321992
76.73	1362.13	0.364847
76.732	1364.13	0.455769
76.734	1367.13	0.626956
76.736	1365.13	0.811193
76.738	1366.13	0.980258
76.74	1367.13	1.18082
76.742	1365.13	1.36176
76.744	1365.13	1.51166
76.746	1367.13	1.69531
76.748	1366.13	1.89054
76.75	1368.13	2.10519
76.752	1366.13	2.31273
76.754	1366.13	2.4904
76.756	1367.13	2.68522
76.758	1366.13	2.87524
76.76	1365.13	3.03213
76.762	1364.13	3.15613
76.764	1365.13	3.28416
76.766	1365.13	3.42527
76.768	1363.13	3.52858
76.77	1361.13	3.56734
76.772	1364.13	3.63497
76.774	1360.13	3.66769
76.776	1362.13	3.68441
76.778	1360.13	3.69022
76.78	1361.13	3.68815
76.782	1359.13	3.66202
76.784	1361.13	3.64674
76.786	1357.13	3.58369
76.788	1359.13	3.50495
76.79	1357.13	3.41623
76.792	1360.13	3.35629
76.794	1355.13	3.24525
76.796	1358.13	3.12213
76.798	1358.13	3.04007
76.8	1358.13	2.95833
76.802	1356.13	2.84095
76.804	1358.13	2.73242
76.806	1356.13	2.61632
76.808	1360.13	2.54393
76.81	1359.13	2.51007
76.812	1360.13	2.48003
76.814	1360.13	2.46417
76.816	1360.13	2.44835
76.818	1360.13	2.43259
76.82	1362.13	2.45231
76.822	1362.13	2.50024
76.824	1361.13	2.53013
76.826	1361.13	2.54576
76.828	1362.13	2.57912
76.83	1364.13	2.66218
76.832	1362.13	2.73705
76.834	1361.13	2.7656
76.836	1364.13	2.83408
76.838	1362.13	2.90786
76.84	1362.13	2.95353
76.842	1362.13	2.99898
76.844	1363.13	3.06238
76.846	1363.13	3.13923
76.848	1364.13	3.23404
76.85	1361.13	3.28692
76.852	1363.13	3.33558
76.854	1364.13	3.42957
76.856	1366.13	3.57379
76.858	1359.13	3.61378
76.86	1363.13	3.63473
76.862	1362.13	3.69011
76.864	1361.13	3.71326
76.866	1362.13	3.7417
76.868	1362.13	3.78322
76.87	1361.13	3.80577
76.872	1360.13	3.7963
76.874	1362.13	3.81113
76.876	1363.13	3.87097
76.878	1361.13	3.90602
76.88	1361.13	3.91468
76.882	1362.13	3.94208
76.884	1361.13	3.96354
76.886	1360.13	3.95299
76.888	1360.13	3.92942
76.89	1359.13	3.88714
76.892	1361.13	3.86948
76.894	1360.13	3.85926
76.896	1358.13	3.79852
76.898	1357.13	3.69326
76.9	1359.13	3.61241
76.902	1359.13	3.55828
76.904	1360.13	3.52285
76.906	1362.13	3.5379
76.908	1359.13	3.52396
76.91	1359.13	3.47008
76.912	1360.13	3.43484
76.914	1360.13	3.4131
76.916	1357.13	3.33629
76.918	1358.13	3.2379
76.92	1356.13	3.11698
76.922	1358.13	3.00573
76.924	1357.13	2.90413
76.926	1361.13	2.86121
76.928	1359.13	2.83761
76.93	1356.13	2.7327
76.932	1358.13	2.62245
76.934	1358.13	2.54045
76.936	1359.13	2.4765
76.938	1360.13	2.44455
76.94	1360.13	2.42684
76.942	1359.13	2.39149
76.944	1359.13	2.34215
76.946	1358.13	2.27543
76.948	1361.13	2.24743
76.95	1360.13	2.24475
76.952	1360.13	2.22778
76.954	1358.13	2.17582
76.956	1362.13	2.16548
76.958	1360.13	2.17747
76.96	1362.13	2.19578
76.962	1364.13	2.2779
76.964	1364.13	2.38836
76.966	1363.13	2.48053
76.968	1361.13	2.52243
76.97	1364.13	2.58937
76.972	1364.13	2.69835
76.974	1361.13	2.75286
76.976	1364.13	2.81921
76.978	1363.13	2.90899
76.98	1361.13	2.94821
76.982	1360.13	2.94151
76.984	1365.13	3.01169
76.986	1362.13	3.09589
76.988	1361.13	3.12022
76.99	1364.13	3.18554
76.992	1361.13	3.23655
76.994	1360.13	3.22819
76.996	1361.13	3.22457
76.998	1359.13	3.19793
77	1359.13	3.14429
77.002	1360.13	3.10904
77.004	1359.13	3.06935
77.006	1361.13	3.05249
77.008	1357.13	2.99049
77.01	1361.13	2.94633
77.012	1360.13	2.93919
77.014	1361.13	2.93636
77.016	1361.13	2.9473
77.018	1362.13	2.97628
77.02	1361.13	3.00074
77.022	1359.13	2.97507
77.024	1360.13	2.94012
77.026	1360.13	2.91904
77.028	1361.13	2.91609
77.03	1362.13	2.94501
77.032	1362.13	2.98758
77.034	1358.13	2.95745
77.036	1360.13	2.90865
77.038	1358.13	2.8515
77.04	1358.13	2.76704
77.042	1357.13	2.66507
77.044	1356.13	2.53192
77.046	1357.13	2.40305
77.048	1358.13	2.30635
77.05	1357.13	2.20666
77.052	1357.13	2.0932
77.054	1357.13	1.98022
77.056	1358.13	1.88499
77.058	1356.13	1.77021
77.06	1357.13	1.64403
77.062	1355.13	1.49899
77.064	1357.13	1.35899
77.066	1356.13	1.23237
77.068	1355.13	1.07476
77.07	1352.13	0.853411
77.072	1352.13	0.587924
77.074	1356.13	0.388055
77.076	1359.13	0.299104
77.078	1355.13	0.193212
77.08	1357.13	0.0570259
77.082	1356.13	-0.06291
77.084	1354.13	-0.22955
77.086	1354.13	-0.427239
77.088	1353.13	-0.639424
77.09	1354.13	-0.851605
77.092	1355.13	-1.03143
77.094	1356.13	-1.17897
77.096	1359.13	-1.26439
77.098	1355.13	-1.35871
77.1	1353.13	-1.54919
77.102	1355.13	-1.74337
77.104	1354.13	-1.91712
77.106	1357.13	-2.06422
77.108	1354.13	-2.20155
77.11	1353.13	-2.40441
77.112	1354.13	-2.60989
77.114	1355.13	-2.78302
77.116	1356.13	-2.92388
77.118	1357.13	-3.03252
77.12	1357.13	-3.12262
77.122	1358.13	-3.19877
77.124	1359.13	-3.24285
77.126	1359.13	-3.26844
77.128	1360.13	-3.2804
77.13	1359.13	-3.28746
77.132	1361.13	-3.28578
77.134	1363.13	-3.22025
77.136	1362.13	-3.13193
77.138	1360.13	-3.0896
77.14	1361.13	-3.07018
77.142	1362.13	-3.01891
77.144	1365.13	-2.90822
77.146	1363.13	-2.77132
77.148	1362.13	-2.68513
77.15	1363.13	-2.60324
77.152	1362.13	-2.51787
77.154	1360.13	-2.47894
77.156	1361.13	-2.46157
77.158	1362.13	-2.41234
77.16	1363.13	-2.33133
77.162	1364.13	-2.21861
77.164	1363.13	-2.10313
77.166	1358.13	-2.07783
77.168	1359.13	-2.12545
77.17	1363.13	-2.09793
77.172	1360.13	-2.04383
77.174	1363.13	-1.99894
77.176	1359.13	-1.95992
77.178	1358.13	-2.00497
77.18	1361.13	-2.02389
77.182	1361.13	-1.99052
77.184	1362.13	-1.94276
77.186	1362.13	-1.8778
77.188	1363.13	-1.79849
77.19	1361.13	-1.73154
77.192	1358.13	-1.74331
77.194	1361.13	-1.76269
77.196	1362.13	-1.71568
77.198	1363.13	-1.63688
77.2	1363.13	-1.5412
77.202	1363.13	-1.44593
77.204	1364.13	-1.3361
77.206	1361.13	-1.25485
77.208	1361.13	-1.22467
77.21	1360.13	-1.20965
77.212	1361.13	-1.19645
77.214	1359.13	-1.19659
77.216	1360.13	-1.21527
77.218	1362.13	-1.18697
77.22	1362.13	-1.12511
77.222	1361.13	-1.07866
77.224	1360.13	-1.06432
77.226	1363.13	-1.02122
77.228	1362.13	-0.943364
77.23	1358.13	-0.943526
77.232	1359.13	-0.994855
77.234	1361.13	-0.999
77.236	1363.13	-0.939315
77.238	1358.13	-0.922888
77.24	1362.13	-0.928578
77.242	1358.13	-0.928792
77.244	1360.13	-0.964921
77.246	1360.13	-0.96768
77.248	1362.13	-0.939959
77.25	1360.13	-0.909597
77.252	1360.13	-0.912574
77.254	1359.13	-0.930762
77.256	1360.13	-0.950228
77.258	1359.13	-0.968203
77.26	1356.13	-1.0481
77.262	1357.13	-1.16235
77.264	1359.13	-1.22948
77.266	1360.13	-1.24779
77.268	1359.13	-1.26417
77.27	1359.13	-1.29729
77.272	1359.13	-1.33025
77.274	1358.13	-1.37794
77.276	1359.13	-1.42743
77.278	1356.13	-1.50417
77.28	1357.13	-1.61662
77.282	1358.13	-1.69694
77.284	1358.13	-1.7598
77.286	1358.13	-1.82236
77.288	1358.13	-1.88464
77.29	1358.13	-1.94661
77.292	1358.13	-2.00829
77.294	1359.13	-2.0553
77.296	1359.13	-2.08469
77.298	1358.13	-2.12828
77.3	1358.13	-2.18907
77.302	1357.13	-2.26381
77.304	1358.13	-2.34151
77.306	1360.13	-2.37299
77.308	1358.13	-2.39735
77.31	1358.13	-2.45683
77.312	1360.13	-2.4879
77.314	1355.13	-2.55354
77.316	1358.13	-2.66557
77.318	1355.13	-2.76534
77.32	1358.13	-2.87685
77.322	1359.13	-2.92031
77.324	1357.13	-2.97296
77.326	1356.13	-3.07502
77.328	1356.13	-3.19464
77.33	1359.13	-3.27331
77.332	1359.13	-3.29685
77.334	1354.13	-3.38727
77.336	1358.13	-3.51554
77.338	1358.13	-3.56966
77.34	1356.13	-3.64992
77.342	1356.13	-3.76676
77.344	1356.13	-3.88305
77.346	1355.13	-4.01169
77.348	1360.13	-4.09419
77.35	1358.13	-4.10773
77.352	1357.13	-4.17178
77.354	1359.13	-4.22886
77.356	1358.13	-4.26047
77.358	1358.13	-4.3109
77.36	1360.13	-4.33564
77.362	1358.13	-4.34751
77.364	1357.13	-4.41007
77.366	1359.13	-4.46619
77.368	1356.13	-4.52144
77.37	1356.13	-4.63384
77.372	1358.13	-4.7209
77.374	1357.13	-4.78131
77.376	1357.13	-4.86074
77.378	1358.13	-4.92752
77.38	1359.13	-4.96225
77.382	1359.13	-4.97726
77.384	1357.13	-5.01657
77.386	1357.13	-5.09472
77.388	1356.13	-5.18454
77.39	1359.13	-5.2575
77.392	1357.13	-5.29496
77.394	1357.13	-5.37167
77.396	1360.13	-5.41227
77.398	1359.13	-5.405
77.4	1359.13	-5.41758
77.402	1359.13	-5.43005
77.404	1357.13	-5.46617
77.406	1360.13	-5.5063
77.408	1357.13	-5.52195
77.41	1360.13	-5.56184
77.412	1361.13	-5.52973
77.414	1360.13	-5.48961
77.416	1360.13	-5.46957
77.418	1359.13	-5.46146
77.42	1357.13	-5.49696
77.422	1363.13	-5.50093
77.424	1359.13	-5.43274
77.426	1363.13	-5.3967
77.428	1360.13	-5.31717
77.43	1365.13	-5.2371
77.432	1361.13	-5.10689
77.434	1362.13	-5.04399
77.436	1362.13	-4.96163
77.438	1360.13	-4.90427
77.44	1360.13	-4.8862
77.442	1360.13	-4.86816
77.444	1364.13	-4.80055
77.446	1363.13	-4.66763
77.448	1362.13	-4.5673
77.45	1362.13	-4.48672
77.452	1361.13	-4.41916
77.454	1362.13	-4.35833
77.456	1363.13	-4.26574
77.458	1360.13	-4.19299
77.46	1361.13	-4.16476
77.462	1361.13	-4.11762
77.464	1362.13	-4.0577
77.466	1359.13	-4.01801
77.468	1359.13	-4.03507
77.47	1358.13	-4.06493
77.472	1362.13	-4.06182
77.474	1362.13	-3.98299
77.476	1360.13	-3.93058
77.478	1359.13	-3.92904
77.48	1360.13	-3.93325
77.482	1360.13	-3.9186
77.484	1362.13	-3.87783
77.486	1358.13	-3.85201
77.488	1360.13	-3.87509
77.49	1361.13	-3.84746
77.492	1360.13	-3.81426
77.494	1358.13	-3.82612
77.496	1357.13	-3.88829
77.498	1360.13	-3.92985
77.5	1358.13	-3.9409
77.502	1358.13	-3.98942
77.504	1358.13	-4.03768
77.506	1359.13	-4.07278
77.508	1360.13	-4.07592
77.51	1362.13	-4.03418
77.512	1363.13	-3.94168
77.514	1363.13	-3.83065
77.516	1362.13	-3.73329
77.518	1361.13	-3.66831
77.52	1364.13	-3.58233
77.522	1363.13	-3.45418
77.524	1361.13	-3.37209
77.526	1363.13	-3.30021
77.528	1361.13	-3.21896
77.53	1361.13	-3.17472
77.532	1361.13	-3.13064
77.534	1355.13	-3.16829
77.536	1359.13	-3.26079
77.538	1357.13	-3.30686
77.54	1361.13	-3.33549
77.542	1358.13	-3.33098
77.544	1355.13	-3.42157
77.546	1356.13	-3.55339
77.548	1356.13	-3.66621
77.55	1356.13	-3.77849
77.552	1358.13	-3.86419
77.554	1356.13	-3.9381
77.556	1356.13	-4.04907
77.558	1358.13	-4.13384
77.56	1356.13	-4.20605
77.562	1355.13	-4.32838
77.564	1355.13	-4.46907
77.566	1355.13	-4.6091
77.568	1356.13	-4.73609
77.57	1357.13	-4.8309
77.572	1356.13	-4.91814
77.574	1358.13	-4.99998
77.576	1357.13	-5.05456
77.578	1354.13	-5.16462
77.58	1354.13	-5.3328
77.582	1355.13	-5.48839
77.584	1355.13	-5.62345
77.586	1353.13	-5.78104
77.588	1357.13	-5.93194
77.59	1355.13	-6.02444
77.592	1354.13	-6.1682
77.594	1355.13	-6.32036
77.596	1355.13	-6.45138
77.598	1356.13	-6.57074
77.6	1356.13	-6.6689
77.602	1356.13	-6.76655
77.604	1358.13	-6.84204
77.606	1358.13	-6.87539
77.608	1355.13	-6.94086
77.61	1354.13	-7.0793
77.612	1357.13	-7.20638
77.614	1358.13	-7.25903
77.616	1355.13	-7.32167
77.618	1360.13	-7.39539
77.62	1359.13	-7.37271
77.622	1361.13	-7.35036
77.624	1361.13	-7.28538
77.626	1359.13	-7.24182
77.628	1361.13	-7.21965
77.63	1360.13	-7.1657
77.632	1360.13	-7.13311
77.634	1360.13	-7.1006
77.636	1359.13	-7.07887
77.638	1359.13	-7.07828
77.64	1358.13	-7.08831
77.642	1358.13	-7.1193
77.644	1360.13	-7.12878
77.646	1359.13	-7.10655
77.648	1357.13	-7.1268
77.65	1357.13	-7.18906
77.652	1359.13	-7.22985
77.654	1354.13	-7.28068
77.656	1357.13	-7.40576
77.658	1357.13	-7.4665
77.66	1358.13	-7.51655
77.662	1355.13	-7.57584
77.664	1358.13	-7.66827
77.666	1357.13	-7.70604
77.668	1357.13	-7.76508
77.67	1356.13	-7.83388
77.672	1357.13	-7.91383
77.674	1361.13	-7.93149
77.676	1361.13	-7.86204
77.678	1361.13	-7.79282
77.68	1360.13	-7.73408
77.682	1361.13	-7.68687
77.684	1363.13	-7.59749
77.686	1364.13	-7.45478
77.688	1365.13	-7.28049
77.69	1363.13	-7.107
77.692	1365.13	-6.95503
77.694	1363.13	-6.78332
77.696	1365.13	-6.63218
77.698	1368.13	-6.40588
77.7	1366.13	-6.14101
77.702	1367.13	-5.90689
77.704	1367.13	-5.65327
77.706	1366.13	-5.41276
77.708	1370.13	-5.14443
77.71	1368.13	-4.82234
77.712	1366.13	-4.56647
77.714	1373.13	-4.26048
77.716	1371.13	-3.84654
77.718	1369.13	-3.49966
77.72	1369.13	-3.19191
77.722	1371.13	-2.85762
77.724	1371.13	-2.48804
77.726	1370.13	-2.13457
77.728	1372.13	-1.771
77.73	1374.13	-1.34363
77.732	1372.13	-0.914241
77.734	1372.13	-0.520814
77.736	1375.13	-0.0811233
77.738	1375.13	0.406037
77.74	1377.13	0.924565
77.742	1380.13	1.5241
77.744	1379.13	2.14971
77.746	1381.13	2.79381
77.748	1380.13	3.44559
77.75	1379.13	4.06121
77.752	1381.13	4.69949
77.754	1381.13	5.36137
77.756	1386.13	6.12317
77.758	1383.13	6.87973
77.76	1385.13	7.64091
77.762	1384.13	8.39888
77.764	1388.13	9.23411
77.766	1388.13	10.1064
77.768	1390.13	11.023
77.77	1389.13	11.9287
77.772	1390.13	12.8473
77.774	1390.13	13.7695
77.776	1393.13	14.7681
77.778	1392.13	15.7538
77.78	1394.13	16.7859
77.782	1393.13	17.7943
77.784	1394.13	18.8236
77.786	1396.13	19.9128
77.788	1396.13	21.0028
77.79	1398.13	22.1522
77.792	1401.13	23.3982
77.794	1398.13	24.5384
77.796	1397.13	25.6395
77.798	1401.13	26.8787
77.8	1397.13	27.959
77.802	1396.13	29.008
77.804	1396.13	30.0558
77.806	1402.13	31.3307
77.808	1397.13	32.3716
77.81	1396.13	33.3967
77.812	1397.13	34.4648
77.814	1394.13	35.395
77.816	1394.13	36.3456
77.818	1397.13	37.4208
77.82	1394.13	38.3306
77.822	1394.13	39.267
77.824	1393.13	40.1537
77.826	1394.13	41.0936
77.828	1392.13	41.9238
77.83	1391.13	42.7289
77.832	1390.13	43.4961
77.834	1389.13	44.2257
77.836	1386.13	44.8208
77.838	1386.13	45.4592
77.84	1386.13	46.0943
77.842	1381.13	46.4768
77.844	1381.13	46.9418
77.846	1381.13	47.4043
77.848	1381.13	47.8643
77.85	1374.13	47.9643
77.852	1377.13	48.3459
77.854	1374.13	48.5151
77.856	1376.13	48.8429
77.858	1372.13	48.9236
77.86	1371.13	49.0287
77.862	1371.13	49.1524
77.864	1370.13	49.223
77.866	1366.13	49.1046
77.868	1365.13	49.0134
77.87	1366.13	48.9938
77.872	1363.13	48.7987
77.874	1363.13	48.6632
77.876	1360.13	48.3733
77.878	1360.13	48.1431
77.88	1358.13	47.8111
77.882	1354.13	47.3155
77.884	1352.13	46.7975
77.886	1354.13	46.4195
77.888	1351.13	45.8561
77.89	1350.13	45.3003
77.892	1345.13	44.52
77.894	1344.13	43.7828
77.896	1344.13	43.0656
77.898	1340.13	42.1624
77.9	1336.13	41.1417
77.902	1330.13	39.914
77.904	1327.13	38.6478
77.906	1326.13	37.3861
77.908	1318.13	35.8017
77.91	1316.13	34.2421
77.912	1312.13	32.5516
77.914	1307.13	30.7161
77.916	1301.13	28.7113
77.918	1296.13	26.5853
77.92	1292.13	24.3665
77.922	1283.13	21.8887
77.924	1276.13	19.2449
77.926	1273.13	16.5431
77.928	1263.13	13.5968
77.93	1256.13	10.483
77.932	1244.13	7.1101
77.934	1235.13	3.5203
77.936	1233.13	-0.161173
77.938	1222.13	-3.97252
77.94	1216.13	-7.9722
77.942	1207.13	-12.0968
77.944	1199.13	-16.3926
77.946	1189.13	-20.8264
77.948	1182.13	-25.4623
77.95	1174.13	-30.2013
77.952	1166.13	-35.0697
77.954	1161.13	-40.1258
77.956	1154.13	-45.1977
77.958	1146.13	-50.3387
77.96	1138.13	-55.5922
77.962	1134.13	-61.116
77.964	1122.13	-66.3125
77.966	1114.13	-71.8757
77.968	1104.13	-77.4177
77.97	1098.13	-83.3281
77.972	1090.13	-89.1559
77.974	1079.13	-94.8372
77.976	1072.13	-100.956
77.978	1059.13	-106.602
77.98	1047.13	-112.462
77.982	1035.13	-118.418
77.984	1019.13	-124.022
77.986	1001.13	-129.499
77.988	986.131	-135.458
77.99	965.131	-140.675
77.992	948.131	-146.541
77.994	926.131	-151.677
77.996	905.131	-156.997
77.998	885.131	-162.479
78	864.131	-167.737
78.002	841.131	-172.536
78.004	820.131	-177.64
78.006	795.131	-181.737
78.008	772.131	-186.107
78.01	750.131	-190.509
78.012	727.131	-194.414
78.014	709.131	-199.403
78.016	685.131	-202.417
78.018	666.131	-206.587
78.02	642.131	-208.854
78.022	623.131	-212.367
78.024	601.131	-214.465
78.026	582.131	-217.215
78.028	563.131	-219.55
78.03	544.131	-221.449
78.032	527.131	-223.726
78.034	508.131	-224.699
78.036	489.131	-225.173
78.038	473.131	-226.547
78.04	458.131	-227.953
78.042	440.131	-227.379
78.044	427.131	-228.915
78.046	412.131	-228.935
78.048	398.131	-229.042
78.05	388.131	-231.048
78.052	375.131	-230.874
78.054	361.131	-229.62
78.056	353.131	-231.788
78.058	344.131	-232.987
78.06	334.131	-233.157
78.062	326.131	-234.385
78.064	319.131	-236.043
78.066	315.131	-239.699
78.068	309.131	-241.628
78.07	308.131	-247.313
78.072	306.131	-252.112
78.074	304.131	-256.811
78.076	303.131	-262.271
78.078	305.131	-270.314
78.08	306.131	-277.492
78.082	307.131	-284.673
78.084	309.131	-292.8
78.086	311.131	-300.963
78.088	317.131	-313.095
78.09	321.131	-323.384
78.092	331.131	-339.904
78.094	337.131	-352.534
78.096	347.131	-369.556
78.098	356.131	-385.76
78.1	364.131	-401.091
78.102	375.131	-419.955
78.104	384.131	-436.816
78.106	389.131	-449.277
78.108	400.131	-468.834
78.11	413.131	-490.993
78.112	422.131	-508.622
78.114	429.131	-523.987
78.116	442.131	-546.862
78.118	452.131	-566.23
78.12	468.131	-593.335
78.122	477.131	-611.768
78.124	490.131	-635.489
78.126	503.131	-659.393
78.128	516.131	-683.465
78.13	527.131	-705.029
78.132	539.131	-728.052
78.134	552.131	-752.548
78.136	564.131	-775.791
78.138	578.131	-801.887
78.14	589.131	-823.906
78.142	604.131	-851.595
78.144	614.131	-872.295
78.146	629.131	-900.143
78.148	645.131	-929.472
78.15	660.131	-957.39
78.152	667.131	-973.707
78.154	680.131	-998.769
78.156	698.131	-1031.16
78.158	711.131	-1056.14
78.16	723.131	-1079.58
78.162	735.131	-1102.97
78.164	752.131	-1133.78
78.166	763.131	-1155.47
78.168	782.131	-1189.15
78.17	799.131	-1219.66
78.172	816.131	-1250
78.174	835.131	-1283.21
78.176	856.131	-1319.26
78.178	871.131	-1345.83
78.18	888.131	-1375.26
78.182	905.131	-1404.41
78.184	917.131	-1425.56
78.186	927.131	-1443.4
78.188	946.131	-1474.97
78.19	959.131	-1496.88
78.192	975.131	-1523.17
78.194	986.131	-1541.34
78.196	1002.13	-1567.03
78.198	1018.13	-1592.33
78.2	1032.13	-1614.14
78.202	1049.13	-1640.24
78.204	1064.13	-1662.78
78.206	1076.13	-1680.26
78.208	1095.13	-1708.23
78.21	1109.13	-1727.91
78.212	1131.13	-1759.49
78.214	1149.13	-1784.22
78.216	1169.13	-1811.42
78.218	1190.13	-1839.46
78.22	1207.13	-1860.64
78.222	1229.13	-1888.81
78.224	1249.13	-1913.1
78.226	1269.13	-1936.6
78.228	1285.13	-1953.26
78.23	1299.13	-1966.27
78.232	1320.13	-1989.12
78.234	1339.13	-2008.08
78.236	1351.13	-2015.85
78.238	1366.13	-2027.49
78.24	1384.13	-2042.82
78.242	1403.13	-2058.74
78.244	1419.13	-2069.4
78.246	1436.13	-2080.71
78.248	1450.13	-2086.9
78.25	1464.13	-2092.38
78.252	1475.13	-2092.93
78.254	1485.13	-2091.53
78.256	1493.13	-2086.86
78.258	1508.13	-2091.37
78.26	1516.13	-2085.57
78.262	1529.13	-2086.09
78.264	1544.13	-2088.57
78.266	1562.13	-2094.18
78.268	1576.13	-2093.52
78.27	1595.13	-2098.54
78.272	1609.13	-2096.02
78.274	1621.13	-2090.13
78.276	1633.13	-2083.54
78.278	1640.13	-2070.02
78.28	1649.13	-2058.58
78.282	1654.13	-2041.77
78.284	1663.13	-2029.51
78.286	1669.13	-2013.16
78.288	1675.13	-1996.5
78.29	1679.13	-1977.2
78.292	1687.13	-1962.29
78.294	1696.13	-1948.05
78.296	1705.13	-1933.28
78.298	1713.13	-1916.87
78.3	1721.13	-1900
78.302	1729.13	-1882.67
78.304	1734.13	-1861.7
78.306	1739.13	-1840.47
78.308	1745.13	-1820.02
78.31	1748.13	-1796.21
78.312	1756.13	-1777.24
78.314	1763.13	-1756.83
78.316	1766.13	-1732.17
78.318	1767.13	-1705.51
78.32	1776.13	-1686.31
78.322	1782.13	-1663.83
78.324	1788.13	-1641.01
78.326	1792.13	-1616.1
78.328	1798.13	-1592.73
78.33	1804.13	-1569.03
78.332	1809.13	-1544.17
78.334	1816.13	-1520.67
78.336	1819.13	-1493.57
78.338	1823.13	-1467.14
78.34	1827.13	-1440.53
78.342	1832.13	-1414.49
78.344	1840.13	-1390.39
78.346	1844.13	-1362.93
78.348	1851.13	-1337.39
78.35	1856.13	-1310.06
78.352	1860.13	-1281.82
78.354	1868.13	-1255.99
78.356	1873.13	-1227.76
78.358	1879.13	-1199.9
78.36	1887.13	-1172.89
78.362	1890.13	-1142.48
78.364	1896.13	-1113.66
78.366	1902.13	-1084.5
78.368	1912.13	-1057.12
78.37	1917.13	-1026.52
78.372	1924.13	-996.646
78.374	1930.13	-965.875
78.376	1939.13	-936.144
78.378	1942.13	-903.174
78.38	1947.13	-870.954
78.382	1953.13	-838.88
78.384	1957.13	-805.686
78.386	1958.13	-771.2
78.388	1963.13	-738.192
78.39	1968.13	-704.924
78.392	1968.13	-669.809
78.394	1976.13	-637.239
78.396	1981.13	-603.318
78.398	1987.13	-569.401
78.4	1998.13	-536.367
78.402	2002.13	-500.986
78.404	2011.13	-466.471
78.406	2017.13	-430.79
78.408	2024.13	-394.937
78.41	2032.13	-358.808
78.412	2036.13	-321.628
78.414	2047.13	-285.08
78.416	2050.13	-246.988
78.418	2057.13	-209.119
78.42	2063.13	-170.759
78.422	2067.13	-131.974
78.424	2076.13	-93.119
78.426	2078.13	-53.6478
78.428	2085.13	-14.0903
78.43	2091.13	25.8635
78.432	2093.13	65.939
78.434	2100.13	106.387
78.436	2107.13	147.268
78.438	2113.13	188.469
78.44	2119.13	230.016
78.442	2125.13	271.91
78.444	2128.13	313.632
78.446	2136.13	356.393
78.448	2143.13	399.467
78.45	2149.13	442.746
78.452	2160.13	487.626
78.454	2166.13	531.949
78.456	2174.13	577.201
78.458	2180.13	622.36
78.46	2186.13	667.865
78.462	2196.13	715.123
78.464	2200.13	760.866
78.466	2210.13	809.124
78.468	2216.13	856.449
78.47	2222.13	904.122
78.472	2228.13	952.142
78.474	2234.13	1000.51
78.476	2237.13	1047.74
78.478	2245.13	1097.61
78.48	2249.13	1145.88
78.482	2252.13	1193.74
78.484	2255.13	1241.67
78.486	2259.13	1290.27
78.488	2267.13	1341.49
78.49	2273.13	1391.97
78.492	2275.13	1440.15
78.494	2281.13	1491.03
78.496	2286.13	1541.54
78.498	2289.13	1590.87
78.5	2296.13	1643.22
78.502	2297.13	1691.43
78.504	2302.13	1742.65
78.506	2302.13	1790.09
78.508	2303.13	1838.13
78.51	2305.13	1886.88
78.512	2306.13	1934.73
78.514	2303.13	1978.89
78.516	2303.13	2025.27
78.518	2301.13	2069.57
78.52	2306.13	2120.09
78.522	2305.13	2165.05
78.524	2304.13	2209.69
78.526	2303.13	2254.01
78.528	2303.13	2299.04
78.53	2301.13	2341.76
78.532	2302.13	2387.27
78.534	2301.13	2430.48
78.536	2299.13	2472.28
78.538	2297.13	2513.67
78.54	2296.13	2555.81
78.542	2295.13	2597.63
78.544	2290.13	2634.44
78.546	2289.13	2675.37
78.548	2292.13	2720.85
78.55	2287.13	2756.52
78.552	2283.13	2792.79
78.554	2280.13	2829.76
78.556	2281.13	2871.4
78.558	2281.13	2911.61
78.56	2274.13	2942.38
78.562	2271.13	2977.67
78.564	2266.13	3009.79
78.566	2263.13	3044.02
78.568	2262.13	3080.56
78.57	2251.13	3102.77
78.572	2249.13	3136.63
78.574	2243.13	3164.39
78.576	2239.13	3194.35
78.578	2235.13	3223.78
78.58	2229.13	3249.73
78.582	2227.13	3280.98
78.584	2222.13	3307.35
78.586	2220.13	3337.71
78.588	2211.13	3356.92
78.59	2212.13	3390.8
78.592	2206.13	3413.58
78.594	2205.13	3443.63
78.596	2198.13	3463.83
78.598	2194.13	3488.14
78.6	2189.13	3510.33
78.602	2187.13	3536.89
78.604	2186.13	3564.79
78.606	2182.13	3587.43
78.608	2175.13	3604.54
78.61	2175.13	3632.83
78.612	2168.13	3648.99
78.614	2165.13	3671.35
78.616	2162.13	3693.32
78.618	2158.13	3713.16
78.62	2152.13	3729.03
78.622	2147.13	3746.07
78.624	2144.13	3766.16
78.626	2136.13	3776.91
78.628	2132.13	3794.14
78.63	2125.13	3805.49
78.632	2120.13	3819.85
78.634	2112.13	3828.2
78.636	2105.13	3837.69
78.638	2101.13	3852.13
78.64	2095.13	3862.42
78.642	2088.13	3870.28
78.644	2082.13	3879.42
78.646	2072.13	3880.44
78.648	2065.13	3886.38
78.65	2058.13	3891.73
78.652	2050.13	3894.57
78.654	2044.13	3900.64
78.656	2036.13	3902.32
78.658	2030.13	3907.27
78.66	2022.13	3907.82
78.662	2016.13	3911.69
78.664	2007.13	3909.16
78.666	2000.13	3909.92
78.668	1993.13	3910.16
78.67	1982.13	3901.91
78.672	1981.13	3912.88
78.674	1974.13	3911.68
78.676	1967.13	3909.96
78.678	1961.13	3909.77
78.68	1954.13	3907.11
78.682	1948.13	3906
78.684	1944.13	3908.52
78.686	1935.13	3900.54
78.688	1931.13	3902.2
78.69	1924.13	3897.41
78.692	1920.13	3898.31
78.694	1915.13	3896.87
78.696	1911.13	3897.14
78.698	1907.13	3897.12
78.7	1901.13	3892.67
78.702	1897.13	3891.98
78.704	1892.13	3888.94
78.706	1890.13	3891.81
78.708	1885.13	3888.25
78.71	1880.13	3884.37
78.712	1879.13	3888.53
78.714	1875.13	3886.3
78.716	1871.13	3883.8
78.718	1870.13	3887.33
78.72	1865.13	3882.34
78.722	1865.13	3887.57
78.724	1862.13	3886.42
78.726	1858.13	3882.94
78.728	1855.13	3881.32
78.73	1855.13	3885.85
78.732	1855.13	3890.32
78.734	1852.13	3888.37
78.736	1852.13	3892.59
78.738	1851.13	3894.63
78.74	1848.13	3892.3
78.742	1843.13	3885.52
78.744	1845.13	3893.37
78.746	1848.13	3903.39
78.748	1842.13	3894.28
78.75	1846.13	3906.2
78.752	1843.13	3903.29
78.754	1843.13	3906.6
78.756	1844.13	3912.01
78.758	1841.13	3908.82
78.76	1845.13	3920.48
78.762	1847.13	3927.96
78.764	1847.13	3931.19
78.766	1847.13	3934.37
78.768	1849.13	3941.8
78.77	1847.13	3940.65
78.772	1854.13	3958.77
78.774	1854.13	3962.05
78.776	1855.13	3967.43
78.778	1857.13	3974.98
78.78	1856.13	3976.07
78.782	1859.13	3985.72
78.784	1861.13	3993.29
78.786	1860.13	3994.4
78.788	1866.13	4010.6
78.79	1868.13	4018.34
78.792	1869.13	4023.95
78.794	1873.13	4036.08
78.796	1878.13	4050.52
78.798	1882.13	4062.96
78.8	1882.13	4066.81
78.802	1886.13	4079.34
78.804	1892.13	4096.38
78.806	1894.13	4104.9
78.808	1900.13	4122.23
78.81	1907.13	4141.98
78.812	1913.13	4159.82
78.814	1919.13	4177.9
78.816	1925.13	4196.21
78.818	1931.13	4214.77
78.82	1937.13	4233.57
78.822	1947.13	4261.45
78.824	1953.13	4280.92
78.826	1957.13	4296.2
78.828	1964.13	4318.29
78.83	1968.13	4334
78.832	1976.13	4358.76
78.834	1984.13	4383.88
78.836	1991.13	4407.12
78.838	1999.13	4432.9
78.84	2005.13	4454.55
78.842	2012.13	4478.7
78.844	2020.13	4505.42
78.846	2029.13	4534.76
78.848	2040.13	4569.05
78.85	2048.13	4597.08
78.852	2056.13	4625.49
78.854	2063.13	4651.99
78.856	2076.13	4692.51
78.858	2087.13	4729.14
78.86	2097.13	4764.03
78.862	2109.13	4804.04
78.864	2121.13	4844.69
78.866	2135.13	4890.6
78.868	2145.13	4928.01
78.87	2160.13	4977.58
78.872	2172.13	5021.01
78.874	2185.13	5067.44
78.876	2195.13	5107.56
78.878	2206.13	5150.59
78.88	2223.13	5208.44
78.882	2231.13	5245.93
78.884	2242.13	5291
78.886	2253.13	5336.7
78.888	2266.13	5387.84
78.89	2272.13	5422.88
78.892	2281.13	5465.46
78.894	2286.13	5498.82
78.896	2290.13	5529.94
78.898	2293.13	5558.76
78.9	2298.13	5592.56
78.902	2302.13	5624.11
78.904	2303.13	5648.36
78.906	2301.13	5665.06
78.908	2297.13	5676.47
78.91	2300.13	5704.99
78.912	2292.13	5705.89
78.914	2286.13	5711.13
78.916	2280.13	5715.8
78.918	2271.13	5712.27
78.92	2260.13	5702.88
78.922	2244.13	5679.81
78.924	2231.13	5663.22
78.926	2214.13	5635.35
78.928	2197.13	5606.25
78.93	2174.13	5560.44
78.932	2150.13	5510.51
78.934	2126.13	5459.03
78.936	2096.13	5390.46
78.938	2066.13	5320.11
78.94	2033.13	5240.24
78.942	1997.13	5150.79
78.944	1958.13	5051.69
78.946	1915.13	4940.32
78.948	1864.13	4806.23
78.95	1816.13	4677.87
78.952	1763.13	4534.79
78.954	1708.13	4384.78
78.956	1650.13	4225.45
78.958	1589.13	4056.99
78.96	1527.13	3884.73
78.962	1461.13	3701.31
78.964	1393.13	3512.09
78.966	1320.13	3309.84
78.968	1242.13	3094.99
78.97	1160.13	2870.54
78.972	1070.13	2627.17
78.974	975.131	2373.06
78.976	878.131	2116.28
78.978	782.131	1864.76
78.98	686.131	1616.71
78.982	596.131	1386.76
78.984	511.131	1172.7
78.986	431.131	974.598
78.988	349.131	776.828
78.99	269.131	588.79
78.992	201.131	432.204
78.994	143.131	301.816
78.996	98.1308	202.878
78.998	68.1308	137.996
79	39.1308	77.5952
79.002	21.1308	40.9959
79.004	6.1308	11.6302
79.006	-2.8692	-5.31899
79.008	-0.869202	-1.57388
79.01	-0.869202	-1.53659
79.012	0.130798	0.225639
79.014	0.130798	0.220075
79.016	-1.8692	-3.06581
79.018	0.130798	0.209009
79.02	-0.869202	-1.35241
79.022	1.1308	1.71211
79.024	0.130798	0.192587
79.026	0.130798	0.187158
79.028	1.1308	1.57132
79.03	1.1308	1.52479
79.032	-0.869202	-1.13641
79.034	1.1308	1.43225
79.036	-0.869202	-1.06557
79.038	2.1308	2.52593
79.04	-1.8692	-2.14045
79.042	0.130798	0.144522
79.044	-0.869202	-0.925634
79.046	1.1308	1.15918
79.048	-0.869202	-0.856545
79.05	-0.869202	-0.822197
79.052	1.1308	1.02518
79.054	-0.869202	-0.753974
79.056	-0.869202	-0.720057
79.058	-0.869202	-0.686284
79.06	-1.8692	-1.4035
79.062	0.130798	0.0931709
79.064	1.1308	0.762156
79.066	-0.869202	-0.552657
79.068	-1.8692	-1.11736
79.07	1.1308	0.633146
79.072	0.130798	0.0683071
79.074	-0.869202	-0.421298
79.076	-0.869202	-0.3888
79.078	2.1308	0.873873
79.08	-1.8692	-0.697348
79.082	1.1308	0.38015
79.084	-0.869202	-0.260288
79.086	0.130798	0.0343845
79.088	-1.8692	-0.423294
79.09	-0.869202	-0.165303
79.092	-0.869202	-0.133918
79.094	0.130798	0.0154516
79.096	0.130798	0.0107732
79.098	-0.869202	-0.0406297
79.1	-0.869202	-0.00979399
79.102	-1.8692	0.044978
79.104	1.1308	-0.0669578
79.106	0.130798	-0.012319
79.108	-0.869202	0.112145
79.11	-1.8692	0.306038
79.112	-0.869202	0.172342
79.114	-0.869202	0.202228
79.116	-2.8692	0.765824
79.118	0.130798	-0.0393699
79.12	0.130798	-0.0438035
79.122	2.1308	-0.785441
79.124	-1.8692	0.7518
79.126	0.130798	-0.056984
79.128	2.1308	-0.999185
79.13	-0.869202	0.436379
79.132	1.1308	-0.605007
79.134	-0.869202	0.493581
79.136	-0.869202	0.522005
79.138	2.1308	-1.34895
79.14	0.130798	-0.0870363
79.142	0.130798	-0.0912515
79.144	-1.8692	1.36406
79.146	2.1308	-1.62299
79.148	-0.869202	0.689666
79.15	-0.869202	0.717179
79.152	0.130798	-0.112041
79.154	-1.8692	1.65976
79.156	-0.869202	0.798945
79.158	0.130798	-0.124287
79.16	0.130798	-0.128328
79.162	-1.8692	1.89141
79.164	0.130798	-0.136357
79.166	1.1308	-1.21328
79.168	-1.8692	2.06222
79.17	-0.869202	0.985203
79.172	3.1308	-3.64253
79.174	0.130798	-0.15608
79.176	0.130798	-0.159968
79.178	-0.869202	1.08877
79.18	-1.8692	2.39648
79.182	0.130798	-0.171529
79.184	0.130798	-0.175343
79.186	0.130798	-0.179137
79.188	1.1308	-1.58134
79.19	-1.8692	2.66767
79.192	-1.8692	2.72119
79.194	-0.869202	1.29014
79.196	-0.869202	1.31477
79.198	-0.869202	1.33927
79.2	-0.869202	1.36365
79.202	2.1308	-3.40229
79.204	1.1308	-1.8369
79.206	-0.869202	1.43595
79.208	-1.8692	3.1394
79.21	-1.8692	3.19057
79.212	-0.869202	1.50732
79.214	1.1308	-1.99155
79.216	0.130798	-0.23388
79.218	0.130798	-0.237382
79.22	0.130798	-0.240867
79.222	-0.869202	1.6237
79.224	1.1308	-2.14219
79.226	-0.869202	1.66943
79.228	0.130798	-0.254631
79.23	1.1308	-2.23073
79.232	1.1308	-2.25991
79.234	1.1308	-2.28894
79.236	-1.8692	3.83141
79.238	2.1308	-4.4218
79.24	0.130798	-0.274736
79.242	-0.869202	1.8476
79.244	2.1308	-4.5826
79.246	2.1308	-4.63556
79.248	1.1308	-2.48802
79.25	-0.869202	1.93386
79.252	1.1308	-2.54359
79.254	-0.869202	1.97635
79.256	0.130798	-0.300574
79.258	-0.869202	2.0184
79.26	-1.8692	4.38542
79.262	0.130798	-0.309994
79.264	0.130798	-0.313097
79.266	-0.869202	2.10117
79.268	-1.8692	4.56245
79.27	1.1308	-2.78652
79.272	1.1308	-2.81274
79.274	0.130798	-0.328364
79.276	0.130798	-0.331366
79.278	1.1308	-2.89059
79.28	1.1308	-2.91624
79.282	-0.869202	2.26123
79.284	-0.869202	2.28076
79.286	2.1308	-5.6387
79.288	0.130798	-0.34903
79.29	1.1308	-3.04245
79.292	0.130798	-0.354786
79.294	-1.8692	5.111
79.296	1.1308	-3.11652
79.298	1.1308	-3.1409
79.3	0.130798	-0.366109
79.302	0.130798	-0.3689
79.304	0.130798	-0.371675
79.306	3.1308	-8.96238
79.308	0.130798	-0.377167
79.31	-0.869202	2.52455
79.312	-0.869202	2.54259
79.314	1.1308	-3.33111
79.316	0.130798	-0.387983
79.318	-0.869202	2.59601
79.32	2.1308	-6.40708
79.322	0.130798	-0.395925
79.324	0.130798	-0.398542
79.326	0.130798	-0.401143
79.328	1.1308	-3.49038
79.33	-1.8692	5.80633
79.332	-0.869202	2.71703
79.334	1.1308	-3.55671
79.336	-0.869202	2.75068
79.338	1.1308	-3.60023
79.34	-0.869202	2.78393
79.342	-1.8692	6.02228
79.344	-1.8692	6.05758
79.346	0.130798	-0.426333
79.348	-1.8692	6.12743
79.35	-1.8692	6.16208
79.352	-0.869202	2.88145
79.354	-0.869202	2.89734
79.356	0.130798	-0.438369
79.358	-1.8692	6.29837
79.36	2.1308	-7.21802
79.362	0.130798	-0.445401
79.364	-2.8692	9.82124
79.366	-0.869202	2.99059
79.368	-0.869202	3.0058
79.37	1.1308	-3.93006
79.372	-0.869202	3.03588
79.374	-0.869202	3.0508
79.376	0.130798	-0.461314
79.378	0.130798	-0.463527
79.38	0.130798	-0.465725
79.382	-0.869202	3.10944
79.384	0.130798	-0.470082
79.386	-1.8692	6.74867
79.388	0.130798	-0.474384
79.39	0.130798	-0.476511
79.392	10.1308	-37.0701
79.394	82.1308	-301.758
79.396	153.131	-564.641
79.398	111.131	-411.192
79.4	200.131	-742.923
79.402	290.131	-1079.9
79.404	409.131	-1525.86
79.406	555.131	-2072.72
79.408	950.131	-3545.51
79.41	1505.13	-5596.53
79.412	1688.13	-6239.98
79.414	1348.13	-4956.22
79.416	1196.13	-4380.42
79.418	1176.13	-4292.87
79.42	1314.13	-4778.79
79.422	1513.13	-5476.04
79.424	1700.13	-6115.52
79.426	1839.13	-6568.29
79.428	2022.13	-7162.47
79.43	2236.13	-7844.61
79.432	2461.13	-8538.09
79.434	2633.13	-9020.38
79.436	2765.13	-9343.02
79.438	2862.13	-9529.51
79.44	2936.13	-9625.65
79.442	2992.13	-9652.15
79.444	3037.13	-9634.89
79.446	3081.13	-9607.12
79.448	3118.13	-9550.82
79.45	3154.13	-9485.42
79.452	3179.13	-9381.97
79.454	3210.13	-9291.67
79.456	3241.13	-9196.24
79.458	3286.13	-9134
79.46	3458.13	-9404.24
79.462	3527.13	-9370.78
79.464	3734.13	-9675.53
79.466	4037.13	-10172.5
79.468	4228.13	-10328.8
79.47	4468.13	-10550.6
79.472	4633.13	-10541.8
79.474	4627.13	-10123.3
79.476	4556.13	-9575.14
79.478	4396.13	-8873.31
79.48	4203.13	-8153.06
79.482	4020.13	-7500.81
79.484	3815.13	-6854.71
79.486	3631.13	-6290.8
79.488	3449.13	-5769.57
79.49	3293.13	-5325.86
79.492	3179.13	-4975.83
79.494	3077.13	-4664.28
79.496	2999.13	-4404.93
79.498	2927.13	-4167.15
79.5	2880.13	-3974.88
79.502	2852.13	-3815.12
79.504	2814.13	-3647.44
79.506	2793.13	-3506.66
79.508	2767.13	-3363.49
79.51	2745.13	-3229.1
79.512	2729.13	-3104.92
79.514	2711.13	-2981.28
79.516	2695.13	-2862.64
79.518	2684.13	-2751.58
79.52	2676.13	-2645.32
79.522	2681.13	-2552.51
79.524	2688.13	-2461.21
79.526	2720.13	-2390.54
79.528	2773.13	-2332.88
79.53	2845.13	-2282.78
79.532	2912.13	-2219.02
79.534	2993.13	-2155.27
79.536	3069.13	-2076.25
79.538	3140.13	-1982.63
79.54	3197.13	-1870.23
79.542	3228.13	-1735.85
79.544	3236.13	-1586.44
79.546	3217.13	-1425.4
79.548	3188.13	-1264.63
79.55	3144.13	-1104.62
79.552	3093.13	-950.509
79.554	3050.13	-806.937
79.556	3007.13	-670.63
79.558	2963.13	-541.27
79.56	2926.13	-419.749
79.562	2894.13	-304.488
79.564	2865.13	-194.404
79.566	2846.13	-88.8591
79.568	2828.13	13.6157
79.57	2816.13	113.6
79.572	2807.13	211.825
79.574	2804.13	309.25
79.576	2794.13	404.59
79.578	2790.13	499.428
79.58	2779.13	591.586
79.582	2772.13	682.979
79.584	2761.13	771.786
79.586	2750.13	858.743
79.588	2739.13	943.869
79.59	2730.13	1028
79.592	2717.13	1108.82
79.594	2703.13	1187.15
79.596	2690.13	1263.83
79.598	2679.13	1339.6
79.6	2665.13	1411.96
79.602	2652.13	1482.84
79.604	2638.13	1551.19
79.606	2628.13	1620.1
79.608	2618.13	1687.48
79.61	2611.13	1755.46
79.612	2600.13	1819.36
79.614	2592.13	1883.93
79.616	2581.13	1944.91
79.618	2575.13	2008.36
79.62	2563.13	2065.8
79.622	2560.13	2129.34
79.624	2552.13	2187.79
79.626	2548.13	2248.7
79.628	2543.13	2307.92
79.63	2539.13	2367.25
79.632	2533.13	2423.88
79.634	2531.13	2483.59
79.636	2526.13	2539.69
79.638	2520.13	2593.9
79.64	2509.13	2641.77
79.642	2502.13	2692.61
79.644	2493.13	2740.17
79.646	2476.13	2777.31
79.648	2465.13	2819.47
79.65	2452.13	2857.85
79.652	2434.13	2888.59
79.654	2421.13	2923.47
79.656	2399.13	2945.52
79.658	2383.13	2972.86
79.66	2363.13	2993.28
79.662	2343.13	3011.6
79.664	2326.13	3031.85
79.666	2304.13	3043.62
79.668	2284.13	3055.96
79.67	2263.13	3064.99
79.672	2242.13	3072.03
79.674	2222.13	3078.53
79.676	2199.13	3078.95
79.678	2178.13	3080.22
79.68	2155.13	3076.77
79.682	2133.13	3072.85
79.684	2107.13	3061.23
79.686	2083.13	3050.53
79.688	2060.13	3039.49
79.69	2035.13	3023.69
79.692	2009.13	3004.56
79.694	1985.13	2986.66
79.696	1958.13	2962.5
79.698	1933.13	2939.66
79.7	1909.13	2916.77
79.702	1882.13	2887.72
79.704	1855.13	2857.07
79.706	1828.13	2824.87
79.708	1803.13	2794.33
79.71	1774.13	2756.17
79.712	1745.13	2716.54
79.714	1715.13	2673.94
79.716	1686.13	2631.55
79.718	1660.13	2592.64
79.72	1634.13	2552.65
79.722	1604.13	2505.32
79.724	1577.13	2461.61
79.726	1548.13	2413.81
79.728	1521.13	2368.2
79.73	1494.13	2321.77
79.732	1468.13	2276.13
79.734	1442.13	2229.8
79.736	1413.13	2178.16
79.738	1387.13	2130.52
79.74	1360.13	2080.81
79.742	1337.13	2036.75
79.744	1310.13	1986.18
79.746	1279.13	1929.12
79.748	1253.13	1879.23
79.75	1229.13	1832.09
79.752	1200.13	1777.25
79.754	1172.13	1723.7
79.756	1147.13	1674.43
79.758	1124.13	1628.01
79.76	1095.13	1572.87
79.762	1067.13	1519.18
79.764	1042.13	1469.82
79.766	1012.13	1413.54
79.768	988.131	1365.8
79.77	961.131	1314.12
79.772	930.131	1257.26
79.774	905.131	1208.84
79.776	879.131	1159.43
79.778	850.131	1106.49
79.78	822.131	1055.34
79.782	796.131	1007.27
79.784	766.131	954.732
79.786	742.131	910.278
79.788	715.131	862.771
79.79	688.131	815.969
79.792	657.131	765.23
79.794	629.131	718.857
79.796	598.131	669.985
79.798	568.131	623.25
79.8	540.131	579.732
79.802	510.131	535.145
79.804	476.131	487.605
79.806	441.131	440.449
79.808	409.131	397.729
79.81	374.131	353.603
79.812	341.131	312.969
79.814	308.131	273.959
79.816	272.131	234.05
79.818	240.131	199.393
79.82	216.131	172.928
79.822	187.131	143.973
79.824	165.131	121.894
79.826	146.131	103.258
79.828	125.131	84.4288
79.83	107.131	68.8329
79.832	90.1308	54.9823
79.834	75.1308	43.3736
79.836	67.1308	36.5498
79.838	56.1308	28.7122
79.84	50.1308	23.9892
79.842	40.1308	17.8781
79.844	35.1308	14.4889
79.846	28.1308	10.6716
79.848	22.1308	7.66347
79.85	19.1308	5.99256
79.852	15.1308	4.24061
79.854	11.1308	2.75304
79.856	10.1308	2.17298
79.858	8.1308	1.47783
79.86	9.1308	1.3619
79.862	6.1308	0.715284
79.864	9.1308	0.769999
79.866	13.1308	0.685607
79.868	10.1308	0.205159
79.87	13.1308	-0.151925
79.872	15.1308	-0.653523
79.874	21.1308	-1.57591
79.876	21.1308	-2.23471
79.878	26.1308	-3.573
79.88	31.1308	-5.21313
79.882	38.1308	-7.54625
79.884	61.1308	-13.9294
79.886	68.1308	-17.5323
79.888	78.1308	-22.3823
79.89	98.1308	-30.9237
79.892	119.131	-40.8825
79.894	153.131	-56.727
79.896	192.131	-76.2266
79.898	240.131	-101.311
79.9	277.131	-123.585
79.902	322.131	-151.054
79.904	375.131	-184.055
79.906	429.131	-219.291
79.908	485.131	-257.118
79.91	537.131	-294.149
79.912	586.131	-330.576
79.914	633.131	-366.685
79.916	676.131	-401.081
79.918	725.131	-439.497
79.92	766.131	-473.37
79.922	814.131	-511.72
79.924	858.131	-547.569
79.926	903.131	-583.921
79.928	950.131	-621.279
79.93	994.131	-656.246
79.932	1036.13	-689.349
79.934	1076.13	-720.484
79.936	1111.13	-747.582
79.938	1149.13	-775.934
79.94	1178.13	-797.426
79.942	1213.13	-822.158
79.944	1240.13	-840.609
79.946	1268.13	-858.918
79.948	1294.13	-875.021
79.95	1319.13	-889.599
79.952	1344.13	-903.304
79.954	1370.13	-916.748
79.956	1396.13	-929.199
79.958	1419.13	-938.679
79.96	1443.13	-947.85
79.962	1463.13	-953.457
79.964	1486.13	-960.074
79.966	1507.13	-964.403
79.968	1526.13	-966.524
79.97	1546.13	-968.352
79.972	1569.13	-971.006
79.974	1593.13	-973.095
79.976	1618.13	-974.521
79.978	1644.13	-975.184
79.98	1667.13	-972.723
79.982	1697.13	-972.844
79.984	1718.13	-966.327
79.986	1743.13	-960.698
79.988	1771.13	-955.104
79.99	1796.13	-946.233
[truncated: 29,504 more rows]
