# Supplementary material for: Changes in the force-time curve during a repeat power ability assessment using loaded countermovement jumps
Source: PeerJ. 2024 Oct 4;12:e17971. doi: 10.7717/peerj.17971 (PMC11457872; doi:10.7717/peerj.17971)
Supplement: Supplemental Information 5 [file peerj-12-17971-s005.xlsx]

## Sheet: Sheet1
Weight	75.46
Ave prop power (W)	3250.7205
Ave max prop power (W)	5191.7673
Max prop power (W)	6264.9213
Time	Net force (N)	Net power (W)
41.502	1187.13	0
41.504	1184.13	-0.540446
41.506	1188.13	-1.0664
41.508	1186.13	-1.55412
41.51	1189.13	-2.03088
41.512	1190.13	-2.44071
41.514	1187.13	-2.8712
41.516	1193.13	-3.27523
41.518	1190.13	-3.60655
41.52	1192.13	-3.96692
41.522	1195.13	-4.25146
41.524	1197.13	-4.45315
41.526	1194.13	-4.65095
41.528	1195.13	-4.89458
41.53	1198.13	-5.08269
41.532	1196.13	-5.23307
41.534	1197.13	-5.41149
41.536	1195.13	-5.59116
41.538	1198.13	-5.77762
41.54	1197.13	-5.91257
41.542	1197.13	-6.06747
41.544	1198.13	-6.21095
41.546	1198.13	-6.33282
41.548	1197.13	-6.46451
41.55	1199.13	-6.59596
41.552	1196.13	-6.71499
41.554	1198.13	-6.87714
41.556	1197.13	-7.00559
41.558	1197.13	-7.15493
41.56	1198.13	-7.29377
41.562	1198.13	-7.4101
41.564	1198.13	-7.52582
41.566	1199.13	-7.63145
41.568	1197.13	-7.73319
41.57	1198.13	-7.86945
41.572	1200.13	-7.96432
41.574	1200.13	-8.01384
41.576	1202.13	-8.04469
41.578	1200.13	-8.04859
41.58	1201.13	-8.08829
41.582	1201.13	-8.10516
41.584	1202.13	-8.11271
41.586	1203.13	-8.08833
41.588	1202.13	-8.05055
41.59	1204.13	-8.01694
41.592	1204.13	-7.93819
41.594	1204.13	-7.8597
41.596	1205.13	-7.77197
41.598	1205.13	-7.6621
41.6	1209.13	-7.51373
41.602	1204.13	-7.32617
41.604	1209.13	-7.20004
41.606	1206.13	-6.99472
41.608	1206.13	-6.85585
41.61	1209.13	-6.68624
41.612	1208.13	-6.46299
41.614	1205.13	-6.29438
41.616	1209.13	-6.14681
41.618	1205.13	-5.95922
41.62	1210.13	-5.80066
41.622	1208.13	-5.56089
41.624	1207.13	-5.37512
41.626	1208.13	-5.19899
41.628	1208.13	-5.00315
41.63	1211.13	-4.772
41.632	1206.13	-4.54263
41.634	1206.13	-4.41356
41.636	1204.13	-4.30973
41.638	1207.13	-4.20812
41.64	1209.13	-4.02305
41.642	1208.13	-3.81264
41.644	1204.13	-3.67409
41.646	1205.13	-3.59942
41.648	1203.13	-3.53203
41.65	1204.13	-3.48964
41.652	1202.13	-3.45463
41.654	1205.13	-3.4181
41.656	1203.13	-3.35158
41.658	1201.13	-3.34901
41.66	1201.13	-3.3837
41.662	1200.13	-3.4312
41.664	1195.13	-3.56154
41.666	1200.13	-3.72099
41.668	1198.13	-3.81086
41.67	1196.13	-3.96319
41.672	1196.13	-4.15274
41.674	1196.13	-4.34139
41.676	1194.13	-4.55314
41.678	1191.13	-4.83787
41.68	1194.13	-5.14558
41.682	1195.13	-5.38106
41.684	1192.13	-5.62858
41.686	1193.13	-5.92485
41.688	1192.13	-6.20982
41.69	1192.13	-6.51415
41.692	1191.13	-6.82706
41.694	1190.13	-7.16942
41.696	1191.13	-7.52218
41.698	1191.13	-7.85154
41.7	1187.13	-8.21465
41.702	1190.13	-8.63977
41.704	1189.13	-9.00318
41.706	1192.13	-9.36422
41.708	1191.13	-9.66129
41.71	1190.13	-9.98784
41.712	1192.13	-10.3225
41.714	1190.13	-10.621
41.716	1189.13	-10.9732
41.718	1190.13	-11.3422
41.72	1188.13	-11.6962
41.722	1191.13	-12.0823
41.724	1190.13	-12.3951
41.726	1190.13	-12.7323
41.728	1191.13	-13.0631
41.73	1192.13	-13.3612
41.732	1193.13	-13.6269
41.734	1193.13	-13.8643
41.736	1194.13	-14.0966
41.738	1190.13	-14.3153
41.74	1195.13	-14.6254
41.742	1193.13	-14.8018
41.744	1194.13	-15.03
41.746	1197.13	-15.2196
41.748	1193.13	-15.335
41.75	1193.13	-15.5635
41.752	1196.13	-15.7831
41.754	1192.13	-15.9249
41.756	1195.13	-16.1748
41.758	1196.13	-16.334
41.76	1193.13	-16.469
41.762	1194.13	-16.6896
41.764	1193.13	-16.8811
41.766	1192.13	-17.1027
41.768	1195.13	-17.3492
41.77	1195.13	-17.5042
41.772	1192.13	-17.6612
41.774	1191.13	-17.9092
41.776	1191.13	-18.1863
41.778	1191.13	-18.462
41.78	1190.13	-18.7362
41.782	1192.13	-19.0407
41.784	1191.13	-19.2803
41.786	1191.13	-19.5503
41.788	1190.13	-19.818
41.79	1189.13	-20.1152
41.792	1189.13	-20.4431
41.794	1190.13	-20.7711
41.796	1192.13	-21.0684
41.798	1189.13	-21.2914
41.8	1191.13	-21.6181
41.802	1192.13	-21.8785
41.804	1192.13	-22.1037
41.806	1192.13	-22.3276
41.808	1194.13	-22.5566
41.81	1192.13	-22.7089
41.812	1193.13	-22.9328
41.814	1194.13	-23.1244
41.816	1195.13	-23.2837
41.818	1192.13	-23.3954
41.82	1196.13	-23.6278
41.822	1198.13	-23.7255
41.824	1195.13	-23.7394
41.826	1197.13	-23.8678
41.828	1197.13	-23.9242
41.83	1198.13	-23.9843
41.832	1200.13	-24.0164
41.834	1199.13	-23.9724
41.836	1199.13	-23.9641
41.838	1201.13	-23.9638
41.84	1199.13	-23.8836
41.842	1200.13	-23.879
41.844	1198.13	-23.8304
41.846	1202.13	-23.8691
41.848	1203.13	-23.7684
41.85	1202.13	-23.6285
41.852	1201.13	-23.5209
41.854	1202.13	-23.4525
41.856	1203.13	-23.3523
41.858	1200.13	-23.2067
41.86	1203.13	-23.1772
41.862	1201.13	-23.0356
41.864	1203.13	-22.971
41.866	1203.13	-22.8363
41.868	1202.13	-22.699
41.87	1202.13	-22.5969
41.872	1201.13	-22.4921
41.874	1204.13	-22.4304
41.876	1203.13	-22.2625
41.878	1204.13	-22.132
41.88	1202.13	-21.9627
41.882	1204.13	-21.8669
41.884	1200.13	-21.6945
41.886	1202.13	-21.6626
41.888	1201.13	-21.5609
41.89	1202.13	-21.4951
41.892	1200.13	-21.3918
41.894	1199.13	-21.3541
41.896	1199.13	-21.35
41.898	1199.13	-21.3456
41.9	1200.13	-21.3429
41.902	1199.13	-21.3045
41.904	1201.13	-21.3034
41.906	1198.13	-21.2294
41.908	1201.13	-21.2616
41.91	1199.13	-21.1893
41.912	1200.13	-21.1858
41.914	1198.13	-21.145
41.916	1196.13	-21.1673
41.918	1196.13	-21.2561
41.92	1197.13	-21.3463
41.922	1196.13	-21.4002
41.924	1193.13	-21.4807
41.926	1197.13	-21.6706
41.928	1194.13	-21.7174
41.93	1192.13	-21.8601
41.932	1193.13	-22.0723
41.934	1194.13	-22.2522
41.936	1192.13	-22.3909
41.938	1190.13	-22.5909
41.94	1194.13	-22.8723
41.942	1194.13	-23.0135
41.944	1189.13	-23.1355
41.946	1195.13	-23.4546
41.948	1192.13	-23.5492
41.95	1192.13	-23.749
41.952	1191.13	-23.9433
41.954	1191.13	-24.1721
41.956	1193.13	-24.409
41.958	1193.13	-24.5726
41.96	1193.13	-24.7353
41.962	1192.13	-24.8918
41.964	1194.13	-25.0943
41.966	1193.13	-25.2172
41.968	1192.13	-25.3704
41.97	1195.13	-25.5763
41.972	1193.13	-25.6587
41.974	1193.13	-25.8146
41.976	1196.13	-25.9874
41.978	1195.13	-26.0411
41.98	1195.13	-26.1318
41.982	1199.13	-26.246
41.984	1192.13	-26.1664
41.986	1194.13	-26.3623
41.988	1196.13	-26.4945
41.99	1197.13	-26.5566
41.992	1197.13	-26.5802
41.994	1198.13	-26.6099
41.996	1197.13	-26.5948
41.998	1199.13	-26.6302
42	1195.13	-26.5637
42.002	1194.13	-26.6423
42.004	1194.13	-26.7583
42.006	1194.13	-26.8734
42.008	1194.13	-26.9877
42.01	1193.13	-27.0944
42.012	1195.13	-27.2526
42.014	1197.13	-27.347
42.016	1193.13	-27.3354
42.018	1193.13	-27.4775
42.02	1194.13	-27.6261
42.022	1190.13	-27.7051
42.024	1190.13	-27.9385
42.026	1195.13	-28.21
42.028	1191.13	-28.2523
42.03	1193.13	-28.4674
42.032	1194.13	-28.6107
42.034	1192.13	-28.6969
42.036	1193.13	-28.87
42.038	1194.13	-29.0109
42.04	1194.13	-29.111
42.042	1192.13	-29.1929
42.044	1189.13	-29.3275
42.046	1193.13	-29.6178
42.048	1194.13	-29.7545
42.05	1191.13	-29.8219
42.052	1192.13	-30.0198
42.054	1193.13	-30.1854
42.056	1196.13	-30.3378
42.058	1194.13	-30.3471
42.06	1194.13	-30.438
42.062	1193.13	-30.5184
42.064	1195.13	-30.6591
42.066	1195.13	-30.7162
42.068	1192.13	-30.7429
42.07	1192.13	-30.8931
42.072	1193.13	-31.0526
42.074	1192.13	-31.1591
42.076	1194.13	-31.3275
42.078	1193.13	-31.4006
42.08	1194.13	-31.5255
42.082	1195.13	-31.6183
42.084	1192.13	-31.636
42.086	1191.13	-31.7687
42.088	1194.13	-31.9757
42.09	1195.13	-32.0655
42.092	1192.13	-32.0788
42.094	1191.13	-32.2078
42.096	1192.13	-32.3898
42.098	1194.13	-32.5511
42.1	1191.13	-32.5908
42.102	1193.13	-32.7822
42.104	1194.13	-32.8981
42.106	1196.13	-32.9936
42.108	1195.13	-32.99
42.11	1196.13	-33.0412
42.112	1191.13	-32.9891
42.114	1195.13	-33.2012
42.116	1196.13	-33.2506
42.118	1195.13	-33.2439
42.12	1196.13	-33.2924
42.122	1195.13	-33.2848
42.124	1197.13	-33.3445
42.126	1197.13	-33.3165
42.128	1200.13	-33.324
42.13	1198.13	-33.1768
42.132	1198.13	-33.1169
42.134	1200.13	-33.0803
42.136	1198.13	-32.9335
42.138	1199.13	-32.8852
42.14	1198.13	-32.782
42.142	1198.13	-32.722
42.144	1200.13	-32.6848
42.146	1201.13	-32.5725
42.148	1201.13	-32.4174
42.15	1199.13	-32.2406
42.152	1202.13	-32.1824
42.154	1202.13	-31.9962
42.156	1203.13	-31.821
42.158	1201.13	-31.5831
42.16	1202.13	-31.4406
42.162	1200.13	-31.236
42.164	1203.13	-31.1459
42.166	1200.13	-30.9009
42.168	1202.13	-30.801
42.17	1203.13	-30.6278
42.172	1203.13	-30.4136
42.174	1202.13	-30.1908
42.176	1200.13	-29.9916
42.178	1197.13	-29.8475
42.18	1199.13	-29.8439
42.182	1198.13	-29.7497
42.184	1198.13	-29.6962
42.186	1201.13	-29.6693
42.188	1199.13	-29.503
42.19	1197.13	-29.4006
42.192	1197.13	-29.379
42.194	1196.13	-29.3485
42.196	1194.13	-29.3405
42.198	1194.13	-29.4127
42.2	1193.13	-29.4753
42.202	1196.13	-29.6046
42.204	1196.13	-29.6117
42.206	1195.13	-29.6096
42.208	1194.13	-29.6385
42.21	1194.13	-29.7075
42.212	1193.13	-29.7667
42.214	1189.13	-29.8286
42.216	1191.13	-30.0712
42.218	1191.13	-30.231
42.22	1192.13	-30.3995
42.222	1193.13	-30.5357
42.224	1191.13	-30.61
42.226	1194.13	-30.7962
42.228	1191.13	-30.8269
42.23	1192.13	-30.9916
42.232	1192.13	-31.1137
42.234	1193.13	-31.2454
42.236	1194.13	-31.3449
42.238	1189.13	-31.3489
42.24	1191.13	-31.5833
42.242	1192.13	-31.7433
42.244	1192.13	-31.8601
42.246	1191.13	-31.965
42.248	1191.13	-32.1114
42.25	1193.13	-32.2794
42.252	1190.13	-32.327
42.254	1193.13	-32.5366
42.256	1190.13	-32.5817
42.258	1192.13	-32.7784
42.26	1195.13	-32.9232
42.262	1191.13	-32.8902
42.264	1190.13	-33.0178
42.266	1193.13	-33.224
42.268	1193.13	-33.2987
42.27	1194.13	-33.385
42.272	1189.13	-33.3655
42.274	1194.13	-33.6258
42.276	1192.13	-33.6411
42.278	1194.13	-33.7686
42.28	1197.13	-33.8448
42.282	1194.13	-33.7511
42.284	1193.13	-33.7768
42.286	1197.13	-33.896
42.288	1194.13	-33.8009
42.29	1196.13	-33.8628
42.292	1198.13	-33.8609
42.294	1198.13	-33.7707
42.296	1196.13	-33.6559
42.298	1196.13	-33.629
42.3	1195.13	-33.5896
42.302	1194.13	-33.5815
42.304	1197.13	-33.6538
42.306	1196.13	-33.5817
42.308	1194.13	-33.5289
42.31	1194.13	-33.5634
42.312	1196.13	-33.622
42.314	1195.13	-33.5802
42.316	1193.13	-33.5573
42.318	1192.13	-33.6092
42.32	1197.13	-33.7666
42.322	1194.13	-33.6663
42.324	1195.13	-33.7101
42.326	1195.13	-33.7095
42.328	1196.13	-33.7209
42.33	1196.13	-33.6881
42.332	1194.13	-33.6303
42.334	1193.13	-33.6476
42.336	1193.13	-33.7084
42.338	1196.13	-33.806
42.34	1195.13	-33.7585
42.342	1193.13	-33.7299
42.344	1194.13	-33.8014
42.346	1195.13	-33.8408
42.348	1195.13	-33.8357
42.35	1196.13	-33.8427
42.352	1193.13	-33.7679
42.354	1197.13	-33.875
42.356	1196.13	-33.7928
42.358	1197.13	-33.767
42.36	1194.13	-33.6599
42.362	1197.13	-33.7217
42.364	1197.13	-33.6512
42.366	1197.13	-33.5806
42.368	1197.13	-33.51
42.37	1194.13	-33.4029
42.372	1197.13	-33.4634
42.374	1196.13	-33.3802
42.376	1195.13	-33.3285
42.378	1195.13	-33.3203
42.38	1196.13	-33.3239
42.382	1194.13	-33.2594
42.384	1196.13	-33.3061
42.386	1195.13	-33.253
42.388	1195.13	-33.2434
42.39	1195.13	-33.2335
42.392	1195.13	-33.2233
42.394	1195.13	-33.2127
42.396	1199.13	-33.2496
42.398	1198.13	-33.1
42.4	1196.13	-32.9708
42.402	1194.13	-32.905
42.404	1195.13	-32.9374
42.406	1197.13	-32.9494
42.408	1195.13	-32.8512
42.41	1194.13	-32.8279
42.412	1199.13	-32.9056
42.414	1199.13	-32.7666
42.416	1198.13	-32.6165
42.418	1197.13	-32.4984
42.42	1198.13	-32.4347
42.422	1199.13	-32.3392
42.424	1197.13	-32.1789
42.426	1195.13	-32.0823
42.428	1195.13	-32.0709
42.43	1196.13	-32.0702
42.432	1197.13	-32.0376
42.434	1195.13	-31.9405
42.436	1196.13	-31.9393
42.438	1198.13	-31.917
42.44	1198.13	-31.8095
42.442	1194.13	-31.6596
42.444	1194.13	-31.6788
42.446	1196.13	-31.7191
42.448	1194.13	-31.653
42.45	1195.13	-31.682
42.452	1196.13	-31.679
42.454	1194.13	-31.6122
42.456	1196.13	-31.6509
42.458	1195.13	-31.5942
42.46	1195.13	-31.5796
42.462	1197.13	-31.5859
42.464	1195.13	-31.4865
42.466	1195.13	-31.4713
42.468	1194.13	-31.4453
42.47	1195.13	-31.4717
42.472	1195.13	-31.4556
42.474	1196.13	-31.4497
42.476	1194.13	-31.3806
42.478	1195.13	-31.4058
42.48	1195.13	-31.3887
42.482	1196.13	-31.3817
42.484	1197.13	-31.3428
42.486	1196.13	-31.2516
42.488	1196.13	-31.2022
42.49	1196.13	-31.1528
42.492	1196.13	-31.1032
42.494	1197.13	-31.0637
42.496	1200.13	-31.0123
42.498	1197.13	-30.8061
42.5	1200.13	-30.7546
42.502	1197.13	-30.5495
42.504	1200.13	-30.4978
42.506	1199.13	-30.3128
42.508	1198.13	-30.1601
42.51	1195.13	-30.021
42.512	1196.13	-30.014
42.514	1195.13	-29.9566
42.516	1196.13	-29.9492
42.518	1197.13	-29.91
42.52	1195.13	-29.8116
42.522	1196.13	-29.8037
42.524	1194.13	-29.7368
42.526	1195.13	-29.7601
42.528	1196.13	-29.7515
42.53	1193.13	-29.6749
42.532	1194.13	-29.729
42.534	1192.13	-29.7237
42.536	1193.13	-29.8084
42.538	1193.13	-29.8519
42.54	1194.13	-29.9041
42.542	1194.13	-29.915
42.544	1193.13	-29.9163
42.546	1192.13	-29.9487
42.548	1192.13	-30.0213
42.55	1194.13	-30.1121
42.552	1193.13	-30.1111
42.554	1193.13	-30.1507
42.556	1192.13	-30.1802
42.558	1192.13	-30.2501
42.56	1192.13	-30.3195
42.562	1193.13	-30.3979
42.564	1190.13	-30.4052
42.566	1189.13	-30.5256
42.568	1193.13	-30.7263
42.57	1191.13	-30.7405
42.572	1193.13	-30.8572
42.574	1191.13	-30.8699
42.576	1194.13	-30.9959
42.578	1192.13	-30.9757
42.58	1192.13	-31.0386
42.582	1191.13	-31.0905
42.584	1188.13	-31.1521
42.586	1190.13	-31.3594
42.588	1191.13	-31.4926
42.59	1191.13	-31.5828
42.592	1193.13	-31.6939
42.594	1191.13	-31.6982
42.596	1193.13	-31.8083
42.598	1190.13	-31.8002
42.6	1192.13	-31.9408
42.602	1194.13	-32.0178
42.604	1193.13	-31.9981
42.606	1196.13	-32.0537
42.608	1193.13	-31.9483
42.61	1198.13	-32.0252
42.612	1196.13	-31.8672
42.614	1196.13	-31.7945
42.616	1196.13	-31.7218
42.618	1197.13	-31.6597
42.62	1200.13	-31.5868
42.622	1195.13	-31.3355
42.624	1194.13	-31.2846
42.626	1194.13	-31.2755
42.628	1195.13	-31.2765
42.63	1197.13	-31.2559
42.632	1199.13	-31.1716
42.634	1196.13	-30.9735
42.636	1199.13	-30.931
42.638	1197.13	-30.7438
42.64	1193.13	-30.6009
42.642	1195.13	-30.6434
42.644	1197.13	-30.6222
42.646	1194.13	-30.489
42.648	1196.13	-30.4992
42.65	1195.13	-30.4169
42.652	1196.13	-30.3855
42.654	1194.13	-30.2937
42.656	1196.13	-30.3031
42.658	1194.13	-30.2111
42.66	1190.13	-30.163
42.662	1194.13	-30.3171
42.664	1196.13	-30.3252
42.666	1194.13	-30.2317
42.668	1193.13	-30.2109
42.67	1197.13	-30.2689
42.672	1192.13	-30.115
42.674	1195.13	-30.1946
42.676	1195.13	-30.1507
42.678	1195.13	-30.1066
42.68	1197.13	-30.0811
42.682	1195.13	-29.9551
42.684	1196.13	-29.9202
42.686	1194.13	-29.826
42.688	1197.13	-29.8407
42.69	1190.13	-29.6692
42.692	1195.13	-29.8282
42.694	1197.13	-29.8012
42.696	1196.13	-29.6837
42.698	1200.13	-29.6425
42.7	1197.13	-29.4128
42.702	1198.13	-29.3136
42.704	1197.13	-29.1658
42.706	1196.13	-29.0501
42.708	1200.13	-29.008
42.71	1198.13	-28.7893
42.712	1201.13	-28.6752
42.714	1203.13	-28.4574
42.716	1200.13	-28.1382
42.718	1202.13	-27.9533
42.72	1203.13	-27.6974
42.722	1201.13	-27.3896
42.724	1198.13	-27.1402
42.726	1199.13	-27.0138
42.728	1200.13	-26.8559
42.73	1203.13	-26.679
42.732	1202.13	-26.382
42.734	1198.13	-26.1004
42.736	1199.13	-25.9764
42.738	1198.13	-25.8094
42.74	1197.13	-25.6747
42.742	1196.13	-25.572
42.744	1198.13	-25.5177
42.746	1196.13	-25.3783
42.748	1195.13	-25.3079
42.75	1193.13	-25.2637
42.752	1190.13	-25.2768
42.754	1190.13	-25.4
42.756	1192.13	-25.5338
42.758	1191.13	-25.587
42.76	1190.13	-25.6708
42.762	1190.13	-25.7912
42.764	1189.13	-25.9047
42.766	1187.13	-26.0423
42.768	1189.13	-26.2666
42.77	1188.13	-26.4079
42.772	1187.13	-26.5794
42.774	1188.13	-26.7944
42.776	1188.13	-26.9703
42.778	1188.13	-27.1451
42.78	1185.13	-27.2968
42.782	1187.13	-27.5779
42.784	1189.13	-27.7956
42.786	1187.13	-27.9188
42.788	1188.13	-28.127
42.79	1190.13	-28.311
42.792	1189.13	-28.4072
42.794	1186.13	-28.517
42.796	1190.13	-28.7785
42.798	1189.13	-28.8712
42.8	1190.13	-29.0117
42.802	1188.13	-29.0938
42.804	1190.13	-29.273
42.806	1190.13	-29.3709
42.808	1188.13	-29.4499
42.81	1187.13	-29.5996
42.812	1189.13	-29.8074
42.814	1190.13	-29.9423
42.816	1191.13	-30.0451
42.818	1194.13	-30.1348
42.82	1192.13	-30.0821
42.822	1192.13	-30.1112
42.824	1194.13	-30.1588
42.826	1194.13	-30.1239
42.828	1190.13	-30.0511
42.83	1197.13	-30.2082
42.832	1196.13	-30.0681
42.834	1195.13	-29.9601
42.836	1198.13	-29.9205
42.838	1198.13	-29.7584
42.84	1198.13	-29.5967
42.842	1195.13	-29.4091
42.844	1197.13	-29.3606
42.846	1197.13	-29.2314
42.848	1196.13	-29.094
42.85	1196.13	-28.997
42.852	1196.13	-28.9001
42.854	1199.13	-28.828
42.856	1198.13	-28.6281
42.858	1198.13	-28.4686
42.86	1195.13	-28.286
42.862	1197.13	-28.2379
42.864	1197.13	-28.1109
42.866	1197.13	-27.9842
42.868	1196.13	-27.8502
42.87	1196.13	-27.7557
42.872	1198.13	-27.6758
42.874	1199.13	-27.5252
42.876	1197.13	-27.3222
42.878	1198.13	-27.2041
42.88	1199.13	-27.0543
42.882	1199.13	-26.8664
42.884	1201.13	-26.6918
42.886	1199.13	-26.4291
42.888	1200.13	-26.2491
42.89	1202.13	-26.0435
42.892	1198.13	-25.7408
42.894	1200.13	-25.5997
42.896	1199.13	-25.3793
42.898	1198.13	-25.1914
42.9	1199.13	-25.046
42.902	1198.13	-24.8594
42.904	1197.13	-24.7051
42.906	1199.13	-24.5971
42.908	1198.13	-24.412
42.91	1198.13	-24.2638
42.912	1197.13	-24.1116
42.914	1198.13	-24
42.916	1196.13	-23.8446
42.918	1195.13	-23.757
42.92	1195.13	-23.7053
42.922	1195.13	-23.6535
42.924	1196.13	-23.6056
42.926	1196.13	-23.5221
42.928	1196.13	-23.4388
42.93	1196.13	-23.3556
42.932	1196.13	-23.2724
42.934	1195.13	-23.1859
42.936	1194.13	-23.131
42.938	1195.13	-23.1148
42.94	1195.13	-23.0633
42.942	1196.13	-23.0153
42.944	1196.13	-22.9321
42.946	1197.13	-22.8524
42.948	1196.13	-22.7347
42.95	1200.13	-22.6643
42.952	1197.13	-22.4462
42.954	1198.13	-22.3355
42.956	1199.13	-22.1933
42.958	1201.13	-22.0219
42.96	1197.13	-21.7733
42.962	1199.13	-21.6663
42.964	1199.13	-21.4916
42.966	1196.13	-21.3115
42.968	1197.13	-21.235
42.97	1197.13	-21.1249
42.972	1198.13	-21.0169
42.974	1195.13	-20.8708
42.976	1192.13	-20.8199
42.978	1192.13	-20.8685
42.98	1199.13	-20.9284
42.982	1194.13	-20.7473
42.984	1194.13	-20.7326
42.986	1191.13	-20.7129
42.988	1191.13	-20.7922
42.99	1195.13	-20.8778
42.992	1190.13	-20.8216
42.994	1189.13	-20.9292
42.996	1194.13	-21.0788
42.998	1192.13	-21.0573
43	1191.13	-21.1003
43.002	1190.13	-21.1742
43.004	1188.13	-21.2766
43.006	1192.13	-21.4543
43.008	1193.13	-21.4988
43.01	1189.13	-21.5
43.012	1192.13	-21.643
43.014	1191.13	-21.6813
43.016	1192.13	-21.7555
43.018	1192.13	-21.7952
43.02	1192.13	-21.8346
43.022	1190.13	-21.8683
43.024	1193.13	-21.9776
43.026	1191.13	-21.9786
43.028	1194.13	-22.0558
43.03	1190.13	-22.019
43.032	1190.13	-22.1186
43.034	1191.13	-22.2205
43.036	1193.13	-22.2933
43.038	1190.13	-22.2879
43.04	1191.13	-22.3884
43.042	1193.13	-22.46
43.044	1190.13	-22.4528
43.046	1193.13	-22.5583
43.048	1195.13	-22.5656
43.05	1191.13	-22.4911
43.052	1193.13	-22.5612
43.054	1191.13	-22.5552
43.056	1190.13	-22.6149
43.058	1195.13	-22.7251
43.06	1194.13	-22.6578
43.062	1192.13	-22.6189
43.064	1196.13	-22.6619
43.066	1189.13	-22.5437
43.068	1190.13	-22.6712
43.07	1191.13	-22.7666
43.072	1190.13	-22.8232
43.074	1196.13	-22.9348
43.076	1192.13	-22.8228
43.078	1191.13	-22.847
43.08	1192.13	-22.9092
43.082	1190.13	-22.9289
43.084	1193.13	-23.0288
43.086	1193.13	-23.0231
43.088	1195.13	-23.0241
43.09	1194.13	-22.9515
43.092	1194.13	-22.9139
43.094	1193.13	-22.8728
43.096	1192.13	-22.8631
43.098	1197.13	-22.9049
43.1	1196.13	-22.7685
43.102	1193.13	-22.6578
43.104	1196.13	-22.661
43.106	1193.13	-22.5505
43.108	1196.13	-22.5534
43.11	1199.13	-22.4609
43.112	1198.13	-22.2619
43.114	1197.13	-22.0955
43.116	1196.13	-21.9613
43.118	1198.13	-21.8666
43.12	1199.13	-21.7061
43.122	1199.13	-21.512
43.124	1202.13	-21.3242
43.126	1199.13	-21.0307
43.128	1201.13	-20.8419
43.13	1199.13	-20.5845
43.132	1200.13	-20.3953
43.134	1201.13	-20.1748
43.136	1202.13	-19.9229
43.138	1201.13	-19.6388
43.14	1200.13	-19.3878
43.142	1200.13	-19.1699
43.144	1200.13	-18.9528
43.146	1203.13	-18.7355
43.148	1197.13	-18.4271
43.15	1200.13	-18.3062
43.152	1201.13	-18.0913
43.154	1203.13	-17.8439
43.156	1202.13	-17.5369
43.158	1200.13	-17.2648
43.16	1201.13	-17.0528
43.162	1200.13	-16.8132
43.164	1200.13	-16.6045
43.166	1202.13	-16.392
43.168	1202.13	-16.121
43.17	1204.13	-15.8455
43.172	1202.13	-15.5185
43.174	1202.13	-15.2508
43.176	1198.13	-14.9977
43.178	1200.13	-14.8524
43.18	1198.13	-14.6582
43.182	1202.13	-14.5059
43.184	1201.13	-14.2459
43.186	1199.13	-14.0231
43.188	1197.13	-13.865
43.19	1197.13	-13.7624
43.192	1198.13	-13.6557
43.194	1197.13	-13.5265
43.196	1195.13	-13.4341
43.198	1196.13	-13.3915
43.2	1195.13	-13.3265
43.202	1197.13	-13.2792
43.204	1196.13	-13.1829
43.206	1199.13	-13.099
43.208	1196.13	-12.95
43.21	1196.13	-12.8816
43.212	1199.13	-12.7979
43.214	1196.13	-12.6505
43.216	1199.13	-12.5669
43.218	1198.13	-12.4099
43.22	1200.13	-12.2684
43.222	1199.13	-12.0809
43.224	1197.13	-11.9319
43.226	1197.13	-11.8351
43.228	1202.13	-11.7082
43.23	1198.13	-11.4782
43.232	1199.13	-11.3449
43.234	1198.13	-11.1932
43.236	1200.13	-11.054
43.238	1199.13	-10.8718
43.24	1198.13	-10.7222
43.242	1198.13	-10.598
43.244	1201.13	-10.4527
43.246	1196.13	-10.2704
43.248	1198.13	-10.1966
43.25	1202.13	-10.0442
43.252	1199.13	-9.81808
43.254	1199.13	-9.66533
43.256	1202.13	-9.48925
43.258	1200.13	-9.25843
43.26	1199.13	-9.08427
43.262	1202.13	-8.90896
43.264	1201.13	-8.67269
43.266	1203.13	-8.44288
43.268	1203.13	-8.16778
43.27	1201.13	-7.91245
43.272	1203.13	-7.68443
43.274	1201.13	-7.43183
43.276	1205.13	-7.18505
43.278	1206.13	-6.84063
43.28	1207.13	-6.46517
43.282	1208.13	-6.05872
43.284	1209.13	-5.62136
43.286	1209.13	-5.16488
43.288	1209.13	-4.71035
43.29	1208.13	-4.27021
43.292	1209.13	-3.83901
43.294	1210.13	-3.37695
43.296	1210.13	-2.89772
43.298	1212.13	-2.39251
43.3	1210.13	-1.88161
43.302	1211.13	-1.39401
43.304	1212.13	-0.875678
43.306	1214.13	-0.310895
43.308	1214.13	0.28496
43.31	1211.13	0.827982
43.312	1211.13	1.32127
43.314	1213.13	1.84746
43.316	1213.13	2.40124
43.318	1212.13	2.9341
43.32	1213.13	3.46943
43.322	1211.13	3.97735
43.324	1210.13	4.437
43.326	1211.13	4.9019
43.328	1212.13	5.39756
43.33	1210.13	5.86124
43.332	1205.13	6.194
43.334	1206.13	6.491
43.336	1206.13	6.79747
43.338	1202.13	7.01541
43.34	1199.13	7.12569
43.342	1198.13	7.18344
43.344	1197.13	7.2091
43.346	1196.13	7.2029
43.348	1191.13	7.07806
43.35	1193.13	6.9481
43.352	1190.13	6.77399
43.354	1189.13	6.54955
43.356	1190.13	6.33706
43.358	1186.13	6.05237
43.36	1186.13	5.72737
43.362	1187.13	5.42404
43.364	1184.13	5.07297
43.366	1185.13	4.70973
43.368	1184.13	4.34016
43.37	1184.13	3.9605
43.372	1183.13	3.56385
43.374	1179.13	3.08359
43.376	1180.13	2.57285
43.378	1178.13	2.04271
43.38	1176.13	1.45447
43.382	1177.13	0.857484
43.384	1172.13	0.19882
43.386	1171.13	-0.545801
43.388	1168.13	-1.34541
43.39	1163.13	-2.25669
43.392	1158.13	-3.30913
43.394	1153.13	-4.50013
43.396	1151.13	-5.79666
43.398	1143.13	-7.19698
43.4	1138.13	-8.78899
43.402	1130.13	-10.5263
43.404	1122.13	-12.4675
43.406	1116.13	-14.6033
43.408	1105.13	-16.8788
43.41	1096.13	-19.4201
43.412	1087.13	-22.1641
43.414	1079.13	-25.1127
43.416	1069.13	-28.2033
43.418	1058.13	-31.4813
43.42	1047.13	-34.9737
43.422	1034.13	-38.6228
43.424	1024.13	-42.5863
43.426	1013.13	-46.6811
43.428	1001.13	-50.9106
43.43	989.131	-55.3178
43.432	975.131	-59.7941
43.434	961.131	-64.4516
43.436	948.131	-69.335
43.438	932.131	-74.1546
43.44	917.131	-79.2036
43.442	905.131	-84.623
43.444	893.131	-90.1255
43.446	878.131	-95.4088
43.448	866.131	-101.088
43.45	851.131	-106.471
43.452	836.131	-111.903
43.454	826.131	-118.025
43.456	806.131	-122.734
43.458	792.131	-128.359
43.46	775.131	-133.478
43.462	760.131	-138.901
43.464	741.131	-143.534
43.466	727.131	-149.054
43.468	711.131	-154.069
43.47	692.131	-158.31
43.472	675.131	-162.857
43.474	657.131	-166.991
43.476	643.131	-171.963
43.478	624.131	-175.394
43.48	606.131	-178.86
43.482	589.131	-182.363
43.484	568.131	-184.326
43.486	551.131	-187.259
43.488	535.131	-190.221
43.49	519.131	-192.863
43.492	497.131	-192.879
43.494	484.131	-195.996
43.496	468.131	-197.553
43.498	452.131	-198.716
43.5	434.131	-198.564
43.502	424.131	-201.693
43.504	406.131	-200.624
43.506	392.131	-201.073
43.508	382.131	-203.21
43.51	372.131	-205.031
43.512	367.131	-209.359
43.514	356.131	-210
43.516	355.131	-216.329
43.518	347.131	-218.227
43.52	348.131	-225.647
43.522	345.131	-230.412
43.524	344.131	-236.42
43.526	347.131	-245.174
43.528	347.131	-251.822
43.53	349.131	-259.917
43.532	350.131	-267.278
43.534	356.131	-278.524
43.536	360.131	-288.312
43.538	363.131	-297.362
43.54	366.131	-306.461
43.542	372.131	-318.157
43.544	377.131	-329.107
43.546	385.131	-342.806
43.548	391.131	-354.862
43.55	400.131	-369.784
43.552	402.131	-378.331
43.554	404.131	-386.89
43.556	413.131	-402.237
43.558	419.131	-414.79
43.56	423.131	-425.434
43.562	431.131	-440.187
43.564	434.131	-449.908
43.566	441.131	-463.835
43.568	445.131	-474.675
43.57	453.131	-489.853
43.572	458.131	-501.864
43.574	466.131	-517.235
43.576	472.131	-530.463
43.578	474.131	-539.223
43.58	479.131	-551.412
43.582	483.131	-562.48
43.584	486.131	-572.399
43.586	488.131	-581.139
43.588	488.131	-587.478
43.59	489.131	-594.993
43.592	497.131	-611.045
43.594	496.131	-616.044
43.596	498.131	-624.74
43.598	502.131	-635.946
43.6	509.131	-650.978
43.602	512.131	-660.916
43.604	520.131	-677.327
43.606	528.131	-693.78
43.608	538.131	-712.904
43.61	551.131	-736.055
43.612	561.131	-755.243
43.614	576.131	-781.196
43.616	590.131	-805.822
43.618	606.131	-833.192
43.62	622.131	-860.557
43.622	641.131	-892.044
43.624	657.131	-919.304
43.626	678.131	-953.476
43.628	695.131	-981.912
43.63	721.131	-1022.9
43.632	741.131	-1055.17
43.634	766.131	-1094.31
43.636	789.131	-1130.29
43.638	811.131	-1164.5
43.64	834.131	-1199.78
43.642	854.131	-1230.35
43.644	875.131	-1261.96
43.646	898.131	-1295.98
43.648	923.131	-1332.32
43.65	942.131	-1359.46
43.652	963.131	-1388.94
43.654	986.131	-1420.69
43.656	1006.13	-1447.48
43.658	1025.13	-1472.22
43.66	1042.13	-1493.49
43.662	1055.13	-1508.52
43.664	1068.13	-1523.09
43.666	1082.13	-1538.61
43.668	1089.13	-1543.79
43.67	1100.13	-1554.3
43.672	1108.13	-1560.22
43.674	1116.13	-1565.83
43.676	1124.13	-1571.14
43.678	1131.13	-1574.75
43.68	1139.13	-1579.46
43.682	1146.13	-1582.48
43.684	1159.13	-1593.38
43.686	1166.13	-1595.61
43.688	1178.13	-1604.29
43.69	1185.13	-1605.76
43.692	1194.13	-1609.59
43.694	1202.13	-1611.71
43.696	1214.13	-1618.75
43.698	1226.13	-1625.25
43.7	1236.13	-1628.59
43.702	1244.13	-1628.88
43.704	1257.13	-1635.23
43.706	1267.13	-1637.12
43.708	1280.13	-1642.34
43.71	1287.13	-1639.37
43.712	1295.13	-1637.31
43.714	1302.13	-1633.63
43.716	1309.13	-1629.61
43.718	1314.13	-1622.82
43.72	1322.13	-1619.42
43.722	1331.13	-1616.81
43.724	1337.13	-1610.19
43.726	1344.13	-1604.45
43.728	1354.13	-1601.86
43.73	1363.13	-1597.58
43.732	1372.13	-1592.84
43.734	1379.13	-1585.35
43.736	1385.13	-1576.38
43.738	1393.13	-1569.33
43.74	1399.13	-1559.66
43.742	1405.13	-1549.68
43.744	1407.13	-1535.1
43.746	1414.13	-1525.77
43.748	1420.13	-1515.01
43.75	1426.13	-1503.94
43.752	1432.13	-1492.57
43.754	1437.13	-1479.87
43.756	1440.13	-1464.92
43.758	1449.13	-1455.76
43.76	1452.13	-1440.26
43.762	1456.13	-1425.6
43.764	1460.13	-1410.75
43.766	1462.13	-1393.84
43.768	1465.13	-1377.79
43.77	1473.13	-1366.16
43.772	1477.13	-1350.5
43.774	1484.13	-1337.3
43.776	1490.13	-1322.84
43.778	1497.13	-1308.92
43.78	1503.13	-1293.76
43.782	1508.13	-1277.45
43.784	1515.13	-1262.51
43.786	1519.13	-1244.78
43.788	1523.13	-1226.86
43.79	1524.13	-1206.44
43.792	1529.13	-1189.05
43.794	1529.13	-1167.69
43.796	1539.13	-1153.71
43.798	1538.13	-1131.26
43.8	1542.13	-1112.47
43.802	1550.13	-1096.23
43.804	1555.13	-1077.51
43.806	1562.13	-1059.84
43.808	1571.13	-1043.05
43.81	1577.13	-1023.83
43.812	1587.13	-1006.74
43.814	1595.13	-987.818
43.816	1604.13	-969
43.818	1611.13	-948.488
43.82	1624.13	-930.873
43.822	1631.13	-909.18
43.824	1643.13	-889.667
43.826	1655.13	-869.355
43.828	1663.13	-846.288
43.83	1675.13	-824.6
43.832	1688.13	-802.546
43.834	1702.13	-780.025
43.836	1717.13	-756.929
43.838	1730.13	-731.948
43.84	1745.13	-706.8
43.842	1756.13	-679.093
43.844	1772.13	-652.33
43.846	1785.13	-623.378
43.848	1798.13	-593.462
43.85	1805.13	-560.852
43.852	1818.13	-529.389
43.854	1830.13	-496.695
43.856	1843.13	-463.326
43.858	1854.13	-428.544
43.86	1864.13	-392.752
43.862	1878.13	-356.882
43.864	1889.13	-319.47
43.866	1897.13	-280.85
43.868	1908.13	-241.969
43.87	1917.13	-202.082
43.872	1924.13	-161.414
43.874	1931.13	-120.27
43.876	1939.13	-78.6647
43.878	1944.13	-36.5073
43.88	1945.13	5.82286
43.882	1950.13	48.2621
43.884	1950.13	90.6268
43.886	1951.13	132.897
43.888	1952.13	175.073
43.89	1957.13	217.704
43.892	1954.13	259.351
43.894	1949.13	300.166
43.896	1948.13	341.129
43.898	1947.13	381.812
43.9	1946.13	422.217
43.902	1941.13	461.291
43.904	1935.13	499.437
43.906	1931.13	537.459
43.908	1924.13	573.966
43.91	1917.13	609.664
43.912	1911.13	644.921
43.914	1902.13	678.327
43.916	1894.13	711.17
43.918	1884.13	742.311
43.92	1875.13	772.861
43.922	1862.13	800.664
43.924	1853.13	829.101
43.926	1840.13	854.679
43.928	1826.13	878.534
43.93	1815.13	902.675
43.932	1806.13	926.869
43.934	1790.13	946.348
43.936	1778.13	966.719
43.938	1767.13	986.623
43.94	1758.13	1006.76
43.942	1753.13	1028.55
43.944	1750.13	1051.09
43.946	1747.13	1073.29
43.948	1750.13	1099.06
43.95	1746.13	1120.28
43.952	1753.13	1148.55
43.954	1756.13	1174.45
43.956	1763.13	1203.28
43.958	1767.13	1230.35
43.96	1776.13	1261.26
43.962	1784.13	1291.98
43.964	1791.13	1322.41
43.966	1800.13	1354.81
43.968	1810.13	1388.55
43.97	1818.13	1421.33
43.972	1828.13	1456.23
43.974	1839.13	1492.62
43.976	1850.13	1529.73
43.978	1855.13	1562.39
43.98	1863.13	1597.94
43.982	1872.13	1634.9
43.984	1875.13	1666.95
43.986	1878.13	1699.1
43.988	1882.13	1732.29
43.99	1888.13	1767.58
43.992	1888.13	1797.35
43.994	1890.13	1828.95
43.996	1889.13	1857.54
43.998	1896.13	1894.09
44	1896.13	1923.79
44.002	1897.13	1954.39
44.004	1898.13	1984.92
44.006	1899.13	2015.38
44.008	1898.13	2043.57
44.01	1900.13	2074.88
44.012	1899.13	2102.8
44.014	1899.13	2131.64
44.016	1897.13	2158.01
44.018	1899.13	2188.78
44.02	1901.13	2219.56
44.022	1897.13	2243.11
44.024	1900.13	2274.75
44.026	1900.13	2302.77
44.028	1903.13	2334.4
44.03	1905.13	2364.85
44.032	1902.13	2388.91
44.034	1905.13	2420.36
44.036	1902.13	2444.04
44.038	1906.13	2476.61
44.04	1906.13	2503.99
44.042	1905.13	2529.87
44.044	1906.13	2558.27
44.046	1906.13	2585.21
44.048	1908.13	2614.8
44.05	1909.13	2643
44.052	1905.13	2664.01
44.054	1906.13	2691.75
44.056	1905.13	2716.53
44.058	1904.13	2741.08
44.06	1902.13	2763.93
44.062	1901.13	2787.98
44.064	1901.13	2813.32
44.066	1900.13	2837
44.068	1898.13	2858.94
44.07	1896.13	2880.58
44.072	1897.13	2906.6
44.074	1897.13	2930.99
44.076	1895.13	2952.08
44.078	1893.13	2972.89
44.08	1893.13	2996.62
44.082	1890.13	3015.36
44.084	1888.13	3035.37
44.086	1885.13	3053.45
44.088	1883.13	3072.84
44.09	1883.13	3095.29
44.092	1882.13	3115.93
44.094	1879.13	3132.98
44.096	1875.13	3147.97
44.098	1877.13	3172.85
44.1	1873.13	3187.38
44.102	1869.13	3201.5
44.104	1865.13	3215.2
44.106	1862.13	3230.26
44.108	1858.13	3243.22
44.11	1855.13	3257.55
44.112	1853.13	3273.35
44.114	1847.13	3281.68
44.116	1851.13	3307.59
44.118	1846.13	3317.28
44.12	1845.13	3333.83
44.122	1845.13	3352.03
44.124	1840.13	3360.87
44.126	1842.13	3382.28
44.128	1836.13	3388.75
44.13	1841.13	3415.38
44.132	1841.13	3432.8
44.134	1838.13	3444.4
44.136	1843.13	3470.96
44.138	1840.13	3482.41
44.14	1843.13	3505.1
44.142	1845.13	3525.95
44.144	1846.13	3544.87
44.146	1846.13	3561.8
44.148	1847.13	3580.59
44.15	1849.13	3601.3
44.152	1850.13	3620.06
44.154	1851.13	3638.77
44.156	1852.13	3657.44
44.158	1857.13	3684.1
44.16	1856.13	3698.88
44.162	1853.13	3709.43
44.164	1856.13	3731.88
44.166	1860.13	3756.47
44.168	1860.13	3773
44.17	1862.13	3793.54
44.172	1865.13	3816.18
44.174	1863.13	3828.51
44.176	1865.13	3848.95
44.178	1870.13	3875.71
44.18	1870.13	3892.16
44.182	1872.13	3912.73
44.184	1874.13	3933.32
44.186	1876.13	3953.93
44.188	1879.13	3976.71
44.19	1888.13	4012.47
44.192	1892.13	4037.94
44.194	1892.13	4054.89
44.196	1899.13	4086.97
44.198	1906.13	4119.41
44.2	1909.13	4143.43
44.202	1916.13	4176.36
44.204	1921.13	4205.22
44.206	1925.13	4232.09
44.208	1929.13	4259.11
44.21	1936.13	4293.02
44.212	1939.13	4318.29
44.214	1947.13	4354.96
44.216	1949.13	4378.43
44.218	1952.13	4404.2
44.22	1957.13	4434.65
44.222	1961.13	4463.01
44.224	1962.13	4484.6
44.226	1970.13	4522.38
44.228	1973.13	4548.95
44.23	1975.13	4573.27
44.232	1979.13	4602.29
44.234	1985.13	4636.2
44.236	1988.13	4663.29
44.238	1994.13	4697.62
44.24	1998.13	4727.46
44.242	2007.13	4769.47
44.244	2009.13	4795.11
44.246	2014.13	4828.03
44.248	2017.13	4856.32
44.25	2023.13	4892.02
44.252	2032.13	4935.39
44.254	2036.13	4966.96
44.256	2039.13	4996.21
44.258	2047.13	5037.99
44.26	2055.13	5080.22
44.262	2062.13	5120.4
44.264	2068.13	5158.44
44.266	2073.13	5194.27
44.268	2083.13	5243.04
44.27	2089.13	5282.22
44.272	2095.13	5321.71
44.274	2098.13	5353.77
44.276	2112.13	5414.41
44.278	2117.13	5452.57
44.28	2124.13	5496.2
44.282	2128.13	5532.34
44.284	2140.13	5589.75
44.286	2144.13	5626.74
44.288	2153.13	5677.22
44.29	2159.13	5720.22
44.292	2165.13	5763.54
44.294	2171.13	5807.18
44.296	2177.13	5851.14
44.298	2181.13	5889.95
44.3	2186.13	5931.66
44.302	2190.13	5970.85
44.304	2196.13	6015.73
44.306	2197.13	6047.02
44.308	2200.13	6083.8
44.31	2198.13	6106.6
44.312	2205.13	6154.44
44.314	2206.13	6185.67
44.316	2201.13	6199.73
44.318	2197.13	6216.05
44.32	2196.13	6240.46
44.322	2188.13	6244.42
44.324	2186.13	6264.92
44.326	2177.13	6264.73
44.328	2166.13	6257.81
44.33	2155.13	6249.83
44.332	2143.13	6237.89
44.334	2127.13	6213.05
44.336	2112.13	6189.8
44.338	2092.13	6150.43
44.34	2068.13	6097.56
44.342	2039.13	6027.92
44.344	2012.13	5962.14
44.346	1980.13	5879.47
44.348	1949.13	5797.65
44.35	1908.13	5683.79
44.352	1864.13	5558.45
44.354	1820.13	5430.64
44.356	1774.13	5294.52
44.358	1721.13	5135.14
44.36	1669.13	4976.45
44.362	1608.13	4788.74
44.364	1546.13	4595.96
44.366	1483.13	4398.4
44.368	1419.13	4196.38
44.37	1350.13	3978.36
44.372	1274.13	3738.8
44.374	1196.13	3492.84
44.376	1116.13	3241.01
44.378	1032.13	2978.05
44.38	942.131	2698.87
44.382	847.131	2407.17
44.384	748.131	2106.73
44.386	655.131	1826.48
44.388	552.131	1522.47
44.39	454.131	1237.22
44.392	357.131	960.271
44.394	278.131	737.36
44.396	214.131	559.235
44.398	150.131	385.932
44.4	97.1308	245.569
44.402	56.1308	139.471
44.404	31.1308	75.9763
44.406	10.1308	24.2726
44.408	4.1308	9.71197
44.41	6.1308	14.1402
44.412	-6.8692	-15.5365
44.414	-5.8692	-13.0128
44.416	8.1308	17.6671
44.418	1.1308	2.40731
44.42	-6.8692	-14.3212
44.422	2.1308	4.34896
44.424	4.1308	8.25121
44.426	-5.8692	-11.4686
44.428	-3.8692	-7.39272
44.43	4.1308	7.71461
44.432	-1.8692	-3.41074
44.434	-2.8692	-5.11266
44.436	-0.869202	-1.5118
44.438	-0.869202	-1.47494
44.44	-2.8692	-4.74744
44.442	-1.8692	-3.01411
44.444	-0.869202	-1.36517
44.446	-1.8692	-2.85774
44.448	-1.8692	-2.78001
44.45	-0.869202	-1.25675
44.452	-0.869202	-1.22092
44.454	-0.869202	-1.18524
44.456	-0.869202	-1.1497
44.458	-2.8692	-3.67824
44.46	-0.869202	-1.07903
44.462	0.130798	0.157093
44.464	-0.869202	-1.009
44.466	-1.8692	-2.09496
44.468	-2.8692	-3.10121
44.47	-2.8692	-2.98711
44.472	-1.8692	-1.87202
44.474	-1.8692	-1.79837
44.476	-0.869202	-0.802165
44.478	-1.8692	-1.65202
44.48	-0.869202	-0.7344
44.482	-0.869202	-0.700744
44.484	-3.8692	-2.96998
44.486	-1.8692	-1.36292
44.488	0.130798	0.0903705
44.49	-0.869202	-0.567469
44.492	-1.8692	-1.14945
44.494	-0.869202	-0.501691
44.496	-1.8692	-1.0086
44.498	-1.8692	-0.938607
44.5	-1.8692	-0.868912
44.502	-4.8692	-2.08252
44.504	-1.8692	-0.730275
44.506	-0.869202	-0.307608
44.508	-1.8692	-0.593032
44.51	-2.8692	-0.805574
44.512	-1.8692	-0.456882
44.514	-1.8692	-0.389277
44.516	0.130798	0.0225333
44.518	-0.869202	-0.118614
44.52	-2.8692	-0.289126
44.522	-0.869202	-0.0566997
44.524	-2.8692	-0.0856508
44.526	-0.869202	0.00466913
44.528	-0.869202	0.0351267
44.53	0.130798	-0.00984706
44.532	1.1308	-0.124359
44.534	-2.8692	0.414742
44.536	-3.8692	0.692726
44.538	1.1308	-0.241216
44.54	-0.869202	0.21504
44.542	-2.8692	0.807347
44.544	0.130798	-0.0412277
44.546	-2.8692	1.00097
44.548	-2.8692	1.09723
44.55	-0.869202	0.361406
44.552	-0.869202	0.390258
44.554	0.130798	-0.0630464
44.556	-0.869202	0.447545
44.558	-2.8692	1.57134
44.56	-3.8692	2.24535
44.562	-1.8692	1.14546
44.564	-1.8692	1.20586
44.566	-2.8692	1.94332
44.568	-5.8692	4.16352
44.57	-2.8692	2.12699
44.572	0.130798	-0.10111
44.574	-2.8692	2.3085
44.576	-1.8692	1.56268
44.578	0.130798	-0.113437
44.58	-3.8692	3.47606
44.582	-1.8692	1.73724
44.584	-1.8692	1.79487
44.586	-1.8692	1.85223
44.588	-2.8692	2.93083
44.59	-2.8692	3.01812
44.592	-2.8692	3.10499
44.594	-1.8692	2.07911
44.596	1.1308	-1.29162
44.598	-1.8692	2.19071
44.6	0.130798	-0.157173
44.602	1.1308	-1.39214
44.604	-1.8692	2.35606
44.606	-0.869202	1.12101
44.608	-2.8692	3.7839
44.61	1.1308	-1.52402
44.612	-0.869202	1.19646
44.614	-0.869202	1.22136
44.616	-1.8692	2.67984
44.618	-2.8692	4.19503
44.62	-0.869202	1.29541
44.622	0.130798	-0.198607
44.624	-2.8692	4.43691
44.626	-2.8692	4.51686
44.628	0.130798	-0.209531
44.63	-0.869202	1.41633
44.632	-0.869202	1.44015
44.634	0.130798	-0.220278
44.636	-1.8692	3.19863
44.638	-0.869202	1.51087
44.64	-1.8692	3.2993
44.642	0.130798	-0.234363
44.644	-0.869202	1.58052
44.646	0.130798	-0.241294
44.648	-3.8692	7.23972
44.65	-3.8692	7.34128
44.652	-0.869202	1.67185
44.654	-2.8692	5.59311
44.656	-0.869202	1.71681
44.658	-0.869202	1.73909
44.66	-3.8692	7.84025
44.662	-1.8692	3.83511
44.664	-0.869202	1.80532
44.666	-3.8692	8.13354
44.668	-2.8692	6.10324
44.67	-0.869202	1.87054
44.672	0.130798	-0.284709
44.674	-3.8692	8.5173
44.676	1.1308	-2.51689
44.678	0.130798	-0.2943
44.68	0.130798	-0.29746
44.682	-3.8692	8.89247
44.684	-1.8692	4.34075
44.686	0.130798	-0.306857
44.688	-2.8692	6.7992
44.69	-3.8692	9.26024
44.692	-0.869202	2.10066
44.694	-1.8692	4.56097
44.696	-0.869202	2.14105
44.698	-1.8692	4.64734
44.7	-1.8692	4.6902
44.702	0.130798	-0.331177
44.704	-0.869202	2.22047
44.706	-1.8692	4.8172
44.708	-1.8692	4.85911
44.71	-2.8692	7.52269
44.712	-2.8692	7.58639
44.714	-1.8692	4.98355
44.716	1.1308	-3.03961
44.718	-0.869202	2.35534
44.72	1.1308	-3.08866
44.722	0.130798	-0.360072
44.724	-2.8692	7.96005
44.726	-2.8692	8.02127
44.728	-1.8692	5.26526
44.73	-1.8692	5.30464
44.732	0.130798	-0.37393
44.734	-0.869202	2.50297
44.736	-1.8692	5.42127
44.738	-1.8692	5.45974
44.74	-1.8692	5.49799
44.742	-0.869202	2.57431
44.744	-0.869202	2.59186
44.746	-0.869202	2.60932
44.748	0.130798	-0.395261
44.75	-0.869202	2.64389
44.752	-0.869202	2.66104
44.754	-2.8692	8.84031
44.756	-0.869202	2.69507
44.758	-2.8692	8.95197
44.76	-1.8692	5.86801
44.762	-3.8692	12.2209
44.764	-1.8692	5.93955
44.766	0.130798	-0.418095
44.768	-0.869202	2.79472
44.77	-0.869202	2.81095
44.772	-0.869202	2.82709
44.774	0.130798	-0.427833
44.776	-0.869202	2.85904
44.778	-2.8692	9.48993
44.78	-0.869202	2.89066
44.782	-1.8692	6.24997
44.784	-1.8692	6.28344
44.786	-0.869202	2.93733
44.788	-2.8692	9.74676
44.79	-2.8692	9.79725
44.792	-2.8692	9.84742
44.794	-1.8692	6.44776
44.796	-0.869202	3.01326
44.798	-1.8692	6.51195
44.8	-0.869202	3.04291
44.802	0.130798	-0.460106
44.804	0.130798	-0.462296
44.806	1.1308	-4.01552
44.808	-0.869202	3.10094
44.81	-0.869202	3.11524
44.812	-0.869202	3.12944
44.814	-0.869202	3.14354
44.816	0.130798	-0.475149
44.818	-0.869202	3.17145
44.82	-1.8692	6.8499
44.822	-0.869202	3.19903
44.824	-1.8692	6.90882
44.826	-2.8692	10.6498
44.828	0.130798	-0.487517
44.83	0.130798	-0.489525
44.832	5.1308	-19.2804
44.834	177.131	-667.875
44.836	225.131	-851.051
44.838	272.131	-1031.01
44.84	404.131	-1533.51
44.842	572.131	-2172.11
44.844	734.131	-2785.32
44.846	908.131	-3439.16
44.848	1055.13	-3984.04
44.85	1175.13	-4419.84
44.852	1252.13	-4687.79
44.854	1279.13	-4765.03
44.856	1285.13	-4762.93
44.858	1327.13	-4892.56
44.86	1381.13	-5062.87
44.862	1444.13	-5261.57
44.864	1480.13	-5357.85
44.866	1544.13	-5551.19
44.868	1607.13	-5735.2
44.87	1670.13	-5913.24
44.872	1739.13	-6105.95
44.874	1840.13	-6402
44.876	1910.13	-6580.65
44.878	1981.13	-6754.48
44.88	2088.13	-7040.05
44.882	2210.13	-7361.1
44.884	2303.13	-7570.57
44.886	2435.13	-7891.6
44.888	2595.13	-8280.26
44.89	2758.13	-8651.07
44.892	2936.13	-9037.85
44.894	3102.13	-9354.2
44.896	3242.13	-9560.64
44.898	3341.13	-9620.59
44.9	3416.13	-9592.46
44.902	3442.13	-9415.92
44.904	3440.13	-9160.96
44.906	3383.13	-8767.46
44.908	3297.13	-8316.21
44.91	3186.13	-7824.76
44.912	3073.13	-7353.19
44.914	2954.13	-6891.73
44.916	2835.13	-6454.12
44.918	2719.13	-6045.67
44.92	2614.13	-5681.61
44.922	2519.13	-5356.44
44.924	2440.13	-5079.56
44.926	2372.13	-4837.18
44.928	2313.13	-4622.81
44.93	2267.13	-4442.21
44.932	2238.13	-4300.42
44.934	2222.13	-4186.97
44.936	2213.13	-4088.69
44.938	2220.13	-4020.43
44.94	2237.13	-3969.01
44.942	2265.13	-3934.43
44.944	2304.13	-3914.77
44.946	2348.13	-3898.23
44.948	2403.13	-3893.34
44.95	2460.13	-3883.95
44.952	2516.13	-3864.98
44.954	2568.13	-3832.03
44.956	2617.13	-3787.14
44.958	2657.13	-3722.59
44.96	2690.13	-3642.78
44.962	2713.13	-3545.32
44.964	2724.13	-3429.88
44.966	2720.13	-3295.51
44.968	2708.13	-3153.33
44.97	2687.13	-3003.92
44.972	2658.13	-2850.17
44.974	2627.13	-2699.6
44.976	2593.13	-2551.57
44.978	2561.13	-2411.08
44.98	2529.13	-2275.92
44.982	2501.13	-2149.27
44.984	2477.13	-2030.3
44.986	2454.13	-1915.95
44.988	2430.13	-1804.55
44.99	2407.13	-1697.58
44.992	2385.13	-1594.79
44.994	2363.13	-1495.35
44.996	2342.13	-1399.78
44.998	2322.13	-1307.85
45	2301.13	-1218.35
45.002	2285.13	-1134.2
45.004	2267.13	-1051.53
45.006	2248.13	-971.006
45.008	2232.13	-894.235
45.01	2218.13	-820.383
45.012	2203.13	-748.19
45.014	2190.13	-678.621
45.016	2177.13	-610.854
45.018	2166.13	-545.314
45.02	2157.13	-481.694
45.022	2148.13	-419.364
45.024	2139.13	-358.311
45.026	2133.13	-298.857
45.028	2124.13	-240.071
45.03	2118.13	-182.701
45.032	2116.13	-126.364
45.034	2112.13	-70.482
45.036	2106.13	-15.3201
45.038	2106.13	39.2311
45.04	2100.13	93.1071
45.042	2100.13	146.688
45.044	2097.13	199.661
45.046	2092.13	251.782
45.048	2090.13	303.66
45.05	2089.13	355.291
45.052	2082.13	405.251
45.054	2083.13	456.225
45.056	2078.13	505.448
45.058	2075.13	554.517
45.06	2074.13	603.689
45.062	2069.13	651.164
45.064	2068.13	699.37
45.066	2061.13	744.919
45.068	2054.13	789.544
45.07	2050.13	834.554
45.072	2042.13	877.127
45.074	2037.13	920.134
45.076	2028.13	960.441
45.078	2021.13	1000.71
45.08	2011.13	1038.48
45.082	2003.13	1076.22
45.084	1995.13	1113
45.086	1986.13	1148.25
45.088	1976.13	1181.84
45.09	1968.13	1215.62
45.092	1961.13	1249.14
45.094	1957.13	1283.91
45.096	1947.13	1313.93
45.098	1943.13	1347.2
45.1	1933.13	1375.53
45.102	1928.13	1406.59
45.104	1920.13	1434.73
45.106	1912.13	1462.01
45.108	1910.13	1493.3
45.11	1905.13	1521.79
45.112	1899.13	1548.85
45.114	1895.13	1576.97
45.116	1891.13	1604.61
45.118	1884.13	1629.09
45.12	1880.13	1655.57
45.122	1875.13	1680.64
45.124	1868.13	1703.3
45.126	1868.13	1731.91
45.128	1863.13	1755.54
45.13	1857.13	1777.66
45.132	1853.13	1801.15
45.134	1847.13	1822.16
45.136	1842.13	1843.6
45.138	1838.13	1865.56
45.14	1835.13	1888.13
45.142	1831.13	1909.27
45.144	1825.13	1927.82
45.146	1819.13	1945.79
45.148	1814.13	1964.29
45.15	1809.13	1982.29
45.152	1801.13	1996.41
45.154	1793.13	2009.82
45.156	1787.13	2024.86
45.158	1782.13	2040.51
45.16	1776.13	2054.52
45.162	1771.13	2069.18
45.164	1762.13	2078.58
45.166	1757.13	2092.1
45.168	1747.13	2099.05
45.17	1739.13	2107.68
45.172	1729.13	2113.2
45.174	1724.13	2124.23
45.176	1717.13	2132.31
45.178	1710.13	2139.84
45.18	1706.13	2150.68
45.182	1699.13	2157.3
45.184	1692.13	2163.38
45.186	1687.13	2171.57
45.188	1678.13	2174.09
45.19	1671.13	2178.62
45.192	1666.13	2185.32
45.194	1661.13	2191.65
45.196	1658.13	2200.29
45.198	1650.13	2201.9
45.2	1646.13	2208.42
45.202	1641.13	2213.27
45.204	1633.13	2213.62
45.206	1630.13	2220.37
45.208	1623.13	2221.32
45.21	1617.13	2223.21
45.212	1609.13	2221.9
45.214	1603.13	2222.9
45.216	1600.13	2227.76
45.218	1589.13	2221.04
45.22	1585.13	2223.66
45.222	1578.13	2221.72
45.224	1569.13	2216.5
45.226	1561.13	2212.2
45.228	1553.13	2207.45
45.23	1542.13	2197.92
45.232	1538.13	2197.95
45.234	1525.13	2184.67
45.236	1519.13	2180.92
45.238	1509.13	2171.02
45.24	1501.13	2163.54
45.242	1493.13	2155.66
45.244	1485.13	2147.4
45.246	1478.13	2140.22
45.248	1467.13	2126.83
45.25	1461.13	2120.29
45.252	1449.13	2104.65
45.254	1443.13	2097.33
45.256	1432.13	2082.38
45.258	1425.13	2072.86
45.26	1415.13	2058.64
45.262	1405.13	2044.01
45.264	1398.13	2033.42
45.266	1390.13	2021.08
45.268	1380.13	2005.5
45.27	1371.13	1991.03
45.272	1360.13	1973.3
45.274	1351.13	1958.13
45.276	1344.13	1945.58
45.278	1335.13	1929.89
45.28	1324.13	1910.98
45.282	1316.13	1896.11
45.284	1310.13	1883.91
45.286	1299.13	1864.27
45.288	1290.13	1847.22
45.29	1284.13	1834.25
45.292	1276.13	1818.24
45.294	1264.13	1796.28
45.296	1256.13	1779.74
45.298	1250.13	1765.87
45.3	1239.13	1744.74
45.302	1229.13	1724.78
45.304	1219.13	1704.6
45.306	1209.13	1684.21
45.308	1200.13	1665.03
45.31	1188.13	1641.48
45.312	1179.13	1621.89
45.314	1168.13	1599.37
45.316	1158.13	1578.05
45.318	1150.13	1559.32
45.32	1135.13	1530.93
45.322	1124.13	1507.76
45.324	1115.13	1487.14
45.326	1104.13	1463.73
45.328	1091.13	1437.55
45.33	1081.13	1415.2
45.332	1072.13	1394.08
45.334	1059.13	1367.67
45.336	1045.13	1339.86
45.338	1034.13	1315.82
45.34	1021.13	1289.18
45.342	1006.13	1259.94
45.344	998.131	1239.44
45.346	984.131	1211.46
45.348	970.131	1183.46
45.35	961.131	1161.56
45.352	947.131	1133.63
45.354	934.131	1106.91
45.356	922.131	1081.4
45.358	911.131	1057.12
45.36	897.131	1029.41
45.362	882.131	1000.62
45.364	872.131	977.584
45.366	864.131	956.869
45.368	851.131	930.708
45.37	839.131	905.752
45.372	831.131	885.218
45.374	820.131	861.599
45.376	808.131	837.061
45.378	799.131	815.762
45.38	789.131	793.574
45.382	782.131	774.53
45.384	772.131	752.647
45.386	762.131	730.918
45.388	754.131	711.256
45.39	745.131	690.8
45.392	734.131	668.662
45.394	726.131	649.429
45.396	721.131	633.015
45.398	712.131	613.236
45.4	703.131	593.636
45.402	701.131	580.076
45.404	693.131	561.676
45.406	689.131	546.658
45.408	685.131	531.751
45.41	680.131	516.188
45.412	677.131	502.255
45.414	671.131	486.218
45.416	669.131	473.192
45.418	663.131	457.453
45.42	662.131	445.269
45.422	658.131	431.158
45.424	651.131	415.223
45.426	646.131	400.716
45.428	644.131	388.178
45.43	639.131	373.943
45.432	631.131	358.117
45.434	629.131	345.835
45.436	620.131	329.855
45.438	614.131	315.661
45.44	610.131	302.639
45.442	604.131	288.77
45.444	599.131	275.535
45.446	593.131	261.998
45.448	586.131	248.2
45.45	582.131	235.833
45.452	579.131	223.99
45.454	577.131	212.633
45.456	574.131	201.006
45.458	568.131	188.469
45.46	566.131	177.391
45.462	563.131	166.099
45.464	562.131	155.485
45.466	564.131	145.733
45.468	561.131	134.745
45.47	558.131	123.866
45.472	558.131	113.729
45.474	558.131	103.636
45.476	559.131	93.7609
45.478	559.131	83.7517
45.48	563.131	74.3438
45.482	563.131	64.41
45.484	561.131	54.3113
45.486	563.131	44.643
45.488	564.131	34.9087
45.49	565.131	25.1978
[truncated: 29,504 more rows]
