# Supplementary material for: Changes in the force-time curve during a repeat power ability assessment using loaded countermovement jumps
Source: PeerJ. 2024 Oct 4;12:e17971. doi: 10.7717/peerj.17971 (PMC11457872; doi:10.7717/peerj.17971)
Supplement: Supplemental Information 6 [file peerj-12-17971-s006.xlsx]

## Sheet: Sheet1
Weight	81.6
Ave prop power (W)	4839.0014
Ave max prop power (W)	6289.9327
Max prop power (W)	7847.5666
Time	Net force (N)	Net power (W)
33.502	1371.13	0
33.504	1373.13	-0.790285
33.506	1371.13	-1.57469
33.508	1372.13	-2.37517
33.51	1371.13	-3.16855
33.512	1372.13	-3.96292
33.514	1371.13	-4.74789
33.516	1370.13	-5.5616
33.518	1372.13	-6.36756
33.52	1370.13	-7.15129
33.522	1371.13	-7.9632
33.524	1371.13	-8.74939
33.526	1366.13	-9.58071
33.528	1369.13	-10.4963
33.53	1369.13	-11.3366
33.532	1370.13	-12.165
33.534	1369.13	-12.9719
33.536	1371.13	-13.7872
33.538	1371.13	-14.5463
33.54	1371.13	-15.3018
33.542	1372.13	-16.0486
33.544	1372.13	-16.7641
33.546	1371.13	-17.4801
33.548	1372.13	-18.2182
33.55	1374.13	-18.9172
33.552	1371.13	-19.5605
33.554	1372.13	-20.29
33.556	1374.13	-20.9821
33.558	1375.13	-21.6067
33.56	1373.13	-22.1975
33.562	1373.13	-22.8502
33.564	1375.13	-23.5004
33.566	1374.13	-24.0799
33.568	1372.13	-24.688
33.57	1375.13	-25.3665
33.572	1375.13	-25.9375
33.574	1377.13	-26.5105
33.576	1376.13	-27.0066
33.578	1375.13	-27.5329
33.58	1376.13	-28.0966
33.582	1374.13	-28.6126
33.584	1376.13	-29.2091
33.586	1376.13	-29.7275
33.588	1378.13	-30.2534
33.59	1377.13	-30.6945
33.592	1377.13	-31.172
33.594	1378.13	-31.6531
33.596	1379.13	-32.0987
33.598	1376.13	-32.482
33.6	1374.13	-32.9689
33.602	1375.13	-33.5414
33.604	1376.13	-34.0782
33.606	1374.13	-34.5545
33.608	1375.13	-35.1199
33.61	1375.13	-35.6405
33.612	1373.13	-36.1394
33.614	1376.13	-36.7506
33.616	1373.13	-37.1987
33.618	1374.13	-37.7853
33.62	1371.13	-38.2917
33.622	1373.13	-38.951
33.624	1375.13	-39.5416
33.626	1375.13	-40.0391
33.628	1371.13	-40.483
33.63	1375.13	-41.1602
33.632	1371.13	-41.595
33.634	1373.13	-42.2416
33.636	1375.13	-42.8196
33.638	1372.13	-43.2555
33.64	1371.13	-43.8172
33.642	1373.13	-44.4552
33.644	1370.13	-44.9446
33.646	1371.13	-45.5948
33.648	1370.13	-46.1752
33.65	1371.13	-46.8198
33.652	1372.13	-47.4285
33.654	1372.13	-47.9831
33.656	1373.13	-48.5534
33.658	1374.13	-49.0878
33.66	1372.13	-49.5288
33.662	1373.13	-50.0916
33.664	1371.13	-50.5585
33.666	1375.13	-51.2108
33.668	1376.13	-51.6663
33.67	1376.13	-52.0652
33.672	1372.13	-52.3765
33.674	1373.13	-52.9253
33.676	1374.13	-53.4383
33.678	1373.13	-53.8709
33.68	1376.13	-54.4248
33.682	1374.13	-54.7619
33.684	1374.13	-55.2092
33.686	1378.13	-55.7485
33.688	1375.13	-55.9859
33.69	1377.13	-56.4411
33.692	1377.13	-56.779
33.694	1379.13	-57.1639
33.696	1375.13	-57.3314
33.698	1378.13	-57.8052
33.7	1377.13	-58.0759
33.702	1376.13	-58.3777
33.704	1375.13	-58.7105
33.706	1375.13	-59.1002
33.708	1377.13	-59.5404
33.71	1377.13	-59.8587
33.712	1375.13	-60.1211
33.714	1373.13	-60.4475
33.716	1374.13	-60.92
33.718	1373.13	-61.3012
33.72	1374.13	-61.7691
33.722	1369.13	-62.0306
33.724	1370.13	-62.6266
33.726	1373.13	-63.2453
33.728	1369.13	-63.5552
33.73	1371.13	-64.1735
33.732	1368.13	-64.5711
33.734	1371.13	-65.2488
33.736	1368.13	-65.6379
33.738	1368.13	-66.2169
33.74	1369.13	-66.8246
33.742	1370.13	-67.3965
33.744	1368.13	-67.834
33.746	1365.13	-68.3004
33.748	1367.13	-69.0297
33.75	1371.13	-69.7587
33.752	1368.13	-70.112
33.754	1370.13	-70.735
33.756	1367.13	-71.1131
33.758	1369.13	-71.7645
33.76	1367.13	-72.203
33.762	1369.13	-72.8496
33.764	1368.13	-73.317
33.766	1368.13	-73.8513
33.768	1367.13	-74.3447
33.77	1369.13	-74.9817
33.772	1367.13	-75.3965
33.774	1369.13	-76.0287
33.776	1371.13	-76.5923
33.778	1371.13	-77.0084
33.78	1371.13	-77.4219
33.782	1373.13	-77.9126
33.784	1372.13	-78.2142
33.786	1373.13	-78.6272
33.788	1376.13	-79.0861
33.79	1376.13	-79.3206
33.792	1375.13	-79.5122
33.794	1372.13	-79.6526
33.796	1375.13	-80.1391
33.798	1377.13	-80.4819
33.8	1373.13	-80.5055
33.802	1374.13	-80.8701
33.804	1374.13	-81.157
33.806	1376.13	-81.5267
33.808	1374.13	-81.6574
33.81	1373.13	-81.8953
33.812	1373.13	-82.2073
33.814	1374.13	-82.5603
33.816	1373.13	-82.791
33.818	1376.13	-83.2274
33.82	1373.13	-83.2989
33.822	1373.13	-83.6002
33.824	1373.13	-83.8993
33.826	1374.13	-84.2406
33.828	1373.13	-84.4573
33.83	1373.13	-84.7498
33.832	1371.13	-84.9499
33.834	1375.13	-85.4861
33.836	1373.13	-85.614
33.838	1372.13	-85.852
33.84	1376.13	-86.3508
33.842	1374.13	-86.4378
33.844	1374.13	-86.6821
33.846	1373.13	-86.8778
33.848	1377.13	-87.3379
33.85	1374.13	-87.3356
33.852	1373.13	-87.5252
33.854	1375.13	-87.8873
33.856	1374.13	-88.0391
33.858	1375.13	-88.3171
33.86	1374.13	-88.4648
33.862	1375.13	-88.7394
33.864	1375.13	-88.9308
33.866	1375.13	-89.1205
33.868	1375.13	-89.3084
33.87	1376.13	-89.5428
33.872	1377.13	-89.742
33.874	1378.13	-89.9062
33.876	1377.13	-89.9385
33.878	1377.13	-90.0514
33.88	1376.13	-90.1143
33.882	1377.13	-90.3066
33.884	1376.13	-90.3662
33.886	1375.13	-90.4578
33.888	1375.13	-90.6302
33.89	1377.13	-90.8992
33.892	1377.13	-91.0011
33.894	1373.13	-90.9042
33.896	1378.13	-91.3847
33.898	1377.13	-91.3987
33.9	1377.13	-91.4946
33.902	1378.13	-91.6387
33.904	1378.13	-91.6982
33.906	1376.13	-91.6569
33.908	1379.13	-91.9305
33.91	1378.13	-91.9026
33.912	1376.13	-91.8572
33.914	1380.13	-92.1773
33.916	1379.13	-92.1118
33.918	1377.13	-92.029
33.92	1377.13	-92.1123
33.922	1378.13	-92.2443
33.924	1377.13	-92.2412
33.926	1376.13	-92.2704
33.928	1378.13	-92.4825
33.93	1379.13	-92.5758
33.932	1377.13	-92.4834
33.934	1376.13	-92.5074
33.936	1377.13	-92.6645
33.938	1378.13	-92.7866
33.94	1377.13	-92.7728
33.942	1377.13	-92.8419
33.944	1378.13	-92.9604
33.946	1376.13	-92.8921
33.948	1374.13	-92.8895
33.95	1376.13	-93.1557
33.952	1377.13	-93.3025
33.954	1372.13	-93.1082
33.956	1376.13	-93.5398
33.958	1376.13	-93.6309
33.96	1375.13	-93.6694
33.962	1371.13	-93.5854
33.964	1376.13	-94.0972
33.966	1373.13	-94.027
33.968	1374.13	-94.2624
33.97	1377.13	-94.5664
33.972	1374.13	-94.457
33.974	1376.13	-94.7065
33.976	1373.13	-94.6272
33.978	1375.13	-94.9076
33.98	1374.13	-94.9626
33.982	1374.13	-95.1019
33.984	1374.13	-95.2395
33.986	1372.13	-95.2703
33.988	1374.13	-95.577
33.99	1372.13	-95.6037
33.992	1373.13	-95.8544
33.994	1372.13	-95.9637
33.996	1375.13	-96.3175
33.998	1373.13	-96.3028
34	1374.13	-96.5136
34.002	1373.13	-96.5822
34.004	1369.13	-96.5215
34.006	1376.13	-97.1842
34.008	1374.13	-97.1261
34.01	1372.13	-97.1335
34.012	1372.13	-97.3142
34.014	1373.13	-97.5472
34.016	1373.13	-97.6908
34.018	1373.13	-97.8328
34.02	1372.13	-97.9184
34.022	1370.13	-97.981
34.024	1372.13	-98.3276
34.026	1371.13	-98.4406
34.028	1371.13	-98.6403
34.03	1374.13	-99.0038
34.032	1372.13	-98.9888
34.034	1373.13	-99.2052
34.036	1370.13	-99.1643
34.038	1373.13	-99.5557
34.04	1374.13	-99.7337
34.042	1372.13	-99.7091
34.044	1373.13	-99.9176
34.046	1372.13	-99.9789
34.048	1375.13	-100.297
34.05	1373.13	-100.231
34.052	1373.13	-100.344
34.054	1374.13	-100.512
34.056	1373.13	-100.532
34.058	1372.13	-100.583
34.06	1373.13	-100.78
34.062	1373.13	-100.885
34.064	1373.13	-100.989
34.066	1372.13	-101.034
34.068	1371.13	-101.111
34.07	1374.13	-101.448
34.072	1374.13	-101.511
34.074	1372.13	-101.459
34.076	1374.13	-101.701
34.078	1372.13	-101.646
34.08	1374.13	-101.885
34.082	1372.13	-101.827
34.084	1376.13	-102.178
34.086	1372.13	-101.935
34.088	1372.13	-102.054
34.09	1374.13	-102.287
34.092	1374.13	-102.336
34.094	1374.13	-102.383
34.096	1371.13	-102.257
34.098	1374.13	-102.576
34.1	1371.13	-102.445
34.102	1375.13	-102.82
34.104	1372.13	-102.653
34.106	1372.13	-102.759
34.108	1371.13	-102.805
34.11	1373.13	-103.058
34.112	1371.13	-103.01
34.114	1372.13	-103.202
34.116	1375.13	-103.475
34.118	1371.13	-103.238
34.12	1374.13	-103.543
34.122	1372.13	-103.453
34.124	1374.13	-103.663
34.126	1373.13	-103.629
34.128	1373.13	-103.685
34.13	1371.13	-103.623
34.132	1374.13	-103.921
34.134	1373.13	-103.881
34.136	1372.13	-103.873
34.138	1373.13	-104.015
34.14	1374.13	-104.123
34.142	1372.13	-104.018
34.144	1371.13	-104.039
34.146	1371.13	-104.15
34.148	1371.13	-104.26
34.15	1370.13	-104.309
34.152	1373.13	-104.627
34.154	1374.13	-104.724
34.156	1373.13	-104.668
34.158	1373.13	-104.704
34.16	1373.13	-104.738
34.162	1372.13	-104.712
34.164	1372.13	-104.777
34.166	1372.13	-104.841
34.168	1372.13	-104.903
34.17	1374.13	-105.084
34.172	1372.13	-104.957
34.174	1373.13	-105.076
34.176	1370.13	-104.92
34.178	1372.13	-105.163
34.18	1373.13	-105.277
34.182	1373.13	-105.297
34.184	1373.13	-105.315
34.186	1370.13	-105.153
34.188	1370.13	-105.269
34.19	1371.13	-105.444
34.192	1368.13	-105.343
34.194	1370.13	-105.642
34.196	1372.13	-105.872
34.198	1372.13	-105.913
34.2	1373.13	-106.014
34.202	1372.13	-105.959
34.204	1372.13	-105.996
34.206	1370.13	-105.911
34.208	1374.13	-106.256
34.21	1370.13	-105.98
34.212	1372.13	-106.2
34.214	1371.13	-106.171
34.216	1372.13	-106.294
34.218	1372.13	-106.323
34.22	1372.13	-106.35
34.222	1372.13	-106.375
34.224	1372.13	-106.4
34.226	1375.13	-106.605
34.228	1370.13	-106.223
34.23	1375.13	-106.615
34.232	1372.13	-106.352
34.234	1377.13	-106.675
34.236	1374.13	-106.343
34.238	1372.13	-106.172
34.24	1374.13	-106.31
34.242	1373.13	-106.197
34.244	1372.13	-106.118
34.246	1373.13	-106.191
34.248	1377.13	-106.412
34.25	1375.13	-106.134
34.252	1375.13	-106.044
34.254	1375.13	-105.954
34.256	1374.13	-105.802
34.258	1376.13	-105.864
34.26	1374.13	-105.617
34.262	1374.13	-105.557
34.264	1377.13	-105.677
34.266	1376.13	-105.454
34.268	1376.13	-105.325
34.27	1377.13	-105.255
34.272	1379.13	-105.21
34.274	1380.13	-105.037
34.276	1380.13	-104.771
34.278	1379.13	-104.446
34.28	1378.13	-104.156
34.282	1380.13	-104.075
34.284	1379.13	-103.75
34.286	1379.13	-103.518
34.288	1378.13	-103.228
34.29	1377.13	-102.972
34.292	1377.13	-102.807
34.294	1378.13	-102.699
34.296	1381.13	-102.673
34.298	1381.13	-102.372
34.3	1380.13	-102.014
34.302	1379.13	-101.69
34.304	1380.13	-101.514
34.306	1378.13	-101.135
34.308	1376.13	-100.823
34.31	1377.13	-100.748
34.312	1372.13	-100.301
34.314	1375.13	-100.471
34.316	1374.13	-100.315
34.318	1376.13	-100.361
34.32	1375.13	-100.17
34.322	1376.13	-100.124
34.324	1376.13	-99.9882
34.326	1375.13	-99.7961
34.328	1374.13	-99.6372
34.33	1372.13	-99.4557
34.332	1374.13	-99.5632
34.334	1370.13	-99.2686
34.336	1371.13	-99.3856
34.338	1373.13	-99.5235
34.34	1373.13	-99.4819
34.342	1370.13	-99.2724
34.344	1371.13	-99.3852
34.346	1373.13	-99.5189
34.348	1371.13	-99.3617
34.35	1371.13	-99.382
34.352	1371.13	-99.4012
34.354	1369.13	-99.3077
34.356	1370.13	-99.4472
34.358	1369.13	-99.4402
34.36	1371.13	-99.633
34.362	1370.13	-99.5899
34.364	1371.13	-99.6909
34.366	1371.13	-99.7013
34.368	1374.13	-99.8784
34.37	1371.13	-99.6185
34.372	1370.13	-99.5701
34.374	1374.13	-99.8336
34.376	1369.13	-99.4591
34.378	1370.13	-99.5865
34.38	1371.13	-99.6791
34.382	1371.13	-99.6811
34.384	1372.13	-99.738
34.386	1370.13	-99.5926
34.388	1372.13	-99.7369
34.39	1371.13	-99.6453
34.392	1375.13	-99.8656
34.394	1372.13	-99.56
34.396	1374.13	-99.6334
34.398	1375.13	-99.5829
34.4	1375.13	-99.4426
34.402	1374.13	-99.2465
34.404	1378.13	-99.3602
34.406	1374.13	-98.8968
34.408	1374.13	-98.7887
34.41	1373.13	-98.625
34.412	1375.13	-98.6593
34.414	1374.13	-98.4609
34.416	1374.13	-98.3506
34.418	1371.13	-98.0756
34.42	1371.13	-98.0648
34.422	1371.13	-98.053
34.424	1374.13	-98.2043
34.426	1373.13	-98.0353
34.428	1370.13	-97.7902
34.43	1370.13	-97.8087
34.432	1370.13	-97.8261
34.434	1370.13	-97.8423
34.436	1370.13	-97.8574
34.438	1371.13	-97.9261
34.44	1367.13	-97.6868
34.442	1369.13	-97.9084
34.444	1367.13	-97.8426
34.446	1369.13	-98.0617
34.448	1370.13	-98.1577
34.45	1371.13	-98.219
34.452	1368.13	-98.0263
34.454	1371.13	-98.2624
34.456	1370.13	-98.1771
34.458	1368.13	-98.0695
34.46	1365.13	-97.9723
34.462	1368.13	-98.3041
34.464	1368.13	-98.3689
34.466	1366.13	-98.3219
34.468	1367.13	-98.506
34.47	1369.13	-98.7106
34.472	1369.13	-98.7363
34.474	1369.13	-98.7608
34.476	1370.13	-98.8396
34.478	1374.13	-99.0498
34.48	1371.13	-98.7378
34.482	1372.13	-98.747
34.484	1371.13	-98.6114
34.486	1376.13	-98.8391
34.488	1373.13	-98.458
34.49	1375.13	-98.4521
34.492	1375.13	-98.2687
34.494	1375.13	-98.0851
34.496	1376.13	-97.9556
34.498	1375.13	-97.6836
34.5	1376.13	-97.5536
34.502	1377.13	-97.3894
34.504	1375.13	-97.0301
34.506	1377.13	-96.9529
34.508	1375.13	-96.5941
34.51	1378.13	-96.5694
34.512	1379.13	-96.3365
34.514	1377.13	-95.9114
34.516	1378.13	-95.7125
34.518	1376.13	-95.3225
34.52	1377.13	-95.1573
34.522	1374.13	-94.7498
34.524	1380.13	-94.9117
34.526	1376.13	-94.3519
34.528	1378.13	-94.2379
34.53	1377.13	-93.9019
34.532	1376.13	-93.6001
34.534	1374.13	-93.2812
34.536	1376.13	-93.2336
34.538	1376.13	-93.0165
34.54	1375.13	-92.7487
34.542	1376.13	-92.6158
34.544	1376.13	-92.3984
34.546	1377.13	-92.2312
34.548	1376.13	-91.9301
34.55	1375.13	-91.663
34.552	1376.13	-91.5291
34.554	1375.13	-91.2621
34.556	1374.13	-91.029
34.558	1378.13	-91.0759
34.56	1375.13	-90.6432
34.562	1375.13	-90.4593
34.564	1376.13	-90.3241
34.566	1376.13	-90.1062
34.568	1374.13	-89.7912
34.57	1377.13	-89.7859
34.572	1377.13	-89.534
34.574	1379.13	-89.3781
34.576	1381.13	-89.1542
34.578	1377.13	-88.5778
34.58	1379.13	-88.4219
34.582	1378.13	-88.057
34.584	1380.13	-87.8671
34.586	1381.13	-87.5626
34.588	1377.13	-86.9931
34.59	1382.13	-86.9755
34.592	1377.13	-86.3291
34.594	1380.13	-86.219
34.596	1380.13	-85.8707
34.598	1380.13	-85.5229
34.6	1382.13	-85.2655
34.602	1376.13	-84.5836
34.604	1380.13	-84.5511
34.606	1379.13	-84.1615
34.608	1378.13	-83.8065
34.61	1380.13	-83.6173
34.612	1379.13	-83.2297
34.614	1379.13	-82.9202
34.616	1379.13	-82.6111
34.618	1377.13	-82.2168
34.62	1379.13	-82.0617
34.622	1375.13	-81.5839
34.624	1378.13	-81.5386
34.626	1376.13	-81.1806
34.628	1376.13	-80.9748
34.63	1375.13	-80.7271
34.632	1376.13	-80.5969
34.634	1377.13	-80.4326
34.636	1379.13	-80.2758
34.638	1378.13	-79.9277
34.64	1376.13	-79.5731
34.642	1376.13	-79.3683
34.644	1377.13	-79.2043
34.646	1379.13	-79.0469
34.648	1377.13	-78.6606
34.65	1378.13	-78.463
34.652	1376.13	-78.1119
34.654	1380.13	-78.0675
34.656	1376.13	-77.5709
34.658	1381.13	-77.5649
34.66	1379.13	-77.115
34.662	1378.13	-76.773
34.664	1379.13	-76.5429
34.666	1384.13	-76.4324
34.668	1381.13	-75.8466
34.67	1382.13	-75.516
34.672	1379.13	-75.0021
34.674	1382.13	-74.8151
34.676	1381.13	-74.3781
34.678	1381.13	-74.013
34.68	1381.13	-73.6488
34.682	1382.13	-73.3215
34.684	1381.13	-72.889
34.686	1382.13	-72.5629
34.688	1381.13	-72.1327
34.69	1379.13	-71.7026
34.692	1377.13	-71.3415
34.694	1378.13	-71.1531
34.696	1380.13	-70.9656
34.698	1380.13	-70.6415
34.7	1378.13	-70.2499
34.702	1372.13	-69.7909
34.704	1375.13	-69.8403
34.706	1373.13	-69.6186
34.708	1370.13	-69.4301
34.71	1370.13	-69.4435
34.712	1369.13	-69.422
34.714	1370.13	-69.5011
34.716	1369.13	-69.4779
34.718	1369.13	-69.5212
34.72	1366.13	-69.4613
34.722	1365.13	-69.5684
34.724	1366.13	-69.7759
34.726	1363.13	-69.8108
34.728	1367.13	-70.1861
34.73	1365.13	-70.2186
34.732	1367.13	-70.4556
34.734	1364.13	-70.45
34.736	1366.13	-70.7179
34.738	1362.13	-70.7067
34.74	1365.13	-71.0739
34.742	1365.13	-71.2335
34.744	1365.13	-71.3916
34.746	1365.13	-71.5482
34.748	1365.13	-71.7034
34.75	1364.13	-71.8212
34.752	1366.13	-72.0787
34.754	1365.13	-72.16
34.756	1366.13	-72.3456
34.758	1366.13	-72.4602
34.76	1365.13	-72.5372
34.762	1364.13	-72.6459
34.764	1366.13	-72.8963
34.766	1368.13	-73.0788
34.768	1369.13	-73.1567
34.77	1371.13	-73.2368
34.772	1370.13	-73.1393
34.774	1370.13	-73.1114
34.776	1372.13	-73.1558
34.778	1370.13	-72.9866
34.78	1369.13	-72.9204
34.782	1373.13	-73.0694
34.784	1372.13	-72.9013
34.786	1373.13	-72.8393
34.788	1373.13	-72.707
34.79	1375.13	-72.6466
34.792	1375.13	-72.4466
34.794	1375.13	-72.2467
34.796	1376.13	-72.0825
34.798	1377.13	-71.8844
34.8	1375.13	-71.5471
34.802	1376.13	-71.3832
34.804	1376.13	-71.1505
34.806	1374.13	-70.8487
34.808	1373.13	-70.6493
34.81	1373.13	-70.5181
34.812	1373.13	-70.3868
34.814	1374.13	-70.2896
34.816	1375.13	-70.1585
34.818	1374.13	-69.9254
34.82	1376.13	-69.8281
34.822	1371.13	-69.4264
34.824	1374.13	-69.4634
34.826	1371.13	-69.197
34.828	1372.13	-69.1659
34.83	1373.13	-69.1006
34.832	1370.13	-68.8676
34.834	1370.13	-68.8353
34.836	1372.13	-68.8694
34.838	1367.13	-68.6019
34.84	1367.13	-68.6683
34.842	1369.13	-68.8007
34.844	1370.13	-68.8318
34.846	1367.13	-68.6948
34.848	1369.13	-68.8249
34.85	1370.13	-68.8536
34.852	1374.13	-68.9484
34.854	1368.13	-68.5747
34.856	1369.13	-68.6354
34.858	1370.13	-68.6619
34.86	1370.13	-68.6208
34.862	1372.13	-68.6457
34.864	1373.13	-68.5696
34.866	1374.13	-68.4595
34.868	1374.13	-68.2827
34.87	1374.13	-68.1059
34.872	1373.13	-67.8965
34.874	1376.13	-67.851
34.876	1375.13	-67.5744
34.878	1376.13	-67.3964
34.88	1375.13	-67.1207
34.882	1375.13	-66.9111
34.884	1376.13	-66.7333
34.886	1379.13	-66.5847
34.888	1378.13	-66.2094
34.89	1378.13	-65.9
34.892	1377.13	-65.5604
34.894	1378.13	-65.3167
34.896	1379.13	-65.0394
34.898	1376.13	-64.6083
34.9	1378.13	-64.4295
34.902	1380.13	-64.183
34.904	1378.13	-63.7512
34.906	1378.13	-63.447
34.908	1379.13	-63.1724
34.91	1376.13	-62.7494
34.912	1382.13	-62.686
34.914	1378.13	-62.1357
34.916	1377.13	-61.8071
34.918	1379.13	-61.5967
34.92	1378.13	-61.2359
34.922	1376.13	-60.8825
34.924	1376.13	-60.6521
34.926	1377.13	-60.4492
34.928	1377.13	-60.1858
34.93	1375.13	-59.8695
34.932	1375.13	-59.6745
34.934	1376.13	-59.5062
34.936	1374.13	-59.2254
34.938	1374.13	-59.0649
34.94	1376.13	-58.9566
34.942	1375.13	-58.7029
34.944	1374.13	-58.4835
34.946	1376.13	-58.3749
34.948	1375.13	-58.1223
34.95	1375.13	-57.9293
34.952	1376.13	-57.7616
34.954	1378.13	-57.5851
34.956	1376.13	-57.242
34.958	1378.13	-57.0658
34.96	1379.13	-56.7976
34.962	1377.13	-56.4236
34.964	1377.13	-56.1664
34.966	1377.13	-55.9096
34.968	1380.13	-55.724
34.97	1375.13	-55.2501
34.972	1377.13	-55.1093
34.974	1376.13	-54.8317
34.976	1376.13	-54.6114
34.978	1377.13	-54.4142
34.98	1373.13	-54.0707
34.982	1374.13	-53.9752
34.984	1375.13	-53.8458
34.986	1373.13	-53.616
34.988	1374.13	-53.5204
34.99	1373.13	-53.3468
34.992	1374.13	-53.2509
34.994	1372.13	-53.0556
34.996	1374.13	-53.015
34.998	1370.13	-52.7764
35	1374.13	-52.8458
35.002	1375.13	-52.7152
35.004	1372.13	-52.4653
35.006	1372.13	-52.3807
35.008	1372.13	-52.2958
35.01	1372.13	-52.2108
35.012	1372.13	-52.1255
35.014	1372.13	-52.04
35.016	1371.13	-51.9333
35.018	1372.13	-51.902
35.02	1371.13	-51.7947
35.022	1370.13	-51.7208
35.024	1372.13	-51.743
35.026	1370.13	-51.6139
35.028	1372.13	-51.6352
35.03	1374.13	-51.5887
35.032	1372.13	-51.3921
35.034	1372.13	-51.304
35.036	1373.13	-51.2363
35.038	1373.13	-51.1143
35.04	1372.13	-50.9719
35.042	1371.13	-50.8631
35.044	1370.13	-50.7877
35.046	1372.13	-50.8062
35.048	1366.13	-50.5952
35.05	1374.13	-50.8684
35.052	1370.13	-50.6299
35.054	1373.13	-50.6667
35.056	1370.13	-50.4819
35.058	1372.13	-50.4979
35.06	1373.13	-50.4263
35.062	1372.13	-50.2811
35.064	1372.13	-50.1894
35.066	1373.13	-50.1172
35.068	1375.13	-50.0308
35.07	1374.13	-49.8184
35.072	1372.13	-49.6207
35.074	1373.13	-49.5484
35.076	1376.13	-49.4805
35.078	1377.13	-49.2731
35.08	1375.13	-48.9758
35.082	1377.13	-48.8215
35.084	1377.13	-48.5626
35.086	1378.13	-48.3226
35.088	1377.13	-48.0132
35.09	1380.13	-47.8097
35.092	1380.13	-47.4518
35.094	1380.13	-47.095
35.096	1377.13	-46.6881
35.098	1376.13	-46.4181
35.1	1376.13	-46.1993
35.102	1378.13	-46.014
35.104	1378.13	-45.7285
35.106	1381.13	-45.492
35.108	1378.13	-45.0589
35.11	1380.13	-44.8073
35.112	1378.13	-44.4267
35.114	1381.13	-44.1911
35.116	1379.13	-43.7793
35.118	1379.13	-43.4663
35.12	1379.13	-43.1542
35.122	1376.13	-42.8003
35.124	1376.13	-42.5914
35.126	1378.13	-42.4108
35.128	1376.13	-42.1077
35.13	1378.13	-41.9275
35.132	1375.13	-41.6129
35.134	1376.13	-41.4537
35.136	1374.13	-41.2215
35.138	1373.13	-41.0703
35.14	1372.13	-40.9529
35.142	1371.13	-40.8691
35.144	1369.13	-40.8055
35.146	1370.13	-40.8477
35.148	1368.13	-40.8166
35.15	1369.13	-40.8912
35.152	1366.13	-40.8789
35.154	1366.13	-41.0056
35.156	1367.13	-41.1446
35.158	1365.13	-41.2089
35.16	1364.13	-41.3522
35.162	1364.13	-41.5411
35.164	1363.13	-41.7148
35.166	1363.13	-41.9342
35.168	1362.13	-42.1378
35.17	1361.13	-42.3729
35.172	1360.13	-42.6392
35.174	1363.13	-42.9962
35.176	1362.13	-43.1924
35.178	1362.13	-43.4353
35.18	1363.13	-43.692
35.182	1362.13	-43.8831
35.184	1361.13	-44.1057
35.186	1361.13	-44.3755
35.188	1365.13	-44.708
35.19	1366.13	-44.8581
35.192	1363.13	-44.909
35.194	1369.13	-45.2053
35.196	1366.13	-45.1535
35.198	1370.13	-45.3157
35.2	1372.13	-45.3106
35.202	1372.13	-45.2056
35.204	1371.13	-45.0844
35.206	1374.13	-45.0608
35.208	1377.13	-44.9358
35.21	1378.13	-44.6778
35.212	1378.13	-44.3712
35.214	1378.13	-44.0654
35.216	1382.13	-43.8199
35.218	1380.13	-43.351
35.22	1379.13	-42.9663
35.222	1381.13	-42.659
35.224	1380.13	-42.243
35.226	1380.13	-41.876
35.228	1380.13	-41.5101
35.23	1382.13	-41.1712
35.232	1381.13	-40.7271
35.234	1379.13	-40.3063
35.236	1378.13	-39.9672
35.238	1381.13	-39.7108
35.24	1377.13	-39.2712
35.242	1373.13	-38.9689
35.244	1367.13	-38.7787
35.246	1370.13	-38.8937
35.248	1363.13	-38.7909
35.25	1356.13	-38.9183
35.252	1352.13	-39.3092
35.254	1348.13	-39.8262
35.256	1337.13	-40.3715
35.258	1331.13	-41.329
35.26	1319.13	-42.3697
35.262	1311.13	-43.8313
35.264	1296.13	-45.3853
35.266	1285.13	-47.4372
35.268	1269.13	-49.6611
35.27	1256.13	-52.3706
35.272	1240.13	-55.3058
35.274	1220.13	-58.4789
35.276	1198.13	-62.0131
35.278	1178.13	-66.0744
35.28	1160.13	-70.5996
35.282	1135.13	-75.0658
35.284	1111.13	-79.9786
35.286	1087.13	-85.2197
35.288	1058.13	-90.3838
35.29	1037.13	-96.4808
35.292	1008.13	-102.034
35.294	982.131	-108.065
35.296	954.131	-113.992
35.298	928.131	-120.22
35.3	899.131	-126.07
35.302	869.131	-131.734
35.304	843.131	-137.902
35.306	812.131	-143.09
35.308	786.131	-148.942
35.31	757.131	-153.958
35.312	726.131	-158.222
35.314	697.131	-162.513
35.316	671.131	-167.071
35.318	640.131	-169.881
35.32	611.131	-172.639
35.322	584.131	-175.357
35.324	554.131	-176.506
35.326	522.131	-176.233
35.328	496.131	-177.193
35.33	467.131	-176.273
35.332	441.131	-175.63
35.334	410.131	-172.058
35.336	389.131	-171.778
35.338	361.131	-167.513
35.34	339.131	-165.083
35.342	316.131	-161.275
35.344	296.131	-158.116
35.346	274.131	-153
35.348	257.131	-149.825
35.35	236.131	-143.469
35.352	224.131	-141.824
35.354	208.131	-136.989
35.356	195.131	-133.438
35.358	181.131	-128.548
35.36	172.131	-126.64
35.362	163.131	-124.279
35.364	156.131	-123.035
35.366	147.131	-119.806
35.368	140.131	-117.796
35.37	136.131	-118.02
35.372	136.131	-121.595
35.374	127.131	-116.893
35.376	132.131	-124.949
35.378	133.131	-129.353
35.38	134.131	-133.788
35.382	136.131	-139.277
35.384	143.131	-150.079
35.386	146.131	-156.904
35.388	152.131	-167.143
35.39	160.131	-179.881
35.392	170.131	-195.252
35.394	182.131	-213.382
35.396	194.131	-232.007
35.398	212.131	-258.406
35.4	226.131	-280.555
35.402	244.131	-308.265
35.404	265.131	-340.467
35.406	283.131	-369.487
35.408	307.131	-407.022
35.41	332.131	-446.642
35.412	359.131	-489.702
35.414	383.131	-529.355
35.416	409.131	-572.386
35.418	434.131	-614.595
35.42	458.131	-655.889
35.422	482.131	-697.626
35.424	502.131	-733.937
35.426	524.131	-773.477
35.428	543.131	-808.853
35.43	568.131	-853.411
35.432	585.131	-886.151
35.434	603.131	-920.536
35.436	618.131	-950.441
35.438	634.131	-981.954
35.44	650.131	-1013.52
35.442	663.131	-1040.43
35.444	674.131	-1064.21
35.446	687.131	-1091.14
35.448	697.131	-1113.28
35.45	702.131	-1127.41
35.452	712.131	-1149.52
35.454	716.131	-1161.91
35.456	717.131	-1169.39
35.458	720.131	-1180.09
35.46	722.131	-1189.11
35.462	727.131	-1203.03
35.464	730.131	-1213.59
35.466	736.131	-1229.09
35.468	740.131	-1241.2
35.47	756.131	-1273.35
35.472	769.131	-1300.35
35.474	789.131	-1339.05
35.476	811.131	-1380.95
35.478	842.131	-1437.88
35.48	881.131	-1508.04
35.482	923.131	-1582.71
35.484	972.131	-1668.55
35.486	1024.13	-1758.43
35.488	1079.13	-1852.1
35.49	1140.13	-1954.35
35.492	1203.13	-2057.93
35.494	1268.13	-2162.48
35.496	1331.13	-2260.87
35.498	1396.13	-2359.62
35.5	1457.13	-2448.35
35.502	1520.13	-2536.95
35.504	1582.13	-2620.1
35.506	1644.13	-2699.22
35.508	1702.13	-2767.65
35.51	1752.13	-2819.15
35.512	1802.13	-2866.85
35.514	1847.13	-2902.84
35.516	1886.13	-2925.98
35.518	1925.13	-2945.85
35.52	1958.13	-2953.45
35.522	1990.13	-2956.7
35.524	2014.13	-2945.59
35.526	2040.13	-2935.17
35.528	2060.13	-2914.06
35.53	2077.13	-2887.07
35.532	2094.13	-2858.57
35.534	2106.13	-2821.97
35.536	2119.13	-2785.65
35.538	2123.13	-2736.84
35.54	2130.13	-2691.54
35.542	2131.13	-2638.47
35.544	2134.13	-2587.87
35.546	2135.13	-2534.87
35.548	2130.13	-2475.15
35.55	2122.13	-2412.83
35.552	2110.13	-2347.19
35.554	2103.13	-2288.28
35.556	2091.13	-2225.07
35.558	2079.13	-2163.25
35.56	2067.13	-2102.8
35.562	2052.13	-2040.79
35.564	2041.13	-1984.18
35.566	2033.13	-1931.57
35.568	2020.13	-1875.37
35.57	2006.13	-1819.67
35.572	2002.13	-1774.03
35.574	1998.13	-1728.92
35.576	2001.13	-1690.08
35.578	2005.13	-1651.94
35.58	2017.13	-1619.83
35.582	2031.13	-1588.31
35.584	2051.13	-1560.09
35.586	2069.13	-1528.75
35.588	2093.13	-1500.05
35.59	2118.13	-1469.9
35.592	2139.13	-1434.93
35.594	2158.13	-1396.84
35.596	2184.13	-1361.23
35.598	2209.13	-1322.62
35.6	2229.13	-1278.92
35.602	2256.13	-1236.99
35.604	2282.13	-1191.94
35.606	2311.13	-1145.72
35.608	2340.13	-1096.57
35.61	2368.13	-1044.03
35.612	2393.13	-987.424
35.614	2421.13	-929.284
35.616	2444.13	-866.536
35.618	2467.13	-801.364
35.62	2490.13	-733.745
35.622	2509.13	-662.72
35.624	2526.13	-589.29
35.626	2543.13	-514.097
35.628	2558.13	-436.849
35.63	2574.13	-358.178
35.632	2593.13	-278.067
35.634	2604.13	-195.551
35.636	2617.13	-112.017
35.638	2630.13	-27.182
35.64	2640.13	58.7934
35.642	2652.13	145.86
35.644	2662.13	233.866
35.646	2670.13	322.484
35.648	2674.13	411.013
35.65	2678.13	499.672
35.652	2683.13	588.713
35.654	2688.13	678.015
35.656	2690.13	766.622
35.658	2692.13	855.093
35.66	2693.13	943.046
35.662	2695.13	1031.15
35.664	2695.13	1118.22
35.666	2700.13	1207.29
35.668	2702.13	1295.08
35.67	2704.13	1382.73
35.672	2704.13	1469.1
35.674	2703.13	1554.45
35.676	2706.13	1641.84
35.678	2704.13	1725.87
35.68	2706.13	1812.06
35.682	2706.13	1896.64
35.684	2705.13	1980.06
35.686	2704.13	2062.96
35.688	2701.13	2143.69
35.69	2706.13	2230.51
35.692	2704.13	2311.36
35.694	2707.13	2396.15
35.696	2712.13	2482.84
35.698	2712.13	2564.88
35.7	2713.13	2647.54
35.702	2715.13	2730.97
35.704	2715.13	2812.14
35.706	2714.13	2891.81
35.708	2718.13	2976.62
35.71	2719.13	3058.07
35.712	2718.13	3136.88
35.714	2722.13	3221.27
35.716	2717.13	3294.56
35.718	2715.13	3370.67
35.72	2714.13	3447.45
35.722	2712.13	3522.39
35.724	2708.13	3593.99
35.726	2706.13	3667.51
35.728	2703.13	3738.98
35.73	2699.13	3808.28
35.732	2695.13	3876.72
35.734	2691.13	3944.31
35.736	2683.13	4004.96
35.738	2680.13	4072.05
35.74	2676.13	4136.85
35.742	2670.13	4197.62
35.744	2664.13	4257.32
35.746	2658.13	4315.98
35.748	2654.13	4376.96
35.75	2650.13	4437.14
35.752	2648.13	4499.98
35.754	2638.13	4548.2
35.756	2634.13	4605.63
35.758	2631.13	4664.09
35.76	2627.13	4720.05
35.762	2624.13	4777.1
35.764	2617.13	4825.98
35.766	2614.13	4881.36
35.768	2610.13	4934.16
35.77	2606.13	4986.22
35.772	2605.13	5043.43
35.774	2606.13	5104.19
35.776	2601.13	5152.68
35.778	2598.13	5204.39
35.78	2596.13	5257.52
35.782	2596.13	5314.3
35.784	2593.13	5364.46
35.786	2592.13	5418.25
35.788	2591.13	5471.63
35.79	2587.13	5518.12
35.792	2587.13	5572.62
35.794	2586.13	5624.62
35.796	2585.13	5676.23
35.798	2584.13	5727.43
35.8	2583.13	5778.23
35.802	2582.13	5828.64
35.804	2581.13	5878.66
35.806	2581.13	5930.61
35.808	2580.13	5979.92
35.81	2583.13	6038.32
35.812	2578.13	6077.63
35.814	2576.13	6123.37
35.816	2577.13	6175.9
35.818	2578.13	6228.25
35.82	2577.13	6275.49
35.822	2571.13	6309.92
35.824	2576.13	6371.01
35.826	2578.13	6424.75
35.828	2575.13	6465.71
35.83	2574.13	6511.21
35.832	2577.13	6566.65
35.834	2576.13	6611.72
35.836	2575.13	6656.41
35.838	2575.13	6703.37
35.84	2578.13	6758.01
35.842	2579.13	6807.33
35.844	2577.13	6848.41
35.846	2580.13	6902.55
35.848	2579.13	6945.82
35.85	2578.13	6988.72
35.852	2577.13	7031.25
35.854	2578.13	7078.97
35.856	2579.13	7126.51
35.858	2582.13	7179.51
35.86	2582.13	7224.04
35.862	2584.13	7274
35.864	2580.13	7306.71
35.866	2583.13	7358.92
35.868	2584.13	7405.36
35.87	2580.13	7437.07
35.872	2580.13	7479.84
35.874	2577.13	7513.51
35.876	2575.13	7549.6
35.878	2575.13	7591.19
35.88	2573.13	7626.53
35.882	2568.13	7652.4
35.884	2565.13	7683.59
35.886	2564.13	7720.33
35.888	2557.13	7738.37
35.89	2552.13	7761.67
35.892	2548.13	7787.34
35.894	2541.13	7803.09
35.896	2534.13	7817.97
35.898	2523.13	7819.45
35.9	2518.13	7838.58
35.902	2510.13	7847.57
35.904	2499.13	7846.11
35.906	2488.13	7843.47
35.908	2476.13	7836.46
35.91	2464.13	7828.23
35.912	2452.13	7818.77
35.914	2434.13	7788.74
35.916	2423.13	7779.73
35.918	2408.13	7756.63
35.92	2389.13	7719.12
35.922	2370.13	7679.95
35.924	2351.13	7639.16
35.926	2325.13	7573.78
35.928	2303.13	7519.53
35.93	2284.13	7473.47
35.932	2255.13	7392.89
35.934	2228.13	7316.84
35.936	2200.13	7235.61
35.938	2167.13	7135.89
35.94	2135.13	7037.41
35.942	2099.13	6923.67
35.944	2058.13	6791.24
35.946	2019.13	6663.24
35.948	1979.13	6529.94
35.95	1936.13	6384.77
35.952	1892.13	6234.4
35.954	1846.13	6075.61
35.956	1794.13	5895.29
35.958	1742.13	5713.26
35.96	1691.13	5533.04
35.962	1634.13	5331.86
35.964	1578.13	5132.8
35.966	1519.13	4923.05
35.968	1458.13	4706.12
35.97	1398.13	4491.98
35.972	1336.13	4271.26
35.974	1266.13	4025.09
35.976	1195.13	3776.24
35.978	1125.13	3531.4
35.98	1051.13	3275.25
35.982	976.131	3017.65
35.984	892.131	2734.47
35.986	808.131	2454.12
35.988	718.131	2159.01
35.99	629.131	1871.04
35.992	527.131	1549.42
35.994	423.131	1228.05
35.996	314.131	899.29
35.998	207.131	584.27
36	117.131	325.216
36.002	52.1308	142.345
36.004	22.1308	59.3894
36.006	3.1308	8.25333
36.008	-3.8692	-10.016
36.01	-0.869202	-2.20887
36.012	2.1308	5.31451
36.014	-2.8692	-7.02143
36.016	-2.8692	-6.88703
36.018	-2.8692	-6.75315
36.02	-1.8692	-4.31263
36.022	0.130798	0.295729
36.024	-0.869202	-1.92521
36.026	-0.869202	-1.88533
36.028	-0.869202	-1.84561
36.03	-1.8692	-3.88384
36.032	-0.869202	-1.76662
36.034	0.130798	0.259938
36.036	-3.8692	-7.51525
36.038	-2.8692	-5.44423
36.04	-1.8692	-3.4633
36.042	-1.8692	-3.38021
36.044	0.130798	0.230743
36.046	-0.869202	-1.49508
36.048	-1.8692	-3.13306
36.05	-1.8692	-3.0513
36.052	0.130798	0.207821
36.054	0.130798	0.202152
36.056	-1.8692	-2.80819
36.058	-0.869202	-1.26845
36.06	-0.869202	-1.23122
36.062	-0.869202	-1.19414
36.064	0.130798	0.174141
36.066	-1.8692	-2.40953
36.068	-1.8692	-2.33073
36.07	-2.8692	-3.45716
36.072	1.1308	1.31528
36.074	-0.869202	-0.974859
36.076	0.130798	0.14128
36.078	3.1308	3.2527
36.08	-3.8692	-3.86092
36.082	-4.8692	-4.65914
36.084	-0.869202	-0.796246
36.086	-3.8692	-3.38732
36.088	-1.8692	-1.5608
36.09	0.130798	0.103956
36.092	-1.8692	-1.41073
36.094	-1.8692	-1.33612
36.096	-1.8692	-1.26183
36.098	-1.8692	-1.18786
36.1	-2.8692	-1.71026
36.102	-1.8692	-1.04083
36.104	-1.8692	-0.967803
36.106	-2.8692	-1.37392
36.108	-1.8692	-0.822654
36.11	0.130798	0.0525247
36.112	-0.869202	-0.315704
36.114	-0.869202	-0.282496
36.116	-0.869202	-0.249433
36.118	-1.8692	-0.465585
36.12	-2.8692	-0.606372
36.122	0.130798	0.0227306
36.124	-1.8692	-0.254971
36.126	-3.8692	-0.38361
36.128	-2.8692	-0.17799
36.13	-1.8692	-0.0469416
36.132	0.130798	-0.00151831
36.134	-2.8692	0.138234
36.136	-3.8692	0.327472
36.138	-0.869202	0.105091
36.14	1.1308	-0.177481
36.142	0.130798	-0.0252211
36.144	-0.869202	0.198666
36.146	-1.8692	0.493772
36.148	-0.869202	0.260414
36.15	0.130798	-0.0437986
36.152	-0.869202	0.321563
36.154	-0.869202	0.351941
36.156	-0.869202	0.38218
36.158	1.1308	-0.536334
36.16	-0.869202	0.442203
36.162	-2.8692	1.55822
36.164	0.130798	-0.0755037
36.166	-2.8692	1.75385
36.168	-2.8692	1.85109
36.17	-0.869202	0.590076
36.172	0.130798	-0.093179
36.174	-4.8692	3.63145
36.176	-1.8692	1.45626
36.178	-0.869202	0.705929
36.18	1.1308	-0.955572
36.182	-2.8692	2.51858
36.184	-0.869202	0.791342
36.186	-0.869202	0.819545
36.188	-2.8692	2.79802
36.19	-1.8692	1.88297
36.192	-5.8692	6.10063
36.194	-1.8692	2.00255
36.196	0.130798	-0.144273
36.198	0.130798	-0.148395
36.2	-0.869202	1.01341
36.202	-0.869202	1.04055
36.204	-1.8692	2.29581
36.206	-0.869202	1.09448
36.208	0.130798	-0.168722
36.21	0.130798	-0.172725
36.212	0.130798	-0.176709
36.214	-3.8692	5.3448
36.216	-1.8692	2.63858
36.218	-0.869202	1.25309
36.22	-2.8692	4.22224
36.222	-0.869202	1.30497
36.224	-3.8692	5.92366
36.226	-0.869202	1.35636
36.228	-1.8692	2.97162
36.23	-1.8692	3.02617
36.232	-0.869202	1.43244
36.234	0.130798	-0.219328
36.236	-0.869202	1.48248
36.238	-0.869202	1.50732
36.24	2.1308	-3.75562
36.242	-0.869202	1.55657
36.244	-1.8692	3.4
36.246	0.130798	-0.24158
36.248	0.130798	-0.245221
36.25	2.1308	-4.05381
36.252	0.130798	-0.252442
36.254	0.130798	-0.256028
36.256	-2.8692	5.69463
36.258	0.130798	-0.263155
36.26	-1.8692	3.81118
36.262	-2.8692	5.92734
36.264	-1.8692	3.91154
36.266	-1.8692	3.96131
36.268	-1.8692	4.01081
36.27	-2.8692	6.23218
36.272	-2.8692	6.30744
36.274	-1.8692	4.15787
36.276	-1.8692	4.20634
36.278	0.130798	-0.297711
36.28	-0.869202	2.00067
36.282	-3.8692	9.00468
36.284	-1.8692	4.39764
36.286	-0.869202	2.06689
36.288	-3.8692	9.29788
36.29	0.130798	-0.317581
36.292	-3.8692	9.49066
36.294	-2.8692	7.1088
36.296	-0.869202	2.17492
36.298	-0.869202	2.19614
36.3	-2.8692	7.31912
36.302	-1.8692	4.81341
36.304	-1.8692	4.85836
36.306	-1.8692	4.90305
36.308	0.130798	-0.3462
36.31	-0.869202	2.32115
36.312	-2.8692	7.72951
36.314	-2.8692	7.79669
36.316	-0.869202	2.38216
36.318	-1.8692	5.16599
36.32	-0.869202	2.42223
36.322	-2.8692	8.06129
36.324	1.1308	-3.20277
36.326	0.130798	-0.373409
36.328	-0.869202	2.50095
36.33	-0.869202	2.52036
36.332	-0.869202	2.53966
36.334	-1.8692	5.50278
36.336	-0.869202	2.57795
36.338	0.130798	-0.390783
36.34	-1.8692	5.62514
36.342	-2.8692	8.69651
36.344	0.130798	-0.399253
36.346	-1.8692	5.74547
36.348	-1.8692	5.78513
36.35	0.130798	-0.407572
36.352	-1.8692	5.86366
36.354	-0.869202	2.74478
36.356	1.1308	-3.59423
36.358	-0.869202	2.78061
36.36	2.1308	-6.86001
36.362	-2.8692	9.29556
36.364	0.130798	-0.4264
36.366	-3.8692	12.6914
36.368	-1.8692	6.16858
36.37	-1.8692	6.20572
36.372	-2.8692	9.58239
36.374	-1.8692	6.27935
36.376	-0.869202	2.93692
36.378	-3.8692	13.1486
36.38	-0.869202	2.97054
36.382	-2.8692	9.86057
36.384	-3.8692	13.371
36.386	-0.869202	3.0202
36.388	-2.8692	10.0235
36.39	-0.869202	3.05276
36.392	1.1308	-3.99245
36.394	0.130798	-0.464206
36.396	-1.8692	6.66806
36.398	-0.869202	3.11654
36.4	0.130798	-0.471341
36.402	-0.869202	3.14783
36.404	0.130798	-0.476018
36.406	0.130798	-0.478333
36.408	-1.8692	6.86864
36.41	-1.8692	6.90138
36.412	-3.8692	14.3531
36.414	-0.869202	3.23941
36.416	-1.8692	6.99838
36.418	-0.869202	3.26915
36.42	1.1308	-4.27215
36.422	0.130798	-0.496348
36.424	-0.869202	3.31293
36.426	0.130798	-0.500699
36.428	0.130798	-0.502851
36.43	-0.869202	3.35585
36.432	-2.8692	11.1243
36.434	71.1308	-276.87
36.436	254.131	-992.242
36.438	140.131	-548.691
36.44	334.131	-1311.66
36.442	376.131	-1479.2
36.444	454.131	-1788.46
36.446	387.131	-1526.67
36.448	300.131	-1185.73
36.45	310.131	-1227.72
36.452	435.131	-1725.3
36.454	560.131	-2222.71
36.456	672.131	-2667.3
36.458	854.131	-3386.64
36.46	857.131	-3393.66
36.462	757.131	-2994.3
36.464	767.131	-3031.21
36.466	890.131	-3512.69
36.468	1158.13	-4558.84
36.47	1478.13	-5793.25
36.472	1571.13	-6123.04
36.474	1583.13	-6132.9
36.476	1777.13	-6838.66
36.478	2266.13	-8643.26
36.48	2444.13	-9219.32
36.482	2813.13	-10474.4
36.484	3079.13	-11291.8
36.486	3384.13	-12197.1
36.488	3701.13	-13079.3
36.49	3864.13	-13362
36.492	3985.13	-13465.1
36.494	4068.13	-13414.9
36.496	4081.13	-13122.6
36.498	4051.13	-12695.7
36.5	3980.13	-12154.7
36.502	3889.13	-11574.6
36.504	3761.13	-10912.6
36.506	3614.13	-10229.3
36.508	3459.13	-9558.55
36.51	3314.13	-8948.63
36.512	3175.13	-8384.67
36.514	3050.13	-7883.94
36.516	2939.13	-7441.74
36.518	2840.13	-7048.9
36.52	2760.13	-6718.76
36.522	2701.13	-6451.47
36.524	2664.13	-6244.72
36.526	2645.13	-6084.92
36.528	2638.13	-5955.15
36.53	2650.13	-5868.34
36.532	2659.13	-5773.75
36.534	2685.13	-5713.87
36.536	2711.13	-5650.48
36.538	2743.13	-5595.58
36.54	2778.13	-5542.04
36.542	2814.13	-5485.37
36.544	2842.13	-5408.49
36.546	2865.13	-5318.47
36.548	2878.13	-5207.49
36.55	2880.13	-5075.91
36.552	2877.13	-4936.16
36.554	2867.13	-4786.01
36.556	2855.13	-4634.85
36.558	2833.13	-4470.72
36.56	2810.13	-4309.12
36.562	2786.13	-4150.2
36.564	2760.13	-3992.67
36.566	2734.13	-3839.6
36.568	2710.13	-3693.58
36.57	2697.13	-3565.76
36.572	2683.13	-3439.06
36.574	2681.13	-3329.35
36.576	2682.13	-3223.88
36.578	2682.13	-3117.58
36.58	2687.13	-3017.17
36.582	2696.13	-2920.68
36.584	2703.13	-2821.31
36.586	2711.13	-2722.34
36.588	2719.13	-2622.65
36.59	2726.13	-2521.36
36.592	2726.13	-2413.53
36.594	2729.13	-2308.6
36.596	2721.13	-2195.17
36.598	2715.13	-2084.83
36.6	2699.13	-1968.83
36.602	2673.13	-1848.96
36.604	2648.13	-1733.78
36.606	2620.13	-1620.71
36.608	2585.13	-1507.98
36.61	2555.13	-1402.87
36.612	2524.13	-1301.55
36.614	2497.13	-1206.36
36.616	2475.13	-1117.01
36.618	2458.13	-1032.66
36.62	2446.13	-952.518
36.622	2438.13	-875.463
36.624	2432.13	-800.285
36.626	2430.13	-727.216
36.628	2426.13	-654.219
36.63	2429.13	-583.481
36.632	2428.13	-511.975
36.634	2430.13	-441.353
36.636	2435.13	-371.174
36.638	2439.13	-300.624
36.64	2442.13	-229.85
36.642	2447.13	-159.105
36.644	2453.13	-88.0901
36.646	2452.13	-16.8436
36.648	2456.13	54.2298
36.65	2454.13	124.973
36.652	2457.13	195.715
36.654	2455.13	265.803
36.656	2448.13	334.509
36.658	2447.13	403.258
36.66	2444.13	471.137
36.662	2441.13	538.361
36.664	2441.13	605.769
36.666	2442.13	673.177
36.668	2436.13	738.065
36.67	2434.13	803.407
36.672	2437.13	870.156
36.674	2433.13	934.049
36.676	2433.13	998.953
36.678	2432.13	1063.09
36.68	2432.13	1127.32
36.682	2431.13	1190.72
36.684	2430.13	1253.73
36.686	2428.13	1315.75
36.688	2424.13	1376.07
36.69	2430.13	1441.88
36.692	2425.13	1500.93
36.694	2427.13	1563.86
36.696	2429.13	1626.72
36.698	2429.13	1688.06
36.7	2429.13	1749.11
36.702	2431.13	1811.43
36.704	2433.13	1873.67
36.706	2433.13	1934.2
36.708	2434.13	1995.29
36.71	2438.13	2058.82
36.712	2436.13	2117.11
36.714	2435.13	2175.82
36.716	2433.13	2233.19
36.718	2431.13	2290.06
36.72	2430.13	2347.42
36.722	2427.13	2402.36
36.724	2421.13	2453.57
36.726	2421.13	2510.26
36.728	2415.13	2560.14
36.73	2409.13	2609.12
36.732	2400.13	2653.79
36.734	2397.13	2704.2
36.736	2390.13	2749.32
36.738	2383.13	2793.46
36.74	2381.13	2842.74
36.742	2377.13	2889.08
36.744	2370.13	2930.96
36.746	2365.13	2974.46
36.748	2360.13	3017.21
36.75	2357.13	3061.87
36.752	2352.13	3103.3
36.754	2344.13	3139.89
36.756	2344.13	3186.57
36.758	2332.13	3216.11
36.76	2330.13	3258.54
36.762	2323.13	3293.31
36.764	2317.13	3328.66
36.766	2309.13	3360.24
36.768	2304.13	3395.36
36.77	2293.13	3420.67
36.772	2289.13	3455.52
36.774	2282.13	3485.12
36.776	2271.13	3507.58
36.778	2266.13	3538.38
36.78	2262.13	3570.14
36.782	2249.13	3586.74
36.784	2246.13	3618.38
36.786	2239.13	3642.94
36.788	2228.13	3660.03
36.79	2223.13	3686.09
36.792	2216.13	3708.14
36.794	2208.13	3727.7
36.796	2205.13	3755.06
36.798	2194.13	3768.03
36.8	2185.13	3783.44
36.802	2177.13	3799.71
36.804	2169.13	3815.17
36.806	2162.13	3831.62
36.808	2152.13	3841.91
36.81	2143.13	3853.09
36.812	2135.13	3865.24
36.814	2124.13	3871.08
36.816	2115.13	3879.65
36.818	2104.13	3883.65
36.82	2094.13	3888.58
36.822	2081.13	3886.95
36.824	2069.13	3886.15
36.826	2059.13	3888.19
36.828	2051.13	3893.24
36.83	2038.13	3887.95
36.832	2027.13	3885.52
36.834	2016.13	3882.23
36.836	2008.13	3883.97
36.838	1996.13	3877.2
36.84	1986.13	3873.48
36.842	1977.13	3871
36.844	1967.13	3865.86
36.846	1955.13	3856
36.848	1943.13	3845.3
36.85	1931.13	3833.77
36.852	1921.13	3825.48
36.854	1913.13	3820.54
36.856	1905.13	3815.06
36.858	1896.13	3807
36.86	1884.13	3792.24
36.862	1874.13	3780.82
36.864	1867.13	3774.91
36.866	1858.13	3764.44
36.868	1847.13	3749.32
36.87	1838.13	3737.67
36.872	1829.13	3725.48
36.874	1818.13	3708.64
36.876	1806.13	3689.12
36.878	1798.13	3677.22
36.88	1787.13	3658.67
36.882	1780.13	3647.82
36.884	1766.13	3622.08
36.886	1757.13	3606.02
36.888	1746.13	3585.35
36.89	1738.13	3570.37
36.892	1727.13	3548.78
36.894	1717.13	3528.74
36.896	1707.13	3508.25
36.898	1695.13	3483.15
36.9	1685.13	3461.68
36.902	1679.13	3448.08
36.904	1667.13	3421.78
36.906	1656.13	3397.06
36.908	1645.13	3371.91
36.91	1637.13	3352.53
36.912	1625.13	3324.58
36.914	1615.13	3300.31
36.916	1606.13	3277.75
36.918	1597.13	3254.86
36.92	1588.13	3231.67
36.922	1579.13	3208.17
36.924	1567.13	3178.24
36.926	1558.13	3154.05
36.928	1546.13	3123.48
36.93	1533.13	3090.51
36.932	1524.13	3065.29
36.934	1511.13	3031.73
36.936	1501.13	3003.87
36.938	1489.13	2971.74
36.94	1477.13	2939.3
36.942	1465.13	2906.59
36.944	1452.13	2871.61
36.946	1442.13	2842.31
36.948	1429.13	2806.86
36.95	1416.13	2771.16
36.952	1404.13	2737.18
36.954	1396.13	2710.83
36.956	1384.13	2676.55
36.958	1371.13	2640.14
36.96	1363.13	2613.2
36.962	1349.13	2574.6
36.964	1340.13	2545.4
36.966	1328.13	2510.38
36.968	1317.13	2477.11
36.97	1304.13	2439.96
36.972	1292.13	2404.56
36.974	1277.13	2363.46
36.976	1266.13	2329.67
36.978	1245.13	2277.36
36.98	1233.13	2241.42
36.982	1221.13	2205.43
36.984	1206.13	2163.98
36.986	1190.13	2120.69
36.988	1174.13	2077.38
36.99	1158.13	2034.06
36.992	1147.13	1999.55
36.994	1127.13	1949.37
36.996	1112.13	1907.89
36.998	1098.13	1868.2
37	1076.13	1814.98
37.002	1061.13	1773.68
37.004	1042.13	1725.83
37.006	1025.13	1681.45
37.008	1003.13	1629.06
37.01	980.131	1575.29
37.012	960.131	1526.62
37.014	941.131	1479.82
37.016	919.131	1428.62
37.018	895.131	1374.69
37.02	876.131	1328.85
37.022	852.131	1275.84
37.024	830.131	1226.32
37.026	808.131	1177.31
37.028	782.131	1123.05
37.03	761.131	1076.57
37.032	736.131	1025.07
37.034	714.131	978.429
37.036	694.131	935.171
37.038	667.131	883.231
37.04	650.131	845.266
37.042	630.131	804.053
37.044	611.131	764.824
37.046	590.131	723.841
37.048	576.131	692.127
37.05	559.131	657.434
37.052	541.131	622.283
37.054	531.131	596.928
37.056	514.131	564.294
37.058	504.131	539.941
37.06	492.131	513.95
37.062	483.131	491.58
37.064	469.131	464.66
37.066	462.131	445.173
37.068	453.131	424.155
37.07	447.131	406.322
37.072	436.131	384.368
37.074	434.131	370.683
37.076	427.131	352.977
37.078	422.131	337.239
37.08	420.131	324.102
37.082	420.131	312.601
37.084	415.131	297.539
37.086	414.131	285.524
37.088	414.131	274.268
37.09	413.131	262.419
37.092	413.131	251.274
37.094	417.131	242.522
37.096	418.131	231.965
37.098	419.131	221.412
37.1	422.131	211.878
37.102	430.131	204.669
37.104	437.131	196.722
37.106	439.131	186.389
37.108	448.131	178.855
37.11	459.131	171.775
37.112	466.131	162.901
37.114	479.131	155.798
37.116	491.131	147.965
37.118	501.131	139.189
37.12	516.131	131.425
37.122	529.131	122.738
37.124	544.131	114.12
37.126	559.131	105.094
37.128	569.131	94.8115
37.13	582.131	84.7555
37.132	594.131	74.2652
37.134	603.131	63.1765
37.136	616.131	52.2818
37.138	625.131	40.8329
37.14	633.131	29.1725
37.142	648.131	17.6295
37.144	660.131	5.76822
37.146	674.131	-6.28612
37.148	684.131	-18.481
37.15	701.131	-31.056
37.152	715.131	-43.7075
37.154	729.131	-56.5256
37.156	745.131	-69.6628
37.158	762.131	-83.0582
37.16	784.131	-97.1739
37.162	806.131	-111.459
37.164	826.131	-125.592
37.166	849.131	-140.273
37.168	875.131	-155.518
37.17	895.131	-169.718
37.172	921.131	-185.034
37.174	947.131	-200.285
37.176	969.131	-214.581
37.178	996.131	-229.83
37.18	1021.13	-244.407
37.182	1046.13	-258.733
37.184	1069.13	-272.28
37.186	1096.13	-286.504
37.188	1122.13	-300.059
37.19	1141.13	-311.351
37.192	1169.13	-324.651
37.194	1195.13	-336.84
37.196	1220.13	-348.171
37.198	1244.13	-358.621
37.2	1269.13	-368.721
37.202	1292.13	-377.574
37.204	1316.13	-386.028
37.206	1339.13	-393.461
37.208	1361.13	-399.866
37.21	1383.13	-405.522
37.212	1404.13	-410.12
37.214	1424.13	-413.67
37.216	1441.13	-415.643
37.218	1461.13	-417.753
37.22	1477.13	-417.991
37.222	1493.13	-417.566
37.224	1507.13	-415.948
37.226	1521.13	-413.726
37.228	1535.13	-410.89
37.23	1549.13	-407.428
37.232	1558.13	-402.133
37.234	1569.13	-396.903
37.236	1579.13	-390.938
37.238	1589.13	-384.511
37.24	1597.13	-377.184
37.242	1603.13	-369.066
37.244	1608.13	-360.475
37.246	1612.13	-351.467
37.248	1620.13	-343.06
37.25	1622.13	-333.164
37.252	1627.13	-323.742
37.254	1626.13	-313.065
37.256	1629.13	-303.148
37.258	1630.13	-292.797
37.26	1631.13	-282.436
37.262	1633.13	-272.214
37.264	1627.13	-260.808
37.266	1626.13	-250.43
37.268	1622.13	-239.764
37.27	1615.13	-228.981
37.272	1611.13	-218.948
37.274	1608.13	-209.269
37.276	1598.13	-199.047
37.278	1593.13	-189.861
37.28	1583.13	-180.485
37.282	1574.13	-171.722
37.284	1568.13	-163.68
37.286	1557.13	-155.551
37.288	1547.13	-148.042
37.29	1535.13	-140.874
37.292	1524.13	-134.342
37.294	1509.13	-128.055
37.296	1500.13	-122.816
37.298	1488.13	-117.794
37.3	1475.13	-113.229
37.302	1464.13	-109.319
37.304	1453.13	-105.858
37.306	1441.13	-102.782
37.308	1432.13	-100.329
37.31	1420.13	-98.0632
37.312	1410.13	-96.3423
37.314	1398.13	-94.8805
37.316	1386.13	-93.8382
37.318	1380.13	-93.509
37.32	1368.13	-93.0719
37.322	1360.13	-93.2315
37.324	1349.13	-93.485
37.326	1343.13	-94.346
37.328	1332.13	-95.11
37.33	1326.13	-96.4792
37.332	1319.13	-97.9587
37.334	1311.13	-99.5721
37.336	1303.13	-101.403
37.338	1301.13	-103.829
37.34	1293.13	-105.902
37.342	1287.13	-108.317
37.344	1280.13	-110.807
37.346	1278.13	-113.835
37.348	1275.13	-116.824
37.35	1270.13	-119.718
37.352	1266.13	-122.806
37.354	1261.13	-125.894
37.356	1259.13	-129.352
37.358	1258.13	-132.933
37.36	1254.13	-136.242
37.362	1251.13	-139.728
37.364	1250.13	-143.467
37.366	1245.13	-146.802
37.368	1245.13	-150.768
37.37	1241.13	-154.278
37.372	1239.13	-158.09
37.374	1239.13	-162.161
37.376	1238.13	-166.093
37.378	1234.13	-169.662
37.38	1235.13	-173.933
37.382	1231.13	-177.516
37.384	1229.13	-181.437
37.386	1230.13	-185.792
37.388	1232.13	-190.242
37.39	1231.13	-194.197
37.392	1230.13	-198.156
37.394	1227.13	-201.818
37.396	1232.13	-206.753
37.398	1231.13	-210.613
37.4	1230.13	-214.477
37.402	1230.13	-218.507
37.404	1231.13	-222.683
37.406	1235.13	-227.322
37.408	1234.13	-230.986
37.41	1236.13	-235.179
37.412	1238.13	-239.305
37.414	1244.13	-244.088
37.416	1241.13	-247.049
37.418	1248.13	-251.934
37.42	1250.13	-255.678
37.422	1256.13	-260.121
37.424	1259.13	-263.811
37.426	1261.13	-267.21
37.428	1270.13	-271.932
37.43	1275.13	-275.594
37.432	1277.13	-278.499
37.434	1285.13	-282.56
37.436	1293.13	-286.384
37.438	1296.13	-288.932
37.44	1305.13	-292.632
37.442	1314.13	-296.056
37.444	1317.13	-297.938
37.446	1325.13	-300.774
37.448	1332.13	-303.144
37.45	1340.13	-305.497
37.452	1349.13	-307.799
37.454	1354.13	-308.955
37.456	1359.13	-309.942
37.458	1369.13	-311.814
37.46	1374.13	-312.289
37.462	1383.13	-313.429
37.464	1386.13	-313
37.466	1391.13	-312.881
37.468	1400.13	-313.412
37.47	1406.13	-313.001
37.472	1415.13	-312.985
37.474	1419.13	-311.624
37.476	1425.13	-310.519
37.478	1433.13	-309.588
37.48	1435.13	-307.176
37.482	1440.13	-305.279
37.484	1446.13	-303.386
37.486	1449.13	-300.696
37.488	1455.13	-298.459
37.49	1457.13	-295.252
[truncated: 29,254 more rows]
