# Supplementary material for: Changes in the force-time curve during a repeat power ability assessment using loaded countermovement jumps
Source: PeerJ. 2024 Oct 4;12:e17971. doi: 10.7717/peerj.17971 (PMC11457872; doi:10.7717/peerj.17971)
Supplement: Supplemental Information 7 [file peerj-12-17971-s007.xlsx]

## Sheet: Sheet1
Weight	64.72
Ave prop power (W)	3980.2636
Ave max prop power (W)	5949.6986
Max prop power (W)	7054.316
Time	Net force (N)	Net power (W)
40.002	1154.13	0
40.004	1154.13	-0.559098
40.006	1154.13	-1.11571
40.008	1154.13	-1.66984
40.01	1152.13	-2.25317
40.012	1154.13	-2.84169
40.014	1152.13	-3.41775
40.016	1156.13	-3.97435
40.018	1154.13	-4.47323
40.02	1156.13	-4.98531
40.022	1156.13	-5.45171
40.024	1158.13	-5.89051
40.026	1158.13	-6.28221
40.028	1158.13	-6.67211
40.03	1162.13	-7.01293
40.032	1159.13	-7.29243
40.034	1162.13	-7.60829
40.036	1162.13	-7.85012
40.038	1164.13	-8.06884
40.04	1163.13	-8.24802
40.042	1166.13	-8.41901
40.044	1167.13	-8.50335
40.046	1171.13	-8.51918
40.048	1172.13	-8.42275
40.05	1175.13	-8.26824
40.052	1177.13	-8.0159
40.054	1176.13	-7.72588
40.056	1179.13	-7.42647
40.058	1180.13	-7.04195
40.06	1186.13	-6.55861
40.062	1183.13	-5.97171
40.064	1184.13	-5.44493
40.066	1186.13	-4.86885
40.068	1189.13	-4.2053
40.07	1188.13	-3.49278
40.072	1190.13	-2.77325
40.074	1188.13	-2.04757
40.076	1193.13	-1.28014
40.078	1193.13	-0.415553
40.08	1192.13	0.42646
40.082	1194.13	1.28492
40.084	1191.13	2.11512
40.086	1190.13	2.86897
40.088	1191.13	3.62426
40.09	1191.13	4.39213
40.092	1191.13	5.15656
40.094	1189.13	5.87095
40.096	1186.13	6.48267
40.098	1187.13	7.07576
40.1	1189.13	7.72862
40.102	1186.13	8.32724
40.104	1183.13	8.81048
40.106	1187.13	9.36225
40.108	1188.13	9.98175
40.11	1185.13	10.5273
40.112	1187.13	11.0958
40.114	1187.13	11.6806
40.116	1185.13	12.2055
40.118	1189.13	12.8272
40.12	1187.13	13.4191
40.122	1187.13	13.9931
40.124	1188.13	14.595
40.126	1187.13	15.1696
40.128	1184.13	15.6409
40.13	1188.13	16.221
40.132	1186.13	16.7542
40.134	1188.13	17.3411
40.136	1186.13	17.8671
40.138	1187.13	18.4169
40.14	1186.13	18.9331
40.142	1185.13	19.4093
40.144	1185.13	19.8808
40.146	1184.13	20.3146
40.148	1181.13	20.6375
40.15	1184.13	21.0635
40.152	1180.13	21.3445
40.154	1178.13	21.5492
40.156	1177.13	21.7158
40.158	1176.13	21.8448
40.16	1176.13	21.9733
40.162	1176.13	22.101
40.164	1173.13	22.117
40.166	1175.13	22.2085
40.168	1174.13	22.261
40.17	1175.13	22.3509
40.172	1174.13	22.4022
40.174	1172.13	22.3795
40.176	1170.13	22.2843
40.178	1172.13	22.2654
40.18	1169.13	22.1335
40.182	1170.13	22.0415
40.184	1170.13	21.9489
40.186	1169.13	21.8198
40.188	1170.13	21.7282
40.19	1167.13	21.5269
40.192	1167.13	21.3278
40.194	1171.13	21.2739
40.196	1166.13	21.0391
40.198	1165.13	20.7698
40.2	1165.13	20.5015
40.202	1167.13	20.305
40.204	1164.13	20.0045
40.206	1164.13	19.7032
40.208	1165.13	19.4378
40.21	1163.13	19.1057
40.212	1163.13	18.7722
40.214	1163.13	18.44
40.216	1162.13	18.0756
40.218	1165.13	17.8101
40.22	1162.13	17.4541
40.222	1162.13	17.0915
40.224	1160.13	16.6657
40.226	1160.13	16.2351
40.228	1160.13	15.8063
40.23	1160.13	15.3793
40.232	1158.13	14.8925
40.234	1156.13	14.3379
40.236	1158.13	13.8351
40.238	1157.13	13.316
40.24	1157.13	12.7932
40.242	1156.13	12.2441
40.244	1155.13	11.6627
40.246	1153.13	11.0217
40.248	1156.13	10.4484
40.25	1157.13	9.92886
40.252	1156.13	9.39443
40.254	1156.13	8.853
40.256	1158.13	8.36397
40.258	1155.13	7.82362
40.26	1157.13	7.30197
40.262	1157.13	6.80475
40.264	1159.13	6.35632
40.266	1162.13	6.00295
40.268	1160.13	5.6429
40.27	1165.13	5.37139
40.272	1165.13	5.16664
40.274	1169.13	5.05188
40.276	1168.13	4.96974
40.278	1171.13	4.94089
40.28	1172.13	4.97588
40.282	1174.13	5.06932
40.284	1175.13	5.21259
40.286	1177.13	5.41442
40.288	1176.13	5.61984
40.29	1180.13	5.90329
40.292	1183.13	6.30975
40.294	1183.13	6.75413
40.296	1187.13	7.29401
40.298	1182.13	7.75758
40.3	1185.13	8.23401
40.302	1185.13	8.74345
40.304	1185.13	9.25056
40.306	1184.13	9.72884
40.308	1184.13	10.1944
40.31	1185.13	10.6851
40.312	1188.13	11.2665
40.314	1182.13	11.7039
40.316	1185.13	12.172
40.318	1186.13	12.6922
40.32	1180.13	13.0419
40.322	1182.13	13.4038
40.324	1179.13	13.689
40.326	1181.13	14.0121
40.328	1181.13	14.3469
40.33	1181.13	14.6802
40.332	1180.13	14.9809
40.334	1179.13	15.2432
40.336	1174.13	15.3424
40.338	1179.13	15.5714
40.34	1175.13	15.699
40.342	1176.13	15.8375
40.344	1174.13	15.9167
40.346	1172.13	15.9227
40.348	1171.13	15.8877
40.35	1173.13	15.9113
40.352	1170.13	15.849
40.354	1168.13	15.7103
40.356	1170.13	15.6256
40.358	1168.13	15.4879
40.36	1169.13	15.3724
40.362	1167.13	15.2
40.364	1169.13	15.0802
40.366	1168.13	14.94
40.368	1168.13	14.7952
40.37	1170.13	14.712
40.372	1168.13	14.5789
40.374	1167.13	14.4049
40.376	1171.13	14.3469
40.378	1172.13	14.3425
40.38	1177.13	14.4957
40.382	1176.13	14.6473
40.384	1178.13	14.8536
40.386	1179.13	15.1015
40.388	1181.13	15.4162
40.39	1180.13	15.7087
40.392	1184.13	16.1218
40.394	1183.13	16.5207
40.396	1187.13	17.0434
40.398	1184.13	17.4821
40.4	1188.13	18.0404
40.402	1188.13	18.6106
40.404	1187.13	19.1437
40.406	1187.13	19.6715
40.408	1184.13	20.091
40.41	1186.13	20.5743
40.412	1184.13	20.986
40.414	1183.13	21.3575
40.416	1181.13	21.6533
40.418	1182.13	21.984
40.42	1179.13	22.2018
40.422	1179.13	22.4194
40.424	1177.13	22.5612
40.426	1173.13	22.5541
40.428	1173.13	22.5509
40.43	1171.13	22.4729
40.432	1172.13	22.4344
40.434	1169.13	22.2834
40.436	1167.13	22.0621
40.438	1168.13	21.8803
40.44	1166.13	21.6251
40.442	1164.13	21.2997
40.444	1162.13	20.9046
40.446	1164.13	20.5829
40.448	1160.13	20.1213
40.45	1160.13	19.6605
40.452	1160.13	19.2015
40.454	1159.13	18.7103
40.456	1160.13	18.2533
40.458	1158.13	17.7336
40.46	1158.13	17.2116
40.462	1160.13	16.7564
40.464	1161.13	16.3412
40.466	1158.13	15.8364
40.468	1160.13	15.3845
40.47	1160.13	14.9429
40.472	1159.13	14.4728
40.474	1162.13	14.0895
40.476	1162.13	13.7243
40.478	1159.13	13.2725
40.48	1163.13	12.9201
40.482	1162.13	12.5665
40.484	1160.13	12.1508
40.486	1164.13	11.8347
40.488	1161.13	11.4665
40.49	1162.13	11.104
40.492	1160.13	10.6968
40.494	1160.13	10.2745
40.496	1160.13	9.85405
40.498	1161.13	9.46137
40.5	1159.13	9.0284
40.502	1155.13	8.47691
40.504	1158.13	7.96162
40.506	1156.13	7.43162
40.508	1157.13	6.90573
40.51	1155.13	6.34687
40.512	1156.13	5.78952
40.514	1157.13	5.26931
40.516	1152.13	4.65482
40.518	1151.13	3.95566
40.52	1153.13	3.28704
40.522	1148.13	2.55007
40.524	1150.13	1.78053
40.526	1150.13	1.04543
40.528	1150.13	0.313576
40.53	1148.13	-0.449713
40.532	1148.13	-1.24447
40.534	1151.13	-1.98777
40.536	1150.13	-2.68668
40.538	1154.13	-3.34258
40.54	1151.13	-3.95812
40.542	1156.13	-4.56379
40.544	1153.13	-5.10069
40.546	1154.13	-5.68743
40.548	1156.13	-6.22449
40.55	1154.13	-6.73763
40.552	1161.13	-7.21366
40.554	1158.13	-7.55565
40.556	1158.13	-7.96817
40.558	1162.13	-8.33605
40.56	1161.13	-8.61365
40.562	1164.13	-8.88416
40.564	1163.13	-9.08752
40.566	1169.13	-9.25533
40.568	1169.13	-9.26748
40.57	1168.13	-9.28956
40.572	1170.13	-9.31725
40.574	1171.13	-9.2827
40.576	1171.13	-9.22222
40.578	1171.13	-9.16192
40.58	1172.13	-9.0915
40.582	1174.13	-8.97458
40.584	1171.13	-8.83811
40.586	1171.13	-8.77914
40.588	1175.13	-8.67767
40.59	1175.13	-8.47424
40.592	1176.13	-8.26054
40.594	1176.13	-8.02238
40.596	1173.13	-7.8196
40.598	1176.13	-7.65754
40.6	1176.13	-7.42182
40.602	1176.13	-7.18707
40.604	1180.13	-6.90416
40.606	1179.13	-6.53797
40.608	1178.13	-6.21025
40.61	1180.13	-5.88124
40.612	1178.13	-5.53374
40.614	1181.13	-5.19267
40.616	1182.13	-4.77023
40.618	1180.13	-4.35608
40.62	1179.13	-4.00294
40.622	1180.13	-3.65809
40.624	1184.13	-3.23131
40.626	1179.13	-2.80042
40.628	1179.13	-2.47589
40.63	1181.13	-2.12
40.632	1180.13	-1.74179
40.634	1178.13	-1.41921
40.636	1180.13	-1.10285
40.638	1181.13	-0.731512
40.64	1179.13	-0.378451
40.642	1179.13	-0.0645387
40.644	1181.13	0.284824
40.646	1176.13	0.575671
40.648	1177.13	0.794572
40.65	1177.13	1.03016
40.652	1176.13	1.24548
40.654	1176.13	1.44259
40.656	1172.13	1.56095
40.658	1174.13	1.65032
40.66	1172.13	1.73368
40.662	1173.13	1.80292
40.664	1173.13	1.88844
40.666	1168.13	1.87512
40.668	1168.13	1.77981
40.67	1169.13	1.70437
40.672	1166.13	1.5876
40.674	1169.13	1.47949
40.676	1171.13	1.46039
40.678	1168.13	1.41716
40.68	1168.13	1.32379
40.682	1166.13	1.19277
40.684	1170.13	1.10431
40.686	1167.13	1.02756
40.688	1166.13	0.881227
40.69	1168.13	0.755687
40.692	1169.13	0.683804
40.694	1166.13	0.574067
40.696	1167.13	0.430972
40.698	1167.13	0.306014
40.7	1167.13	0.181609
40.702	1167.13	0.0577553
40.704	1165.13	-0.10136
40.706	1168.13	-0.242328
40.708	1167.13	-0.346092
40.71	1165.13	-0.502714
40.712	1167.13	-0.660357
40.714	1165.13	-0.815034
40.716	1164.13	-1.02315
40.718	1164.13	-1.24898
40.72	1163.13	-1.49045
40.722	1166.13	-1.70042
40.724	1162.13	-1.91699
40.726	1161.13	-2.22605
40.728	1162.13	-2.53754
40.73	1161.13	-2.84327
40.732	1158.13	-3.21306
40.734	1160.13	-3.61258
40.736	1158.13	-3.99786
40.738	1160.13	-4.39517
40.74	1159.13	-4.76181
40.742	1158.13	-5.16182
40.744	1161.13	-5.54271
40.746	1160.13	-5.86768
40.748	1161.13	-6.20125
40.75	1158.13	-6.54708
40.752	1158.13	-6.96083
40.754	1163.13	-7.31484
40.756	1155.13	-7.63818
40.758	1161.13	-8.08752
40.76	1159.13	-8.40916
40.762	1158.13	-8.78919
40.764	1159.13	-9.18258
40.766	1158.13	-9.55833
40.768	1162.13	-9.92079
40.77	1161.13	-10.1861
40.772	1163.13	-10.4588
40.774	1159.13	-10.7116
40.776	1162.13	-11.0453
40.778	1162.13	-11.2961
40.78	1161.13	-11.5537
40.782	1168.13	-11.7829
40.784	1164.13	-11.8468
40.786	1165.13	-12.0147
40.788	1165.13	-12.1536
40.79	1161.13	-12.3212
40.792	1164.13	-12.5798
40.794	1165.13	-12.7445
40.796	1166.13	-12.8728
40.798	1169.13	-12.9508
40.8	1165.13	-12.9688
40.802	1167.13	-13.0891
40.804	1169.13	-13.1371
40.806	1170.13	-13.1196
40.808	1174.13	-13.045
40.81	1167.13	-12.9029
40.812	1170.13	-12.9439
40.814	1172.13	-12.8834
40.816	1171.13	-12.7719
40.818	1169.13	-12.7043
40.82	1171.13	-12.6801
40.822	1172.13	-12.5909
40.824	1169.13	-12.4953
40.826	1173.13	-12.4565
40.828	1170.13	-12.3255
40.83	1172.13	-12.2656
40.832	1169.13	-12.1717
40.834	1173.13	-12.1328
40.836	1170.13	-12.0035
40.838	1173.13	-11.9361
40.84	1172.13	-11.7921
40.842	1172.13	-11.6767
40.844	1172.13	-11.5618
40.846	1171.13	-11.4555
40.848	1171.13	-11.3774
40.85	1171.13	-11.2996
40.852	1170.13	-11.2305
40.854	1174.13	-11.1551
40.856	1171.13	-10.9954
40.858	1169.13	-10.9362
40.86	1170.13	-10.9232
40.862	1171.13	-10.8741
40.864	1173.13	-10.78
40.866	1172.13	-10.6406
40.868	1169.13	-10.556
40.87	1174.13	-10.5075
40.872	1170.13	-10.3607
40.874	1171.13	-10.3129
40.876	1174.13	-10.2103
40.878	1172.13	-10.0466
40.88	1174.13	-9.91763
40.882	1171.13	-9.76518
40.884	1170.13	-9.70246
40.886	1173.13	-9.63679
40.888	1171.13	-9.51221
40.89	1170.13	-9.45054
40.892	1170.13	-9.41518
40.894	1167.13	-9.4098
40.896	1171.13	-9.44265
40.898	1170.13	-9.38096
40.9	1172.13	-9.32536
40.902	1168.13	-9.25838
40.904	1172.13	-9.25487
40.906	1171.13	-9.15768
40.908	1172.13	-9.07644
40.91	1169.13	-9.00073
40.912	1173.13	-8.96092
40.914	1170.13	-8.84977
40.916	1170.13	-8.81595
40.918	1174.13	-8.7398
40.92	1170.13	-8.60449
40.922	1169.13	-8.58219
40.924	1168.13	-8.59592
40.926	1168.13	-8.63481
40.928	1170.13	-8.65222
40.93	1165.13	-8.67164
40.932	1170.13	-8.76516
40.934	1167.13	-8.76252
40.936	1168.13	-8.82572
40.938	1169.13	-8.85263
40.94	1169.13	-8.85378
40.942	1167.13	-8.87568
40.944	1171.13	-8.9069
40.946	1168.13	-8.86679
40.948	1169.13	-8.8931
40.95	1168.13	-8.90403
40.952	1170.13	-8.91963
40.954	1171.13	-8.87334
40.956	1170.13	-8.81206
40.958	1173.13	-8.74478
40.96	1172.13	-8.6117
40.962	1174.13	-8.48293
40.964	1174.13	-8.30381
40.966	1176.13	-8.10297
40.968	1175.13	-7.86404
40.97	1175.13	-7.65106
40.972	1178.13	-7.40344
40.974	1176.13	-7.10716
40.976	1176.13	-6.8609
40.978	1176.13	-6.61565
40.98	1176.13	-6.37143
40.982	1177.13	-6.11529
40.984	1175.13	-5.86299
40.986	1179.13	-5.60488
40.988	1178.13	-5.26898
40.99	1179.13	-4.94343
40.992	1178.13	-4.61092
40.994	1178.13	-4.30216
40.996	1178.13	-3.99473
40.998	1178.13	-3.68863
41	1179.13	-3.36853
41.002	1176.13	-3.07521
41.004	1176.13	-2.84609
41.006	1176.13	-2.61796
41.008	1177.13	-2.37469
41.01	1177.13	-2.11211
41.012	1176.13	-1.86724
41.014	1174.13	-1.67675
41.016	1171.13	-1.57672
41.018	1174.13	-1.48518
41.02	1171.13	-1.38645
41.022	1173.13	-1.31221
41.024	1167.13	-1.30159
41.026	1170.13	-1.35513
41.028	1173.13	-1.30017
41.03	1171.13	-1.22181
41.032	1171.13	-1.1821
41.034	1168.13	-1.19366
41.036	1168.13	-1.26218
41.038	1172.13	-1.26267
41.04	1172.13	-1.18655
41.042	1171.13	-1.12786
41.044	1170.13	-1.1056
41.046	1169.13	-1.11949
41.048	1168.13	-1.16931
41.05	1172.13	-1.1698
41.052	1167.13	-1.17931
41.054	1170.13	-1.23289
41.056	1168.13	-1.26299
41.058	1171.13	-1.28031
41.06	1169.13	-1.27407
41.062	1171.13	-1.2722
41.064	1171.13	-1.23204
41.066	1166.13	-1.27684
41.068	1169.13	-1.36613
41.07	1170.13	-1.38082
41.072	1169.13	-1.39308
41.074	1169.13	-1.42446
41.076	1168.13	-1.47245
41.078	1169.13	-1.52273
41.08	1168.13	-1.57017
41.082	1166.13	-1.66983
41.084	1168.13	-1.77476
41.086	1169.13	-1.82388
41.088	1166.13	-1.9024
41.09	1165.13	-2.05537
41.092	1164.13	-2.24325
41.094	1167.13	-2.40232
41.096	1164.13	-2.54833
41.098	1164.13	-2.75365
41.1	1164.13	-2.95804
41.102	1163.13	-3.1767
41.104	1161.13	-3.44476
41.106	1163.13	-3.72343
41.108	1160.13	-4.0025
41.11	1161.13	-4.32935
41.112	1164.13	-4.5915
41.114	1161.13	-4.82883
41.116	1162.13	-5.11704
41.118	1163.13	-5.36856
41.12	1161.13	-5.62278
41.122	1162.13	-5.90799
41.124	1160.13	-6.19429
41.126	1162.13	-6.50057
41.128	1161.13	-6.77104
41.13	1162.13	-7.05188
41.132	1159.13	-7.34243
41.134	1163.13	-7.65821
41.136	1163.13	-7.87556
41.138	1163.13	-8.09186
41.14	1164.13	-8.29632
41.142	1161.13	-8.50677
41.144	1162.13	-8.78085
41.146	1165.13	-8.99784
41.148	1165.13	-9.13731
41.15	1167.13	-9.25602
41.152	1164.13	-9.35238
41.154	1163.13	-9.53549
41.156	1166.13	-9.71482
41.158	1168.13	-9.79566
41.16	1169.13	-9.81382
41.162	1169.13	-9.80543
41.164	1169.13	-9.79697
41.166	1172.13	-9.75936
41.168	1171.13	-9.6524
41.17	1172.13	-9.56227
41.172	1174.13	-9.42609
41.174	1172.13	-9.25837
41.176	1177.13	-9.09169
41.178	1172.13	-8.84859
41.18	1173.13	-8.72465
41.182	1175.13	-8.55395
41.184	1176.13	-8.32184
41.186	1174.13	-8.08778
41.188	1177.13	-7.87073
41.19	1177.13	-7.57954
41.192	1179.13	-7.26559
41.194	1176.13	-6.94062
41.196	1175.13	-6.70224
41.198	1174.13	-6.50143
41.2	1172.13	-6.35058
41.202	1172.13	-6.24751
41.204	1171.13	-6.15764
41.206	1172.13	-6.0786
41.208	1173.13	-5.96355
41.21	1174.13	-5.81257
41.212	1170.13	-5.69198
41.214	1171.13	-5.65053
41.216	1169.13	-5.61282
41.218	1172.13	-5.58108
41.22	1170.13	-5.5076
41.222	1169.13	-5.49329
41.224	1172.13	-5.46161
41.226	1170.13	-5.3887
41.228	1170.13	-5.36141
41.23	1172.13	-5.30716
41.232	1172.13	-5.20783
41.234	1171.13	-5.12259
41.236	1173.13	-5.03262
41.238	1173.13	-4.89812
41.24	1168.13	-4.8339
41.242	1170.13	-4.85302
41.244	1171.13	-4.81376
41.246	1169.13	-4.78037
41.248	1173.13	-4.73536
41.25	1173.13	-4.60187
41.252	1170.13	-4.51162
41.254	1169.13	-4.50175
41.256	1170.13	-4.49956
41.258	1167.13	-4.51796
41.26	1170.13	-4.55941
41.262	1169.13	-4.5491
41.264	1169.13	-4.56069
41.266	1171.13	-4.54389
41.268	1170.13	-4.49745
41.27	1171.13	-4.45885
41.272	1171.13	-4.39848
41.274	1174.13	-4.29515
41.276	1171.13	-4.17033
41.278	1171.13	-4.11111
41.28	1175.13	-3.99348
41.282	1174.13	-3.80477
41.284	1175.13	-3.62331
41.286	1173.13	-3.45163
41.288	1176.13	-3.27709
41.29	1174.13	-3.07113
41.292	1175.13	-2.89216
41.294	1172.13	-2.74058
41.296	1173.13	-2.63537
41.298	1172.13	-2.52612
41.3	1175.13	-2.38952
41.302	1174.13	-2.20895
41.304	1172.13	-2.08193
41.306	1174.13	-1.96254
41.308	1172.13	-1.83699
41.31	1169.13	-1.80103
41.312	1172.13	-1.77443
41.314	1170.13	-1.72232
41.316	1171.13	-1.69292
41.318	1171.13	-1.64411
41.32	1170.13	-1.61217
41.322	1167.13	-1.64968
41.324	1168.13	-1.72858
41.326	1168.13	-1.7877
41.328	1170.13	-1.81361
41.33	1165.13	-1.88239
41.332	1165.13	-2.04837
41.334	1169.13	-2.14909
41.336	1171.13	-2.13784
41.338	1167.13	-2.1517
41.34	1167.13	-2.24472
41.342	1167.13	-2.3373
41.344	1169.13	-2.39755
41.346	1172.13	-2.36947
41.348	1168.13	-2.34541
41.35	1171.13	-2.35351
41.352	1168.13	-2.34952
41.354	1169.13	-2.38959
41.356	1172.13	-2.36139
41.358	1169.13	-2.32124
41.36	1172.13	-2.29312
41.362	1172.13	-2.20497
41.364	1173.13	-2.1009
41.366	1175.13	-1.94444
41.368	1169.13	-1.84808
41.37	1173.13	-1.8042
41.372	1174.13	-1.6652
41.374	1171.13	-1.55747
41.376	1172.13	-1.49182
41.378	1172.13	-1.40706
41.38	1173.13	-1.30569
41.382	1173.13	-1.18548
41.384	1174.13	-1.04859
41.386	1174.13	-0.893188
41.388	1176.13	-0.703459
41.39	1173.13	-0.529823
41.392	1173.13	-0.412995
41.394	1173.13	-0.296678
41.396	1171.13	-0.216673
41.398	1175.13	-0.101758
41.4	1172.13	0.0314244
41.402	1171.13	0.0913991
41.404	1170.13	0.114928
41.406	1172.13	0.156738
41.408	1171.13	0.216054
41.41	1172.13	0.275476
41.412	1170.13	0.31584
41.414	1168.13	0.283847
41.416	1169.13	0.234724
41.418	1170.13	0.221816
41.42	1170.13	0.226805
41.422	1168.13	0.195358
41.424	1169.13	0.146554
41.426	1170.13	0.133963
41.428	1170.13	0.139344
41.43	1169.13	0.126554
41.432	1169.13	0.0959167
41.434	1168.13	0.0473512
41.436	1168.13	-0.0189243
41.438	1167.13	-0.102824
41.44	1166.13	-0.222162
41.442	1168.13	-0.323629
41.444	1166.13	-0.423536
41.446	1166.13	-0.5595
41.448	1166.13	-0.694855
41.45	1166.13	-0.8296
41.452	1165.13	-0.980873
41.454	1166.13	-1.13314
41.456	1167.13	-1.249
41.458	1167.13	-1.34537
41.46	1166.13	-1.45804
41.462	1170.13	-1.52261
41.464	1166.13	-1.57649
41.466	1166.13	-1.70721
41.468	1168.13	-1.80446
41.47	1166.13	-1.8951
41.472	1168.13	-1.9918
41.474	1167.13	-2.06504
41.476	1168.13	-2.14145
41.478	1164.13	-2.262
41.48	1164.13	-2.46108
41.482	1167.13	-2.61213
41.484	1165.13	-2.73347
41.486	1161.13	-2.9563
41.488	1164.13	-3.21363
41.49	1163.13	-3.42335
41.492	1164.13	-3.63797
41.494	1165.13	-3.81606
41.496	1165.13	-3.97224
41.498	1167.13	-4.09878
41.5	1167.13	-4.18195
41.502	1163.13	-4.32182
41.504	1167.13	-4.49068
41.506	1165.13	-4.60006
41.508	1167.13	-4.72467
41.51	1166.13	-4.81869
41.512	1168.13	-4.9067
41.514	1170.13	-4.92242
41.516	1167.13	-4.93501
41.518	1170.13	-4.9728
41.52	1170.13	-4.94363
41.522	1173.13	-4.87288
41.524	1166.13	-4.8331
41.526	1169.13	-4.9069
41.528	1171.13	-4.88617
41.53	1170.13	-4.83494
41.532	1172.13	-4.77815
41.534	1166.13	-4.76112
41.536	1169.13	-4.8348
41.538	1170.13	-4.82795
41.54	1169.13	-4.81284
41.542	1170.13	-4.80596
41.544	1167.13	-4.81866
41.546	1170.13	-4.85598
41.548	1166.13	-4.88203
41.55	1169.13	-4.95514
41.552	1170.13	-4.94751
41.554	1168.13	-4.94521
41.556	1166.13	-5.01472
41.558	1171.13	-5.05997
41.56	1170.13	-5.00706
41.562	1172.13	-4.94904
41.564	1170.13	-4.87437
41.566	1170.13	-4.84448
41.568	1172.13	-4.78675
41.57	1170.13	-4.71293
41.572	1174.13	-4.6272
41.574	1171.13	-4.49615
41.576	1173.13	-4.40296
41.578	1172.13	-4.28076
41.58	1172.13	-4.18087
41.582	1173.13	-4.06677
41.584	1170.13	-3.97556
41.586	1172.13	-3.91979
41.588	1174.13	-3.79165
41.59	1171.13	-3.66608
41.592	1170.13	-3.6198
41.594	1169.13	-3.6098
41.596	1171.13	-3.59099
41.598	1167.13	-3.58989
41.6	1171.13	-3.61331
41.602	1167.13	-3.61196
41.604	1169.13	-3.66512
41.606	1169.13	-3.67579
41.608	1169.13	-3.68638
41.61	1167.13	-3.72655
41.612	1168.13	-3.79401
41.614	1169.13	-3.82522
41.616	1167.13	-3.86442
41.618	1167.13	-3.9459
41.62	1168.13	-4.01242
41.622	1167.13	-4.07175
41.624	1167.13	-4.15219
41.626	1168.13	-4.21784
41.628	1168.13	-4.26161
41.63	1168.13	-4.30515
41.632	1167.13	-4.36271
41.634	1164.13	-4.48406
41.636	1168.13	-4.61385
41.638	1167.13	-4.66964
41.64	1167.13	-4.74706
41.642	1164.13	-4.86554
41.644	1170.13	-4.96721
41.646	1166.13	-4.99022
41.648	1167.13	-5.08827
41.65	1167.13	-5.16359
41.652	1167.13	-5.23851
41.654	1167.13	-5.31305
41.656	1167.13	-5.38721
41.658	1170.13	-5.4209
41.66	1170.13	-5.38648
41.662	1168.13	-5.37902
41.664	1170.13	-5.38992
41.666	1172.13	-5.32848
41.668	1167.13	-5.28964
41.67	1170.13	-5.32318
41.672	1167.13	-5.32928
41.674	1171.13	-5.34917
41.676	1169.13	-5.30554
41.678	1170.13	-5.29369
41.68	1169.13	-5.27281
41.682	1169.13	-5.2745
41.684	1170.13	-5.2626
41.686	1170.13	-5.22817
41.688	1169.13	-5.20742
41.69	1171.13	-5.18198
41.692	1169.13	-5.13895
41.694	1169.13	-5.14091
41.696	1169.13	-5.14281
41.698	1167.13	-5.17183
41.7	1167.13	-5.24542
41.702	1168.13	-5.30517
41.704	1169.13	-5.32867
41.706	1167.13	-5.35634
41.708	1166.13	-5.44222
41.71	1166.13	-5.5502
41.712	1170.13	-5.6049
41.714	1167.13	-5.60789
41.716	1165.13	-5.7053
41.718	1165.13	-5.8477
41.72	1165.13	-5.98941
41.722	1168.13	-6.09219
41.724	1165.13	-6.16323
41.726	1162.13	-6.34088
41.728	1168.13	-6.51318
41.73	1168.13	-6.544
41.732	1169.13	-6.56222
41.734	1167.13	-6.58146
41.736	1167.13	-6.64772
41.738	1167.13	-6.71361
41.74	1169.13	-6.75471
41.742	1169.13	-6.74806
41.744	1174.13	-6.67969
41.746	1169.13	-6.55479
41.748	1171.13	-6.52391
41.75	1168.13	-6.48334
41.752	1174.13	-6.4384
41.754	1171.13	-6.29002
41.756	1171.13	-6.21278
41.758	1171.13	-6.13582
41.76	1171.13	-6.05914
41.762	1171.13	-5.98273
41.764	1173.13	-5.88052
41.766	1172.13	-5.74554
41.768	1172.13	-5.63416
41.77	1171.13	-5.53655
41.772	1170.13	-5.47555
41.774	1172.13	-5.41065
41.776	1170.13	-5.32756
41.778	1172.13	-5.26296
41.78	1171.13	-5.16704
41.782	1172.13	-5.0803
41.784	1174.13	-4.94371
41.786	1172.13	-4.79087
41.788	1172.13	-4.68318
41.79	1170.13	-4.60419
41.792	1171.13	-4.55539
41.794	1171.13	-4.48478
41.796	1170.13	-4.42871
41.798	1170.13	-4.3947
41.8	1169.13	-4.37509
41.802	1171.13	-4.34866
41.804	1172.13	-4.26432
41.806	1173.13	-4.14401
41.808	1172.13	-4.01714
41.81	1170.13	-3.94179
41.812	1170.13	-3.90962
41.814	1171.13	-3.86282
41.816	1174.13	-3.75022
41.818	1171.13	-3.61896
41.82	1170.13	-3.56696
41.822	1174.13	-3.47594
41.824	1172.13	-3.33127
41.826	1171.13	-3.24454
41.828	1174.13	-3.13288
41.83	1172.13	-2.99021
41.832	1167.13	-2.96723
41.834	1173.13	-2.95414
41.836	1171.13	-2.84868
41.838	1175.13	-2.72183
41.84	1170.13	-2.59286
41.842	1171.13	-2.55029
41.844	1173.13	-2.45571
41.846	1170.13	-2.36919
41.848	1172.13	-2.31127
41.85	1171.13	-2.22957
41.852	1169.13	-2.20058
41.854	1170.13	-2.19538
41.856	1174.13	-2.10528
41.858	1173.13	-1.95212
41.86	1174.13	-1.80293
41.862	1175.13	-1.6179
41.864	1173.13	-1.4478
41.866	1175.13	-1.28335
41.868	1175.13	-1.08093
41.87	1174.13	-0.89675
41.872	1173.13	-0.749852
41.874	1172.13	-0.639983
41.876	1174.13	-0.514032
41.878	1175.13	-0.333526
41.88	1171.13	-0.207021
41.882	1174.13	-0.100515
41.884	1173.13	0.0422174
41.886	1170.13	0.111603
41.888	1170.13	0.126671
41.89	1170.13	0.141673
41.892	1169.13	0.138451
41.894	1171.13	0.153652
41.896	1171.13	0.204661
41.898	1170.13	0.237186
41.9	1168.13	0.215253
41.902	1171.13	0.212375
41.904	1165.13	0.154
41.906	1167.13	0.0251603
41.908	1168.13	-0.0494309
41.91	1167.13	-0.123604
41.912	1169.13	-0.179801
41.914	1169.13	-0.199486
41.916	1168.13	-0.2369
41.918	1169.13	-0.274548
41.92	1170.13	-0.27601
41.922	1169.13	-0.276989
41.924	1169.13	-0.296218
41.926	1170.13	-0.297587
41.928	1170.13	-0.280652
41.93	1166.13	-0.334798
41.932	1168.13	-0.42634
41.934	1167.13	-0.498461
41.936	1170.13	-0.536006
41.938	1168.13	-0.553115
41.94	1169.13	-0.589565
41.942	1169.13	-0.60735
41.944	1170.13	-0.607542
41.946	1171.13	-0.571616
41.948	1166.13	-0.604952
41.95	1170.13	-0.660799
41.952	1168.13	-0.677084
41.954	1168.13	-0.73043
41.956	1172.13	-0.713931
41.958	1169.13	-0.675203
41.96	1169.13	-0.692529
41.962	1170.13	-0.692336
41.964	1167.13	-0.72576
41.966	1171.13	-0.745345
41.968	1172.13	-0.672656
41.97	1172.13	-0.581575
41.972	1170.13	-0.526132
41.974	1171.13	-0.490374
41.976	1171.13	-0.436264
41.978	1171.13	-0.382388
41.98	1167.13	-0.399595
41.982	1170.13	-0.437134
41.984	1171.13	-0.401662
41.986	1172.13	-0.33014
41.988	1167.13	-0.329459
41.99	1170.13	-0.367105
41.992	1168.13	-0.385037
41.994	1169.13	-0.421877
41.996	1166.13	-0.493
41.998	1169.13	-0.566332
42	1170.13	-0.566454
42.002	1170.13	-0.548046
42.004	1169.13	-0.547283
42.006	1171.13	-0.529863
42.008	1171.13	-0.47547
42.01	1170.13	-0.438991
42.012	1169.13	-0.438775
42.014	1167.13	-0.492157
42.016	1169.13	-0.546979
42.018	1173.13	-0.494248
42.02	1169.13	-0.438382
42.022	1169.13	-0.456531
42.024	1170.13	-0.45696
42.026	1172.13	-0.40356
42.028	1172.13	-0.313472
42.03	1173.13	-0.205882
42.032	1172.13	-0.0984151
42.034	1174.13	0.02652
42.036	1172.13	0.150813
42.038	1174.13	0.27507
42.04	1174.13	0.434722
42.042	1174.13	0.593664
42.044	1176.13	0.789444
42.046	1173.13	0.96275
42.048	1175.13	1.12111
42.05	1175.13	1.31335
42.052	1176.13	1.52415
42.054	1179.13	1.81002
42.056	1178.13	2.12529
42.058	1176.13	2.38213
42.06	1177.13	2.6255
42.062	1176.13	2.86332
42.064	1178.13	3.12572
42.066	1179.13	3.43949
42.068	1178.13	3.74601
42.07	1177.13	4.0143
42.072	1177.13	4.26639
42.074	1179.13	4.56135
42.076	1180.13	4.90644
42.078	1182.13	5.30967
42.08	1179.13	5.67013
42.082	1181.13	6.03439
42.084	1179.13	6.37659
42.086	1181.13	6.7388
42.088	1183.13	7.17353
42.09	1181.13	7.58207
42.092	1182.13	7.98935
42.094	1182.13	8.40658
42.096	1181.13	8.79621
42.098	1183.13	9.22491
42.1	1185.13	9.72616
42.102	1189.13	10.354
42.104	1188.13	10.9921
42.106	1192.13	11.7302
42.108	1194.13	12.5594
42.11	1193.13	13.3724
42.112	1193.13	14.1737
42.114	1197.13	15.0954
42.116	1199.13	16.1031
42.118	1200.13	17.1508
42.12	1201.13	18.2325
42.122	1201.13	19.3136
42.124	1202.13	20.4252
42.126	1200.13	21.4613
42.128	1201.13	22.5268
42.13	1204.13	23.7026
42.132	1204.13	24.8726
42.134	1202.13	25.957
42.136	1203.13	27.0813
42.138	1201.13	28.1135
42.14	1202.13	29.1915
42.142	1196.13	29.998
42.144	1198.13	30.9235
42.146	1195.13	31.6966
42.148	1199.13	32.6705
42.15	1193.13	33.3296
42.152	1194.13	34.0847
42.154	1191.13	34.6842
42.156	1188.13	35.1669
42.158	1186.13	35.5826
42.16	1183.13	35.8726
42.162	1179.13	36.0007
42.164	1176.13	36.0295
42.166	1171.13	35.8509
42.168	1169.13	35.6379
42.17	1163.13	35.1609
42.172	1156.13	34.4261
42.174	1153.13	33.6392
42.176	1145.13	32.5217
42.178	1140.13	31.2744
42.18	1135.13	29.8665
42.182	1125.13	28.0888
42.184	1120.13	26.2036
42.186	1108.13	23.8983
42.188	1101.13	21.4218
42.19	1089.13	18.5791
42.192	1079.13	15.4684
42.194	1067.13	12.0398
42.196	1061.13	8.45368
42.198	1049.13	4.60359
42.2	1035.13	0.439233
42.202	1023.13	-4.01336
42.204	1013.13	-8.70222
42.206	1000.13	-13.5918
42.208	982.131	-18.706
42.21	967.131	-24.1656
42.212	951.131	-29.8454
42.214	933.131	-35.7075
42.216	915.131	-41.8013
42.218	894.131	-47.9768
42.22	875.131	-54.4487
42.222	855.131	-61.0057
42.224	835.131	-67.6785
42.226	810.131	-74.0361
42.228	790.131	-80.8962
42.23	763.131	-87.0379
42.232	740.131	-93.5836
42.234	719.131	-100.285
42.236	690.131	-105.711
42.238	663.131	-111.206
42.24	639.131	-116.924
42.242	610.131	-121.375
42.244	584.131	-125.996
42.246	560.131	-130.6
42.248	535.131	-134.476
42.25	511.131	-138.059
42.252	487.131	-141.058
42.254	464.131	-143.726
42.256	440.131	-145.418
42.258	422.131	-148.455
42.26	397.131	-148.34
42.262	377.131	-149.333
42.264	360.131	-150.851
42.266	340.131	-150.424
42.268	327.131	-152.452
42.27	311.131	-152.497
42.272	296.131	-152.393
42.274	283.131	-152.724
42.276	271.131	-153.047
42.278	261.131	-154.006
42.28	249.131	-153.284
42.282	245.131	-157.107
42.284	238.131	-158.737
42.286	232.131	-160.719
42.288	225.131	-161.691
42.29	223.131	-166.026
42.292	221.131	-170.243
42.294	220.131	-175.137
42.296	221.131	-181.594
42.298	222.131	-188.069
42.3	230.131	-200.64
42.302	231.131	-207.275
42.304	238.131	-219.432
42.306	243.131	-229.969
42.308	250.131	-242.615
42.31	260.131	-258.481
42.312	263.131	-267.617
42.314	274.131	-285.126
42.316	280.131	-297.723
42.318	288.131	-312.668
42.32	296.131	-327.865
42.322	305.131	-344.43
42.324	309.131	-355.538
42.326	315.131	-369.077
42.328	321.131	-382.776
42.33	326.131	-395.423
42.332	327.131	-403.278
42.334	329.131	-412.379
42.336	330.131	-420.238
42.338	330.131	-426.805
42.34	336.131	-441.185
42.342	345.131	-459.682
42.344	347.131	-468.977
42.346	354.131	-485.114
42.348	361.131	-501.402
42.35	363.131	-510.83
42.352	371.131	-528.79
42.354	381.131	-549.782
42.356	387.131	-565.156
42.358	399.131	-589.455
42.36	411.131	-613.972
42.362	427.131	-644.703
42.364	446.131	-680.244
42.366	462.131	-711.461
42.368	479.131	-744.422
42.37	501.131	-785.364
42.372	520.131	-821.79
42.374	537.131	-855.179
42.376	555.131	-890.247
42.378	573.131	-925.375
42.38	588.131	-955.682
42.382	606.131	-990.86
42.384	619.131	-1017.83
42.386	635.131	-1049.69
42.388	653.131	-1084.77
42.39	668.131	-1114.76
42.392	688.131	-1152.95
42.394	706.131	-1187.61
42.396	723.131	-1220.39
42.398	739.131	-1251.27
42.4	759.131	-1288.65
42.402	778.131	-1324.02
42.404	801.131	-1365.82
42.406	820.131	-1400.39
42.408	844.131	-1443.02
42.41	864.131	-1478.29
42.412	887.131	-1518.14
42.414	905.131	-1548.86
42.416	931.131	-1592.62
42.418	952.131	-1627.1
42.42	973.131	-1660.87
42.422	992.131	-1690.52
42.424	1012.13	-1721.15
42.426	1033.13	-1752.69
42.428	1056.13	-1786.72
42.43	1080.13	-1821.45
42.432	1103.13	-1853.45
42.434	1129.13	-1889.34
42.436	1162.13	-1935.5
42.438	1187.13	-1966.85
42.44	1213.13	-1998.48
42.442	1240.13	-2030.28
42.444	1266.13	-2058.9
42.446	1289.13	-2081.17
42.448	1311.13	-2100.44
42.45	1333.13	-2118.3
42.452	1354.13	-2133.18
42.454	1372.13	-2142.04
42.456	1393.13	-2154.26
42.458	1406.13	-2152.93
42.46	1426.13	-2161.17
42.462	1443.13	-2163.54
42.464	1454.13	-2155.91
42.466	1472.13	-2157.62
42.468	1490.13	-2157.97
42.47	1505.13	-2152.73
42.472	1518.13	-2143.57
42.474	1533.13	-2136.17
42.476	1553.13	-2134.35
42.478	1570.13	-2126.92
42.48	1589.13	-2120.72
42.482	1612.13	-2118.1
42.484	1634.13	-2112.23
42.486	1657.13	-2105.68
42.488	1680.13	-2097.07
42.49	1704.13	-2087.56
42.492	1727.13	-2074.65
42.494	1744.13	-2052.67
42.496	1763.13	-2031.35
42.498	1780.13	-2006.03
42.5	1794.13	-1975.87
42.502	1807.13	-1943.35
42.504	1820.13	-1909.61
42.506	1831.13	-1872.67
42.508	1842.13	-1834.71
42.51	1853.13	-1795.74
42.512	1865.13	-1756.66
42.514	1876.13	-1715.56
42.516	1885.13	-1671.72
42.518	1892.13	-1625.4
42.52	1902.13	-1580.91
42.522	1910.13	-1533.95
42.524	1912.13	-1481.81
42.526	1915.13	-1430.39
42.528	1918.13	-1378.84
42.53	1923.13	-1328.5
42.532	1922.13	-1274
42.534	1923.13	-1221.06
42.536	1923.13	-1167.65
42.538	1918.13	-1111.72
42.54	1915.13	-1057.63
42.542	1913.13	-1004.59
42.544	1907.13	-950.124
42.546	1900.13	-896.109
42.548	1895.13	-843.922
42.55	1888.13	-791.72
42.552	1877.13	-739.039
42.554	1867.13	-688.099
42.556	1861.13	-639.695
42.558	1849.13	-590.386
42.56	1839.13	-543.071
42.562	1831.13	-497.475
42.564	1823.13	-452.893
42.566	1812.13	-408.721
42.568	1805.13	-366.543
42.57	1797.13	-325.09
42.572	1792.13	-285
42.574	1786.13	-245.464
42.576	1780.13	-206.685
42.578	1782.13	-169.197
42.58	1783.13	-131.633
42.582	1786.13	-94.1887
42.584	1792.13	-56.6304
42.586	1799.13	-18.6364
42.588	1809.13	19.9917
42.59	1816.13	59.254
42.592	1829.13	99.532
42.594	1840.13	140.726
42.596	1854.13	183.233
42.598	1867.13	226.836
42.6	1878.13	271.243
42.602	1887.13	316.207
42.604	1895.13	361.696
42.606	1908.13	409.046
42.608	1913.13	455.431
42.61	1918.13	502.144
42.612	1921.13	548.552
42.614	1923.13	594.734
42.616	1930.13	642.735
42.618	1933.13	689.729
42.62	1939.13	738.065
42.622	1939.13	784.229
42.624	1946.13	833.386
42.626	1951.13	882.12
42.628	1953.13	929.66
42.63	1958.13	978.79
42.632	1963.13	1028.24
42.634	1969.13	1078.6
42.636	1974.13	1128.79
42.638	1978.13	1178.67
42.64	1985.13	1230.72
42.642	1988.13	1280.61
42.644	1990.13	1329.9
42.646	1993.13	1379.92
42.648	2001.13	1433.77
42.65	2003.13	1483.64
42.652	2007.13	1535.1
42.654	2010.13	1585.94
42.656	2010.13	1634.36
42.658	2015.13	1686.88
42.66	2018.13	1737.94
42.662	2022.13	1790.02
42.664	2025.13	1841.36
42.666	2026.13	1890.87
42.668	2031.13	1944.21
42.67	2031.13	1992.81
42.672	2039.13	2049.46
42.674	2040.13	2099.34
42.676	2041.13	2149.09
42.678	2042.13	2198.72
42.68	2046.13	2251.62
42.682	2049.13	2303.56
42.684	2050.13	2353.24
42.686	2054.13	2406.4
42.688	2056.13	2457.31
42.69	2059.13	2509.45
42.692	2062.13	2561.69
42.694	2066.13	2615.31
42.696	2067.13	2665.17
42.698	2068.13	2714.9
42.7	2072.13	2768.6
42.702	2073.13	2818.33
42.704	2074.13	2867.93
42.706	2075.13	2917.4
42.708	2076.13	2966.73
42.71	2075.13	3012.97
42.712	2075.13	3060.36
42.714	2076.13	3109.04
42.716	2077.13	3157.59
42.718	2077.13	3204.43
42.72	2076.13	3249.44
42.722	2079.13	3300.58
42.724	2079.13	3346.88
42.726	2084.13	3401.27
42.728	2083.13	3445.84
42.73	2085.13	3495.18
42.732	2085.13	3541.05
42.734	2089.13	3593.69
42.736	2089.13	3639.42
42.738	2093.13	3692.1
42.74	2092.13	3735.88
42.742	2092.13	3781.16
42.744	2095.13	3831.78
42.746	2095.13	3876.84
42.748	2096.13	3923.57
42.75	2098.13	3972.09
42.752	2102.13	4024.48
42.754	2102.13	4069.19
42.756	2105.13	4119.63
42.758	2108.13	4170.15
42.76	2107.13	4212.63
42.762	2115.13	4273.24
42.764	2115.13	4317.88
42.766	2117.13	4366.46
42.768	2117.13	4410.79
42.77	2119.13	4459.15
42.772	2120.13	4505.33
42.774	2123.13	4555.73
42.776	2125.13	4604.01
42.778	2128.13	4654.49
42.78	2128.13	4698.33
42.782	2132.13	4750.96
42.784	2134.13	4799.23
42.786	2134.13	4842.86
42.788	2133.13	4883.92
42.79	2137.13	4936.35
42.792	2141.13	4988.97
42.794	2140.13	5029.86
42.796	2144.13	5082.41
42.798	2143.13	5123.04
42.8	2145.13	5170.64
42.802	2145.13	5213.29
42.804	2150.13	5268.12
42.806	2151.13	5313.22
42.808	2153.13	5360.71
42.81	2157.13	5413.25
42.812	2153.13	5445.48
42.814	2156.13	5495.12
42.816	2160.13	5547.43
42.818	2162.13	5594.68
42.82	2162.13	5636.63
42.822	2164.13	5683.65
42.824	2165.13	5727.96
42.826	2167.13	5774.83
42.828	2168.13	5818.95
42.83	2170.13	5865.68
42.832	2174.13	5917.88
42.834	2176.13	5964.72
42.836	2175.13	6003.14
42.838	2178.13	6052.46
42.84	2178.13	6093.37
42.842	2178.13	6134.03
42.844	2182.13	6185.92
42.846	2182.13	6226.45
42.848	2182.13	6266.73
42.85	2186.13	6318.47
42.852	2184.13	6352.73
42.854	2186.13	6398.38
42.856	2185.13	6435.07
42.858	2185.13	6474.41
42.86	2189.13	6525.57
42.862	2188.13	6561.74
42.864	2186.13	6594.53
42.866	2190.13	6645.27
42.868	2189.13	6680.77
42.87	2185.13	6706.61
42.872	2184.13	6741.17
42.874	2184.13	6778.54
42.876	2182.13	6809.36
42.878	2178.13	6833.41
42.88	2180.13	6875.95
42.882	2176.13	6899.24
42.884	2172.13	6921.91
42.886	2167.13	6940.71
42.888	2163.13	6962.06
42.89	2158.13	6979.52
42.892	2152.13	6992.99
42.894	2146.13	7005.68
42.896	2144.13	7030.82
42.898	2136.13	7035.6
42.9	2127.13	7036.08
42.902	2121.13	7045.58
42.904	2115.13	7054.32
42.906	2101.13	7035.26
42.908	2093.13	7035.11
42.91	2081.13	7020.42
42.912	2067.13	6997.66
42.914	2055.13	6980.37
42.916	2042.13	6958.43
42.918	2027.13	6928.34
42.92	2012.13	6896.84
42.922	1991.13	6843.16
42.924	1972.13	6794.63
42.926	1949.13	6730.55
42.928	1926.13	6664.63
42.93	1903.13	6596.9
42.932	1877.13	6516.94
42.934	1849.13	6428.09
42.936	1820.13	6333.81
42.938	1787.13	6223.59
42.94	1755.13	6114.85
42.942	1716.13	5979.66
42.944	1673.13	5828.33
42.946	1634.13	5688.88
42.948	1584.13	5509.13
42.95	1540.13	5348.32
42.952	1486.13	5151.02
42.954	1434.13	4958.99
42.956	1376.13	4744.79
42.958	1315.13	4519.03
42.96	1255.13	4295.81
42.962	1186.13	4041.21
42.964	1117.13	3786.41
42.966	1042.13	3511.56
42.968	964.131	3227.4
42.97	882.131	2931.28
42.972	799.131	2633.91
42.974	714.131	2332.69
42.976	623.131	2015.43
42.978	523.131	1673.72
42.98	420.131	1328.23
42.982	325.131	1014.61
42.984	239.131	735.832
42.986	167.131	506.629
42.988	102.131	304.719
42.99	55.1308	161.774
42.992	24.1308	69.5953
42.994	-5.8692	-16.6278
42.996	0.130798	0.363864
42.998	5.1308	14.0125
43	-4.8692	-13.0512
43.002	-3.8692	-10.1749
43.004	1.1308	2.91674
43.006	0.130798	0.330824
43.008	-4.8692	-12.0722
43.01	0.130798	0.317774
43.012	0.130798	0.311298
43.014	-0.869202	-2.02581
43.016	-3.8692	-8.82742
43.018	-2.8692	-6.40527
43.02	-3.8692	-8.44872
43.022	-0.869202	-1.85572
43.024	-3.8692	-8.07329
43.026	-2.8692	-5.84828
43.028	-1.8692	-3.72021
43.03	-2.8692	-5.57321
43.032	-1.8692	-3.54173
43.034	-2.8692	-5.30036
43.036	-0.869202	-1.56464
43.038	-1.8692	-3.2768
43.04	-0.869202	-1.48303
43.042	-3.8692	-6.421
43.044	-0.869202	-1.40204
43.046	-0.869202	-1.36183
43.048	0.130798	0.198905
43.05	0.130798	0.192908
43.052	-0.869202	-1.24225
43.054	-2.8692	-3.96996
43.056	-0.869202	-1.16325
43.058	-0.869202	-1.12403
43.06	-0.869202	-1.08497
43.062	-1.8692	-2.24952
43.064	-1.8692	-2.16616
43.066	-4.8692	-5.4263
43.068	-1.8692	-2.00031
43.07	-2.8692	-2.94405
43.072	-2.8692	-2.81814
43.074	-0.869202	-0.815777
43.076	-3.8692	-3.46307
43.078	-2.8692	-2.44367
43.08	-5.8692	-4.74522
43.082	0.130798	0.10013
43.084	-1.8692	-1.35108
43.086	-3.8692	-2.63188
43.088	-3.8692	-2.46764
43.09	-0.869202	-0.51765
43.092	-1.8692	-1.03468
43.094	-2.8692	-1.46812
43.096	-2.8692	-1.34849
43.098	-0.869202	-0.37246
43.1	-1.8692	-0.723797
43.102	-0.869202	-0.300844
43.104	-2.8692	-0.8756
43.106	0.130798	0.0345859
43.108	-2.8692	-0.642274
43.11	-0.869202	-0.159448
43.112	-2.8692	-0.410898
43.114	-0.869202	-0.0896625
43.116	-1.8692	-0.118306
43.118	-2.8692	-0.0676394
43.12	-1.8692	0.0298466
43.122	-0.869202	0.0480696
43.124	-1.8692	0.176572
43.126	-0.869202	0.115995
43.128	-0.869202	0.149717
43.13	1.1308	-0.238416
43.132	-2.8692	0.715259
43.134	-0.869202	0.249979
43.136	-2.8692	0.934588
43.138	0.130798	-0.0475684
43.14	-1.8692	0.75037
43.142	0.130798	-0.0574239
43.144	-1.8692	0.890572
43.146	-0.869202	0.446516
43.148	-0.869202	0.478743
43.15	-1.8692	1.09854
43.152	0.130798	-0.0816762
43.154	-1.8692	1.23557
43.156	-2.8692	2.00115
43.158	-0.869202	0.637753
43.16	-2.8692	2.20876
43.162	-0.869202	0.700354
43.164	-1.8692	1.57291
43.166	0.130798	-0.114716
43.168	-2.8692	2.61804
43.17	-1.8692	1.77151
43.172	-0.869202	0.854267
43.174	-0.869202	0.884601
43.176	-0.869202	0.914792
43.178	-1.8692	2.03189
43.18	-2.8692	3.21778
43.182	-1.8692	2.16038
43.184	-1.8692	2.22414
43.186	-0.869202	1.06374
43.188	-2.8692	3.60831
43.19	-3.8692	4.99618
43.192	-2.8692	3.80105
43.194	-2.8692	3.89668
43.196	-0.869202	1.20927
43.198	-0.869202	1.23791
43.2	-2.8692	4.18044
43.202	-1.8692	2.78451
43.204	-1.8692	2.84525
43.206	-3.8692	6.01485
43.208	1.1308	-1.79425
43.21	-0.869202	1.40695
43.212	-0.869202	1.43462
43.214	-2.8692	4.82659
43.216	-1.8692	3.20338
43.218	-1.8692	3.26206
43.22	-0.869202	1.54404
43.222	-1.8692	3.37849
43.224	-1.8692	3.43629
43.226	-0.869202	1.62465
43.228	-1.8692	3.55097
43.23	-0.869202	1.67771
43.232	-1.8692	3.6645
43.234	-2.8692	5.71152
43.236	0.130798	-0.264292
43.238	-3.8692	7.93365
43.24	-3.8692	8.04878
43.242	-0.869202	1.83382
43.244	-1.8692	3.9985
43.246	-1.8692	4.05315
43.248	-1.8692	4.10752
43.25	-0.869202	1.93519
43.252	-2.8692	6.47058
43.254	-1.8692	4.26895
43.256	0.130798	-0.302443
43.258	-1.8692	4.37505
43.26	-0.869202	2.05894
43.262	-0.869202	2.08329
43.264	0.130798	-0.317137
43.266	0.130798	-0.320758
43.268	-2.8692	7.11534
43.27	-1.8692	4.68678
43.272	-0.869202	2.20313
43.274	-1.8692	4.78854
43.276	-2.8692	7.4279
43.278	-2.8692	7.50508
43.28	0.130798	-0.345627
43.282	-3.8692	10.327
43.284	-0.869202	2.34292
43.286	-0.869202	2.36574
43.288	-2.8692	7.88426
43.29	-0.869202	2.41108
43.292	-2.8692	8.03308
43.294	0.130798	-0.369566
43.296	1.1308	-3.22387
43.298	-3.8692	11.1293
43.3	-1.8692	5.4239
43.302	-3.8692	11.3248
43.304	-1.8692	5.5178
43.306	-2.8692	8.54118
43.308	-0.869202	2.60898
43.31	-4.8692	14.7352
43.312	-3.8692	11.804
43.314	-1.8692	5.74798
43.316	-1.8692	5.79318
43.318	-0.869202	2.71478
43.32	-1.8692	5.88275
43.322	-2.8692	9.09819
43.324	-0.869202	2.77677
43.326	-3.8692	12.4516
43.328	-0.869202	2.81752
43.33	-1.8692	6.10241
43.332	-1.8692	6.14557
43.334	-1.8692	6.18847
43.336	-2.8692	9.56475
43.338	-0.869202	2.91729
43.34	-1.8692	6.31569
43.342	-1.8692	6.3576
43.344	-1.8692	6.39926
43.346	-1.8692	6.44067
43.348	0.130798	-0.453564
43.35	-2.8692	10.0122
43.352	-1.8692	6.56337
43.354	0.130798	-0.462099
43.356	0.130798	-0.464902
43.358	-2.8692	10.2594
43.36	-1.8692	6.72344
43.362	-2.8692	10.381
43.364	-2.8692	10.4413
43.366	-3.8692	14.1612
43.368	-1.8692	6.88005
43.37	-1.8692	6.91854
43.372	-0.869202	3.23498
43.374	-0.869202	3.25263
43.376	-1.8692	7.03247
43.378	1.1308	-4.27705
43.38	-0.869202	3.3049
43.382	-0.869202	3.32211
43.384	-0.869202	3.33921
43.386	-0.869202	3.35621
43.388	-1.8692	7.2538
43.39	-2.8692	11.19
43.392	-0.869202	3.40662
43.394	-0.869202	3.42318
43.396	-1.8692	7.3969
43.398	-2.8692	11.4083
43.4	-4.8692	19.4519
43.402	-3.8692	15.5293
43.404	-1.8692	7.53673
43.406	0.130798	-0.529781
43.408	-2.8692	11.6736
43.41	-2.8692	11.7256
43.412	1.1308	-4.64157
43.414	0.130798	-0.539211
43.416	18.1308	-75.0594
43.418	139.131	-578.093
43.42	59.1308	-246.542
43.422	173.131	-724.244
43.424	300.131	-1258.5
43.426	424.131	-1781
43.428	345.131	-1451.08
43.43	252.131	-1062.04
43.432	186.131	-785.93
43.434	202.131	-855.691
43.436	315.131	-1336.84
43.438	416.131	-1767.55
43.44	480.131	-2040.76
43.442	442.131	-1880.29
43.444	428.131	-1822.08
43.446	474.131	-2019.07
43.448	1221.13	-5188.28
43.45	1159.13	-4901.36
43.452	1799.13	-7555.17
43.454	2197.13	-9127.53
43.456	4299.13	-17501.2
43.458	4668.13	-18437.6
43.46	5786.13	-22022.2
43.462	6045.13	-22015.1
43.464	5637.13	-19620.1
43.466	5131.13	-17107.3
43.468	4374.13	-14030.6
43.47	3621.13	-11243.7
43.472	3057.13	-9242.18
43.474	2560.13	-7572.81
43.476	2164.13	-6290.75
43.478	1873.13	-5369.26
43.48	1645.13	-4662.72
43.482	1494.13	-4195.52
43.484	1364.13	-3800.7
43.486	1266.13	-3504.55
43.488	1184.13	-3259.33
43.49	1132.13	-3101.13
43.492	1126.13	-3070.74
43.494	1201.13	-3259.14
43.496	1280.13	-3453.32
43.498	1368.13	-3665.68
43.5	1548.13	-4113.33
43.502	1767.13	-4644.93
43.504	1935.13	-5020.12
43.506	2261.13	-5771.3
43.508	2538.13	-6349.02
43.51	2772.13	-6771.87
43.512	2980.13	-7085.69
43.514	3075.13	-7097.53
43.516	3114.13	-6965.26
43.518	3087.13	-6684.84
43.52	2981.13	-6249.83
43.522	2856.13	-5801.89
43.524	2720.13	-5360.27
43.526	2593.13	-4963.54
43.528	2478.13	-4613.26
43.53	2389.13	-4330.13
43.532	2308.13	-4076.36
43.534	2243.13	-3863.09
43.536	2185.13	-3671.8
43.538	2138.13	-3507.21
43.54	2100.13	-3363.88
43.542	2072.13	-3241.54
43.544	2049.13	-3130.85
43.546	2036.13	-3038.19
43.548	2030.13	-2957.53
43.55	2027.13	-2882.13
43.552	2034.13	-2820.96
43.554	2045.13	-2764.44
43.556	2057.13	-2708.03
43.558	2069.13	-2650.3
43.56	2084.13	-2594.89
43.562	2092.13	-2529.5
43.564	2098.13	-2461.05
43.566	2093.13	-2379.94
43.568	2083.13	-2294.47
43.57	2070.13	-2207.55
43.572	2061.13	-2126.67
43.574	2046.13	-2041.48
43.576	2036.13	-1963.2
43.578	2032.13	-1891.9
43.58	2029.13	-1822.26
43.582	2031.13	-1757.45
43.584	2035.13	-1694.27
43.586	2041.13	-1632.39
43.588	2042.13	-1566.34
43.59	2050.13	-1505.36
43.592	2048.13	-1436.94
43.594	2048.13	-1370.33
43.596	2041.13	-1299.77
43.598	2035.13	-1230.95
43.6	2025.13	-1160.99
43.602	2016.13	-1093.07
43.604	2004.13	-1025.09
43.606	1996.13	-960.649
43.608	1984.13	-895.754
43.61	1976.13	-834.123
43.612	1970.13	-774.42
43.614	1960.13	-714.338
43.616	1951.13	-655.976
43.618	1943.13	-599.177
43.62	1938.13	-544.286
43.622	1932.13	-489.976
43.624	1931.13	-437.56
43.626	1923.13	-384.295
43.628	1921.13	-333.017
43.63	1920.13	-282.302
43.632	1919.13	-231.92
43.634	1919.13	-181.935
43.636	1917.13	-132.092
43.638	1912.13	-82.6471
43.64	1909.13	-33.9465
43.642	1908.13	14.2843
43.644	1899.13	61.6968
43.646	1893.13	108.184
43.648	1882.13	153.265
43.65	1873.13	197.244
43.652	1862.13	239.761
43.654	1852.13	281.119
43.656	1843.13	321.462
43.658	1839.13	361.826
43.66	1830.13	400.364
43.662	1827.13	439.43
43.664	1828.13	479.178
43.666	1828.13	518.534
43.668	1825.13	556.711
43.67	1826.13	595.83
43.672	1824.13	633.743
43.674	1820.13	670.49
43.676	1820.13	708.338
43.678	1817.13	744.697
43.68	1810.13	778.759
43.682	1810.13	815.323
43.684	1809.13	851.218
43.686	1804.13	884.775
43.688	1801.13	918.764
43.69	1801.13	953.974
43.692	1801.13	989.019
43.694	1801.13	1023.9
43.696	1801.13	1058.61
43.698	1803.13	1094.43
43.7	1800.13	1127.01
43.702	1804.13	1163.85
43.704	1804.13	1198.13
43.706	1807.13	1234.38
43.708	1808.13	1269.29
43.71	1810.13	1304.88
43.712	1809.13	1338.19
43.714	1810.13	1372.81
43.716	1815.13	1410.58
43.718	1815.13	1444.54
43.72	1818.13	1480.85
43.722	1819.13	1515.56
43.724	1819.13	1549.32
43.726	1816.13	1580.22
43.728	1819.13	1616.18
43.73	1817.13	1647.58
43.732	1812.13	1675.77
43.734	1811.13	1707.22
43.736	1809.13	1737.43
43.738	1807.13	1767.3
43.74	1807.13	1798.88
43.742	1809.13	1832.38
43.744	1810.13	1864.85
43.746	1808.13	1894.02
43.748	1810.13	1927.22
43.75	1809.13	1957.12
43.752	1809.13	1987.9
43.754	1807.13	2016.24
43.756	1806.13	2045.4
43.758	1803.13	2071.97
43.76	1798.13	2095.73
43.762	1800.13	2127.36
43.764	1795.13	2150.44
43.766	1790.13	2172.94
43.768	1789.13	2199.88
43.77	1785.13	2222.76
43.772	1780.13	2243.88
43.774	1777.13	2267.02
43.776	1774.13	2289.77
43.778	1770.13	2310.8
43.78	1772.13	2339.43
43.782	1770.13	2362.65
43.784	1764.13	2380.05
43.786	1766.13	2407.95
43.788	1768.13	2435.87
43.79	1764.13	2455.31
43.792	1764.13	2480.02
43.794	1764.13	2504.6
43.796	1763.13	2527.58
43.798	1760.13	2547.39
43.8	1759.13	2569.81
43.802	1752.13	2583
43.804	1753.13	2607.62
43.806	1749.13	2624.55
43.808	1750.13	2648.74
43.81	1749.13	2669.77
43.812	1750.13	2693.73
43.814	1747.13	2711.32
43.816	1748.13	2734.92
43.818	1748.13	2756.88
43.82	1750.13	2781.93
43.822	1747.13	2798.88
43.824	1745.13	2817.11
43.826	1739.13	2828.45
43.828	1740.13	2850.85
43.83	1737.13	2866.51
43.832	1737.13	2886.88
43.834	1733.13	2900.33
43.836	1733.13	2920.2
43.838	1728.13	2931.35
43.84	1730.13	2954.13
43.842	1728.13	2969.97
43.844	1730.13	2992.58
43.846	1728.13	3008.14
43.848	1728.13	3027
43.85	1723.13	3036.8
43.852	1722.13	3053.32
43.854	1718.13	3064.22
43.856	1712.13	3071.07
43.858	1708.13	3081.04
43.86	1708.13	3097.97
43.862	1706.13	3111.1
43.864	1703.13	3122.12
43.866	1700.13	3132.82
43.868	1696.13	3141.32
43.87	1694.13	3153.21
43.872	1696.13	3172.45
43.874	1694.13	3184.11
43.876	1691.13	3193.61
43.878	1687.13	3200.88
43.88	1688.13	3217.44
43.882	1683.13	3222.32
43.884	1683.13	3236.51
43.886	1677.13	3238.86
43.888	1679.13	3256.43
43.89	1677.13	3266.15
43.892	1678.13	3281.59
43.894	1678.13	3295.01
43.896	1680.13	3312.34
43.898	1678.13	3321.69
43.9	1680.13	3338.86
43.902	1678.13	3347.99
43.904	1680.13	3365.02
43.906	1680.13	3378.01
43.908	1675.13	3380.69
43.91	1675.13	3393.21
43.912	1671.13	3397.4
43.914	1669.13	3405.37
43.916	1664.13	3406.9
43.918	1664.13	3418.42
43.92	1662.13	3425.69
43.922	1659.13	3430.64
43.924	1659.13	3441.62
43.926	1657.13	3448.31
43.928	1652.13	3448.44
43.93	1651.13	3456.65
43.932	1647.13	3458.35
43.934	1648.13	3470.37
43.936	1641.13	3465.28
43.938	1636.13	3463.96
43.94	1628.13	3455.81
43.942	1619.13	3444.96
43.944	1610.13	3433.49
43.946	1604.13	3427.92
43.948	1595.13	3415.43
43.95	1588.13	3406.7
43.952	1578.13	3390.99
43.954	1572.13	3383.37
43.956	1563.13	3368.83
43.958	1554.13	3353.75
43.96	1547.13	3342.5
43.962	1537.13	3324.28
43.964	1524.13	3298.94
43.966	1515.13	3281.65
43.968	1498.13	3246.36
43.97	1487.13	3223.35
43.972	1476.13	3199.8
43.974	1464.13	3173.53
43.976	1451.13	3144.5
43.978	1437.13	3112.7
43.98	1424.13	3082.48
43.982	1411.13	3051.7
43.984	1396.13	3016.03
43.986	1384.13	2986.32
43.988	1371.13	2953.97
43.99	1357.13	2918.98
[truncated: 29,504 more rows]
