# Supplementary material for: Changes in the force-time curve during a repeat power ability assessment using loaded countermovement jumps
Source: PeerJ. 2024 Oct 4;12:e17971. doi: 10.7717/peerj.17971 (PMC11457872; doi:10.7717/peerj.17971)
Supplement: Supplemental Information 8 [file peerj-12-17971-s008.xlsx]

## Sheet: Sheet1
Weight	74.04
Ave prop power (W)	4445.9344
Ave max prop power (W)	7372.4567
Max prop power (W)	8157.6567
Time	Net force (N)	Net power (W)
53.502	1307.13	0
53.504	1309.13	-0.28322
53.506	1309.13	-0.529874
53.508	1311.13	-0.741254
53.51	1308.13	-0.966315
53.512	1310.13	-1.21151
53.514	1306.13	-1.48488
53.516	1310.13	-1.76608
53.518	1308.13	-2.00308
53.52	1310.13	-2.24511
53.522	1308.13	-2.47918
53.524	1313.13	-2.67287
53.526	1311.13	-2.79886
53.528	1314.13	-2.91728
53.53	1311.13	-3.02184
53.532	1311.13	-3.18552
53.534	1311.13	-3.34842
53.536	1315.13	-3.45036
53.538	1313.13	-3.50085
53.54	1316.13	-3.54666
53.542	1318.13	-3.50089
53.544	1316.13	-3.44465
53.546	1318.13	-3.39906
53.548	1315.13	-3.35851
53.55	1315.13	-3.37894
53.552	1316.13	-3.38408
53.554	1317.13	-3.35366
53.556	1315.13	-3.33344
53.558	1314.13	-3.36893
53.56	1316.13	-3.39417
53.562	1319.13	-3.33304
53.564	1320.13	-3.19574
53.566	1316.13	-3.10043
53.568	1318.13	-3.05523
53.57	1316.13	-3.00093
53.572	1318.13	-2.95592
53.574	1318.13	-2.87099
53.576	1319.13	-2.77072
53.578	1315.13	-2.71376
53.58	1319.13	-2.67347
53.582	1316.13	-2.60138
53.584	1317.13	-2.57305
53.586	1318.13	-2.50923
53.588	1314.13	-2.48942
53.59	1316.13	-2.51647
53.592	1318.13	-2.47238
53.594	1316.13	-2.42096
53.596	1316.13	-2.40893
53.598	1315.13	-2.4128
53.6	1316.13	-2.42028
53.602	1313.13	-2.45571
53.604	1311.13	-2.58097
53.606	1314.13	-2.69784
53.608	1314.13	-2.75514
53.61	1314.13	-2.81214
53.612	1314.13	-2.86883
53.614	1312.13	-2.95613
53.616	1313.13	-3.06736
53.618	1313.13	-3.1581
53.62	1312.13	-3.2636
53.622	1314.13	-3.3584
53.624	1311.13	-3.45757
53.626	1313.13	-3.58701
53.628	1314.13	-3.66026
53.63	1313.13	-3.72757
53.632	1312.13	-3.82977
53.634	1315.13	-3.90783
53.636	1313.13	-3.95303
53.638	1313.13	-4.03927
53.64	1312.13	-4.1396
53.642	1315.13	-4.21675
53.644	1311.13	-4.2887
53.646	1313.13	-4.41511
53.648	1312.13	-4.51324
53.65	1314.13	-4.60353
53.652	1312.13	-4.67938
53.654	1313.13	-4.78313
53.656	1312.13	-4.87907
53.658	1311.13	-5.00969
53.66	1311.13	-5.16103
53.662	1311.13	-5.31163
53.664	1310.13	-5.47497
53.666	1310.13	-5.6592
53.668	1310.13	-5.84254
53.67	1309.13	-6.03803
53.672	1308.13	-6.2675
53.674	1309.13	-6.50544
53.676	1307.13	-6.74478
53.678	1308.13	-7.01585
53.68	1308.13	-7.26286
53.682	1308.13	-7.50868
53.684	1308.13	-7.75331
53.686	1309.13	-7.98523
53.688	1306.13	-8.22651
53.69	1306.13	-8.53764
53.692	1304.13	-8.86889
53.694	1306.13	-9.2257
53.696	1307.13	-9.52175
53.698	1306.13	-9.80184
53.7	1304.13	-10.1251
53.702	1309.13	-10.4489
53.704	1305.13	-10.6822
53.706	1306.13	-11.0072
53.708	1307.13	-11.296
53.71	1307.13	-11.5574
53.712	1307.13	-11.8174
53.714	1306.13	-12.0845
53.716	1306.13	-12.377
53.718	1308.13	-12.6521
53.72	1306.13	-12.8872
53.722	1308.13	-13.1605
53.724	1307.13	-13.385
53.726	1307.13	-13.6359
53.728	1307.13	-13.8856
53.73	1308.13	-14.1272
53.732	1310.13	-14.3259
53.734	1308.13	-14.48
53.736	1308.13	-14.6902
53.738	1306.13	-14.9118
53.74	1310.13	-15.1657
53.742	1308.13	-15.3141
53.744	1308.13	-15.52
53.746	1311.13	-15.7078
53.748	1308.13	-15.8229
53.75	1305.13	-16.042
53.752	1308.13	-16.3335
53.754	1309.13	-16.529
53.756	1308.13	-16.6982
53.758	1306.13	-16.906
53.76	1308.13	-17.1644
53.762	1308.13	-17.3605
53.764	1310.13	-17.547
53.766	1307.13	-17.6831
53.768	1310.13	-17.8994
53.77	1308.13	-18.0289
53.772	1308.13	-18.2201
53.774	1309.13	-18.4067
53.776	1308.13	-18.5642
53.778	1306.13	-18.759
53.78	1310.13	-19.0037
53.782	1308.13	-19.1254
53.784	1311.13	-19.3018
53.786	1310.13	-19.3834
53.788	1310.13	-19.4967
53.79	1309.13	-19.612
53.792	1306.13	-19.7666
53.794	1308.13	-20.0132
53.796	1308.13	-20.1931
53.798	1309.13	-20.3698
53.8	1306.13	-20.5184
53.802	1314.13	-20.7509
53.804	1308.13	-20.7265
53.806	1310.13	-20.8988
53.808	1310.13	-21.0032
53.81	1308.13	-21.1099
53.812	1310.13	-21.2804
53.814	1311.13	-21.381
53.816	1309.13	-21.4497
53.818	1311.13	-21.5833
53.82	1310.13	-21.6492
53.822	1308.13	-21.7507
53.824	1309.13	-21.9188
53.826	1311.13	-22.0501
53.828	1308.13	-22.1141
53.83	1312.13	-22.2781
53.832	1313.13	-22.3025
53.834	1309.13	-22.2945
53.836	1312.13	-22.4229
53.838	1307.13	-22.4491
53.84	1307.13	-22.648
53.842	1314.13	-22.8443
53.844	1309.13	-22.7961
53.846	1311.13	-22.9224
53.848	1310.13	-22.978
53.85	1312.13	-23.068
53.852	1310.13	-23.0872
53.854	1310.13	-23.1763
53.856	1308.13	-23.2646
53.858	1310.13	-23.4232
53.86	1310.13	-23.5101
53.862	1309.13	-23.596
53.864	1309.13	-23.7168
53.866	1311.13	-23.8379
53.868	1310.13	-23.8862
53.87	1308.13	-23.9684
53.872	1311.13	-24.1239
53.874	1312.13	-24.1715
53.876	1309.13	-24.1802
53.878	1311.13	-24.2984
53.88	1313.13	-24.3454
53.882	1314.13	-24.3204
53.884	1313.13	-24.2584
53.886	1313.13	-24.2325
53.888	1315.13	-24.2079
53.89	1316.13	-24.1115
53.892	1315.13	-23.9788
53.894	1315.13	-23.8823
53.896	1313.13	-23.7852
53.898	1314.13	-23.7603
53.9	1315.13	-23.6997
53.902	1314.13	-23.6032
53.904	1315.13	-23.5427
53.906	1313.13	-23.4464
53.908	1315.13	-23.4215
53.91	1316.13	-23.3255
53.912	1315.13	-23.1942
53.914	1317.13	-23.0983
53.916	1312.13	-22.9333
53.918	1315.13	-22.9438
53.92	1313.13	-22.8493
53.922	1313.13	-22.8251
53.924	1317.13	-22.7992
53.926	1315.13	-22.634
53.928	1313.13	-22.5403
53.93	1314.13	-22.5159
53.932	1316.13	-22.4553
53.934	1313.13	-22.3273
53.936	1312.13	-22.3044
53.938	1313.13	-22.3152
53.94	1313.13	-22.2912
53.942	1315.13	-22.2654
53.944	1314.13	-22.1712
53.946	1313.13	-22.1126
53.948	1310.13	-22.091
53.95	1310.13	-22.1725
53.952	1312.13	-22.252
53.954	1311.13	-22.2625
53.956	1309.13	-22.3086
53.958	1311.13	-22.4222
53.96	1312.13	-22.4653
53.962	1312.13	-22.4732
53.964	1313.13	-22.4803
53.966	1314.13	-22.4518
53.968	1313.13	-22.389
53.97	1311.13	-22.3623
53.972	1314.13	-22.4028
53.974	1315.13	-22.3382
53.976	1311.13	-22.2419
53.978	1310.13	-22.2848
53.98	1311.13	-22.3612
53.982	1311.13	-22.4024
53.984	1313.13	-22.4421
53.986	1313.13	-22.4119
53.988	1310.13	-22.3834
53.99	1313.13	-22.4571
53.992	1314.13	-22.4255
53.994	1309.13	-22.3622
53.996	1312.13	-22.4705
53.998	1313.13	-22.4735
54	1311.13	-22.4426
54.002	1312.13	-22.4805
54.004	1313.13	-22.4827
54.006	1312.13	-22.4505
54.008	1314.13	-22.4517
54.01	1315.13	-22.3825
54.012	1315.13	-22.2786
54.014	1315.13	-22.1749
54.016	1313.13	-22.0733
54.018	1315.13	-22.039
54.02	1316.13	-21.9346
54.022	1313.13	-21.7994
54.024	1316.13	-21.764
54.026	1316.13	-21.6257
54.028	1315.13	-21.4892
54.03	1314.13	-21.3885
54.032	1314.13	-21.3221
54.034	1314.13	-21.2557
54.036	1314.13	-21.1894
54.038	1313.13	-21.1248
54.04	1314.13	-21.0923
54.042	1319.13	-21.0172
54.044	1313.13	-20.785
54.046	1315.13	-20.7512
54.048	1314.13	-20.6523
54.05	1315.13	-20.5851
54.052	1313.13	-20.4887
54.054	1312.13	-20.4612
54.056	1314.13	-20.4626
54.058	1313.13	-20.3995
54.06	1311.13	-20.374
54.062	1313.13	-20.4103
54.064	1311.13	-20.3843
54.066	1312.13	-20.4223
54.068	1310.13	-20.4309
54.07	1309.13	-20.5076
54.072	1311.13	-20.613
54.074	1312.13	-20.6493
54.076	1311.13	-20.6538
54.078	1308.13	-20.6969
54.08	1307.13	-20.8412
54.082	1311.13	-21.0117
54.084	1310.13	-21.0486
54.086	1309.13	-21.1203
54.088	1310.13	-21.2236
54.09	1308.13	-21.2952
54.092	1309.13	-21.4326
54.094	1307.13	-21.5375
54.096	1312.13	-21.7043
54.098	1308.13	-21.704
54.1	1306.13	-21.8417
54.102	1308.13	-22.0452
54.104	1309.13	-22.1784
54.106	1307.13	-22.2775
54.108	1309.13	-22.444
54.11	1310.13	-22.5398
54.112	1312.13	-22.5994
54.114	1307.13	-22.5908
54.116	1309.13	-22.7554
54.118	1308.13	-22.8495
54.12	1310.13	-22.9776
54.122	1309.13	-23.0349
54.124	1312.13	-23.1268
54.126	1311.13	-23.1125
54.128	1313.13	-23.1331
54.13	1311.13	-23.083
54.132	1310.13	-23.1034
54.134	1313.13	-23.1585
54.136	1314.13	-23.1073
54.138	1311.13	-23.0212
54.14	1311.13	-23.0408
54.142	1312.13	-23.06
54.144	1312.13	-23.0437
54.146	1311.13	-23.0273
54.148	1315.13	-23.0453
54.15	1311.13	-22.923
54.152	1313.13	-22.9412
54.154	1310.13	-22.8895
54.156	1311.13	-22.9427
54.158	1310.13	-22.9606
54.16	1312.13	-23.013
54.162	1312.13	-22.9946
54.164	1311.13	-22.9762
54.166	1313.13	-22.9924
54.168	1312.13	-22.9383
54.17	1313.13	-22.919
54.172	1313.13	-22.8645
54.174	1314.13	-22.8096
54.176	1312.13	-22.7205
54.178	1312.13	-22.7014
54.18	1313.13	-22.6818
54.182	1310.13	-22.6284
54.184	1313.13	-22.6783
54.186	1311.13	-22.624
54.188	1311.13	-22.6394
54.19	1310.13	-22.6549
54.192	1312.13	-22.7042
54.194	1310.13	-22.684
54.196	1311.13	-22.7331
54.198	1310.13	-22.7471
54.2	1310.13	-22.7957
54.202	1313.13	-22.8431
54.204	1312.13	-22.7853
54.206	1313.13	-22.7622
54.208	1314.13	-22.7035
54.21	1309.13	-22.612
54.212	1313.13	-22.6935
54.214	1309.13	-22.6364
54.216	1311.13	-22.7181
54.218	1309.13	-22.73
54.22	1313.13	-22.8103
54.222	1310.13	-22.7511
54.224	1314.13	-22.7955
54.226	1311.13	-22.7007
54.228	1310.13	-22.7112
54.23	1310.13	-22.7563
54.232	1313.13	-22.8
54.234	1310.13	-22.7394
54.236	1311.13	-22.7833
54.238	1313.13	-22.7913
54.24	1312.13	-22.7293
54.242	1313.13	-22.7019
54.244	1313.13	-22.6395
54.246	1312.13	-22.5776
54.248	1312.13	-22.5505
54.25	1314.13	-22.5223
54.252	1317.13	-22.4222
54.254	1311.13	-22.2227
54.256	1313.13	-22.23
54.258	1312.13	-22.1688
54.26	1313.13	-22.1413
54.262	1313.13	-22.0791
54.264	1314.13	-22.0161
54.266	1314.13	-21.9186
54.268	1315.13	-21.8203
54.27	1310.13	-21.6936
54.272	1312.13	-21.7359
54.274	1311.13	-21.7106
54.276	1309.13	-21.7215
54.278	1312.13	-21.7972
54.28	1312.13	-21.7698
54.282	1310.13	-21.7444
54.284	1312.13	-21.7852
54.286	1313.13	-21.756
54.288	1312.13	-21.6937
54.29	1312.13	-21.6655
54.292	1313.13	-21.6361
54.294	1312.13	-21.5736
54.296	1315.13	-21.5414
54.298	1314.13	-21.4082
54.3	1312.13	-21.3124
54.302	1315.13	-21.28
54.304	1312.13	-21.1507
54.306	1314.13	-21.1199
54.308	1313.13	-21.0232
54.31	1314.13	-20.9586
54.312	1312.13	-20.864
54.314	1310.13	-20.8403
54.316	1311.13	-20.8817
54.318	1309.13	-20.8927
54.32	1313.13	-20.9636
54.322	1312.13	-20.9014
54.324	1311.13	-20.8746
54.326	1311.13	-20.8813
54.328	1312.13	-20.8859
54.33	1310.13	-20.8602
54.332	1308.13	-20.9048
54.334	1310.13	-21.0128
54.336	1309.13	-21.0545
54.338	1309.13	-21.1293
54.34	1309.13	-21.2037
54.342	1312.13	-21.2731
54.344	1309.13	-21.245
54.346	1309.13	-21.3181
54.348	1307.13	-21.3932
54.35	1310.13	-21.5319
54.352	1308.13	-21.5701
54.354	1310.13	-21.6738
54.356	1310.13	-21.7087
54.358	1310.13	-21.7431
54.36	1313.13	-21.774
54.362	1311.13	-21.7041
54.364	1309.13	-21.7048
54.366	1312.13	-21.7704
54.368	1310.13	-21.735
54.37	1311.13	-21.7669
54.372	1313.13	-21.762
54.374	1313.13	-21.6885
54.376	1312.13	-21.6162
54.378	1315.13	-21.5744
54.38	1312.13	-21.4343
54.382	1312.13	-21.3966
54.384	1314.13	-21.356
54.386	1312.13	-21.2504
54.388	1313.13	-21.2113
54.39	1313.13	-21.1384
54.392	1314.13	-21.0638
54.394	1312.13	-20.9591
54.396	1310.13	-20.9253
54.398	1308.13	-20.9619
54.4	1310.13	-21.0619
54.402	1310.13	-21.0941
54.404	1308.13	-21.129
54.406	1308.13	-21.2307
54.408	1311.13	-21.3277
54.41	1308.13	-21.3267
54.412	1310.13	-21.4243
54.414	1308.13	-21.456
54.416	1308.13	-21.5552
54.418	1306.13	-21.6558
54.42	1307.13	-21.8228
54.422	1308.13	-21.9538
54.424	1308.13	-22.0498
54.426	1307.13	-22.1458
54.428	1310.13	-22.2737
54.43	1308.13	-22.2985
54.432	1306.13	-22.393
54.434	1306.13	-22.5559
54.436	1307.13	-22.7177
54.438	1310.13	-22.8432
54.44	1309.13	-22.8631
54.442	1307.13	-22.918
54.444	1307.13	-23.0423
54.446	1311.13	-23.1661
54.448	1307.13	-23.1481
54.45	1310.13	-23.2711
54.452	1310.13	-23.2875
54.454	1309.13	-23.3034
54.456	1309.13	-23.3543
54.458	1308.13	-23.4046
54.46	1310.13	-23.4903
54.462	1307.13	-23.5034
54.464	1309.13	-23.6236
54.466	1310.13	-23.6722
54.468	1306.13	-23.6829
54.47	1311.13	-23.8385
54.472	1308.13	-23.813
54.474	1311.13	-23.8963
54.476	1308.13	-23.8699
54.478	1309.13	-23.9513
54.48	1311.13	-23.9976
54.482	1310.13	-23.9711
54.484	1309.13	-23.9796
54.486	1310.13	-24.0244
54.488	1309.13	-24.0321
54.49	1307.13	-24.0739
54.492	1310.13	-24.1896
54.494	1307.13	-24.194
54.496	1308.13	-24.307
54.498	1308.13	-24.3832
54.5	1308.13	-24.4589
54.502	1311.13	-24.5371
54.504	1310.13	-24.5049
54.506	1307.13	-24.5056
54.508	1310.13	-24.6182
54.51	1310.13	-24.6212
54.512	1312.13	-24.626
54.514	1309.13	-24.5546
54.516	1308.13	-24.591
54.518	1308.13	-24.6634
54.52	1311.13	-24.7388
54.522	1309.13	-24.702
54.524	1308.13	-24.7366
54.526	1311.13	-24.8111
54.528	1310.13	-24.7743
54.53	1312.13	-24.7763
54.532	1309.13	-24.7015
54.534	1309.13	-24.736
54.536	1308.13	-24.7689
54.538	1311.13	-24.8417
54.54	1310.13	-24.8032
54.542	1312.13	-24.8035
54.544	1311.13	-24.7293
54.546	1311.13	-24.6917
54.548	1311.13	-24.654
54.55	1315.13	-24.6204
54.552	1310.13	-24.4363
54.554	1315.13	-24.4388
54.556	1315.13	-24.2596
54.558	1313.13	-24.0796
54.56	1314.13	-23.9729
54.562	1316.13	-23.8313
54.564	1314.13	-23.6177
54.566	1314.13	-23.4763
54.568	1316.13	-23.3353
54.57	1313.13	-23.1241
54.572	1314.13	-23.0193
54.574	1313.13	-22.8799
54.576	1313.13	-22.7759
54.578	1312.13	-22.6726
54.58	1314.13	-22.6035
54.582	1315.13	-22.464
54.584	1313.13	-22.2915
54.586	1314.13	-22.1881
54.588	1314.13	-22.0503
54.59	1314.13	-21.9129
54.592	1313.13	-21.777
54.594	1315.13	-21.6733
54.596	1312.13	-21.5054
54.598	1312.13	-21.4403
54.6	1310.13	-21.3779
54.602	1312.13	-21.3807
54.604	1314.13	-21.3125
54.606	1311.13	-21.1811
54.608	1312.13	-21.15
54.61	1310.13	-21.0883
54.612	1309.13	-21.0955
54.614	1312.13	-21.1315
54.616	1313.13	-21.0642
54.618	1309.13	-20.9701
54.62	1312.13	-21.0057
54.622	1312.13	-20.94
54.624	1310.13	-20.8778
54.626	1312.13	-20.8793
54.628	1311.13	-20.8153
54.63	1312.13	-20.783
54.632	1309.13	-20.7227
54.634	1309.13	-20.7627
54.636	1310.13	-20.8005
54.638	1311.13	-20.8027
54.64	1312.13	-20.7693
54.642	1311.13	-20.7043
54.644	1310.13	-20.6746
54.646	1312.13	-20.6745
54.648	1310.13	-20.6112
54.65	1310.13	-20.6146
54.652	1312.13	-20.6139
54.654	1311.13	-20.5484
54.656	1310.13	-20.5182
54.658	1311.13	-20.5191
54.66	1311.13	-20.4866
54.662	1310.13	-20.456
54.664	1310.13	-20.4586
54.666	1311.13	-20.4589
54.668	1311.13	-20.4257
54.67	1313.13	-20.3882
54.672	1311.13	-20.2887
54.674	1312.13	-20.2534
54.676	1314.13	-20.1802
54.678	1312.13	-20.046
54.68	1310.13	-19.9828
54.682	1316.13	-19.9706
54.684	1312.13	-19.7714
54.686	1311.13	-19.7066
54.688	1312.13	-19.6719
54.69	1312.13	-19.6045
54.692	1314.13	-19.5315
54.694	1314.13	-19.3935
54.696	1313.13	-19.2589
54.698	1313.13	-19.1571
54.7	1312.13	-19.0587
54.702	1312.13	-18.9927
54.704	1310.13	-18.9333
54.706	1311.13	-18.9349
54.708	1312.13	-18.9009
54.71	1312.13	-18.8348
54.712	1310.13	-18.7755
54.714	1314.13	-18.7666
54.716	1312.13	-18.6367
54.718	1313.13	-18.5673
54.72	1311.13	-18.4735
54.722	1312.13	-18.4398
54.724	1311.13	-18.3779
54.726	1310.13	-18.3515
54.728	1313.13	-18.3455
54.73	1315.13	-18.2368
54.732	1312.13	-18.0769
54.734	1315.13	-18
54.736	1317.13	-17.8206
54.738	1312.13	-17.6006
54.74	1315.13	-17.5242
54.742	1314.13	-17.3591
54.744	1314.13	-17.2256
54.746	1315.13	-17.0878
54.748	1315.13	-16.9196
54.75	1314.13	-16.7569
54.752	1314.13	-16.6253
54.754	1316.13	-16.4837
54.756	1315.13	-16.2873
54.758	1317.13	-16.1107
54.76	1315.13	-15.886
54.762	1315.13	-15.7218
54.764	1316.13	-15.5523
54.766	1314.13	-15.3658
54.768	1313.13	-15.245
54.77	1313.13	-15.154
54.772	1311.13	-15.0755
54.774	1315.13	-15.0306
54.776	1310.13	-14.9008
54.778	1312.13	-14.9039
54.78	1310.13	-14.8615
54.782	1309.13	-14.8834
54.784	1309.13	-14.934
54.786	1307.13	-14.9964
54.788	1310.13	-15.0982
54.79	1310.13	-15.112
54.792	1307.13	-15.1438
54.794	1306.13	-15.2686
54.796	1305.13	-15.4275
54.798	1309.13	-15.5921
54.8	1309.13	-15.6381
54.802	1307.13	-15.695
54.804	1303.13	-15.8324
54.806	1307.13	-16.0659
54.808	1307.13	-16.1794
54.81	1307.13	-16.2923
54.812	1303.13	-16.4244
54.814	1304.13	-16.6709
54.816	1307.13	-16.872
54.818	1306.13	-16.9856
54.82	1305.13	-17.1335
54.822	1308.13	-17.2979
54.824	1308.13	-17.3693
54.826	1309.13	-17.4359
54.828	1306.13	-17.484
54.83	1308.13	-17.6159
54.832	1309.13	-17.681
54.834	1310.13	-17.7104
54.836	1308.13	-17.7167
54.838	1310.13	-17.7768
54.84	1309.13	-17.7782
54.842	1307.13	-17.8185
54.844	1309.13	-17.9129
54.846	1308.13	-17.9482
54.848	1308.13	-18.0144
54.85	1310.13	-18.0724
54.852	1310.13	-18.0672
54.854	1307.13	-18.0734
54.856	1307.13	-18.1733
54.858	1308.13	-18.269
54.86	1311.13	-18.3216
54.862	1311.13	-18.279
54.864	1309.13	-18.2439
54.866	1308.13	-18.2754
54.868	1310.13	-18.3309
54.87	1306.13	-18.3372
54.872	1310.13	-18.4554
54.874	1309.13	-18.4498
54.876	1308.13	-18.4793
54.878	1311.13	-18.5296
54.88	1311.13	-18.4843
54.882	1311.13	-18.439
54.884	1309.13	-18.4009
54.886	1310.13	-18.4224
54.888	1310.13	-18.412
54.89	1309.13	-18.4051
54.892	1309.13	-18.4296
54.894	1310.13	-18.4503
54.896	1310.13	-18.439
54.898	1309.13	-18.4311
54.9	1308.13	-18.4582
54.902	1310.13	-18.5096
54.904	1309.13	-18.5007
54.906	1310.13	-18.5199
54.908	1311.13	-18.5035
54.91	1310.13	-18.4588
54.912	1311.13	-18.4422
54.914	1310.13	-18.3975
54.916	1312.13	-18.377
54.918	1311.13	-18.2969
54.92	1308.13	-18.2596
54.922	1309.13	-18.3133
54.924	1311.13	-18.3276
54.926	1310.13	-18.2822
54.928	1312.13	-18.2609
54.93	1311.13	-18.1802
54.932	1308.13	-18.1425
54.934	1311.13	-18.1878
54.936	1310.13	-18.1421
54.938	1311.13	-18.1241
54.94	1311.13	-18.0745
54.942	1311.13	-18.0249
54.944	1311.13	-17.9753
54.946	1312.13	-17.9217
54.948	1311.13	-17.8409
54.95	1310.13	-17.7956
54.952	1312.13	-17.7733
54.954	1310.13	-17.6969
54.956	1312.13	-17.6745
54.958	1312.13	-17.5897
54.96	1313.13	-17.5008
54.962	1314.13	-17.3765
54.964	1313.13	-17.2262
54.966	1312.13	-17.1119
54.968	1312.13	-17.0287
54.97	1312.13	-16.9456
54.972	1313.13	-16.8579
54.974	1311.13	-16.7497
54.976	1313.13	-16.6927
54.978	1313.13	-16.575
54.98	1313.13	-16.4576
54.982	1314.13	-16.3353
54.984	1315.13	-16.1778
54.986	1311.13	-16.0127
54.988	1313.13	-15.9568
54.99	1313.13	-15.8412
54.992	1311.13	-15.7374
54.994	1314.13	-15.676
54.996	1312.13	-15.5374
54.998	1316.13	-15.4346
55	1313.13	-15.2324
55.002	1315.13	-15.1066
55.004	1317.13	-14.9098
55.006	1314.13	-14.6751
55.008	1310.13	-14.5546
55.01	1311.13	-14.543
55.012	1313.13	-14.4893
55.014	1312.13	-14.385
55.016	1315.13	-14.2891
55.018	1313.13	-14.1215
55.02	1312.13	-14.0186
55.022	1313.13	-13.9373
55.024	1312.13	-13.835
55.026	1312.13	-13.7612
55.028	1313.13	-13.6803
55.03	1312.13	-13.5789
55.032	1312.13	-13.5058
55.034	1311.13	-13.4403
55.036	1314.13	-13.3804
55.038	1314.13	-13.2368
55.04	1315.13	-13.086
55.042	1313.13	-12.9237
55.044	1317.13	-12.7852
55.046	1314.13	-12.5616
55.048	1312.13	-12.4374
55.05	1312.13	-12.368
55.052	1315.13	-12.2737
55.054	1313.13	-12.1154
55.056	1315.13	-11.9944
55.058	1314.13	-11.8287
55.06	1313.13	-11.6993
55.062	1310.13	-11.6234
55.064	1312.13	-11.6096
55.066	1312.13	-11.5428
55.068	1312.13	-11.4761
55.07	1315.13	-11.3825
55.072	1313.13	-11.2282
55.074	1310.13	-11.1546
55.076	1311.13	-11.1506
55.078	1311.13	-11.1204
55.08	1308.13	-11.1176
55.082	1311.13	-11.1656
55.084	1308.13	-11.1623
55.086	1311.13	-11.2099
55.088	1310.13	-11.1879
55.09	1310.13	-11.1919
55.092	1310.13	-11.1959
55.094	1311.13	-11.1905
55.096	1308.13	-11.1862
55.098	1309.13	-11.2512
55.1	1310.13	-11.2805
55.102	1308.13	-11.3014
55.104	1311.13	-11.3476
55.106	1311.13	-11.3146
55.108	1312.13	-11.2725
55.11	1312.13	-11.2042
55.112	1312.13	-11.1361
55.114	1312.13	-11.0681
55.116	1308.13	-11.0373
55.118	1314.13	-11.0553
55.12	1309.13	-10.9632
55.122	1313.13	-10.9642
55.124	1311.13	-10.8797
55.126	1312.13	-10.8381
55.128	1310.13	-10.7894
55.13	1314.13	-10.7548
55.132	1310.13	-10.6548
55.134	1308.13	-10.6773
55.136	1309.13	-10.7416
55.138	1311.13	-10.7609
55.14	1313.13	-10.7093
55.142	1314.13	-10.5963
55.144	1312.13	-10.4774
55.146	1313.13	-10.4006
55.148	1308.13	-10.3472
55.15	1311.13	-10.3924
55.152	1311.13	-10.3607
55.154	1310.13	-10.3388
55.156	1309.13	-10.3521
55.158	1308.13	-10.4004
55.16	1308.13	-10.4739
55.162	1307.13	-10.5564
55.164	1309.13	-10.6451
55.166	1310.13	-10.6725
55.168	1309.13	-10.6833
55.17	1312.13	-10.6912
55.172	1311.13	-10.6311
55.174	1308.13	-10.6255
55.176	1311.13	-10.6685
55.178	1306.13	-10.6814
55.18	1307.13	-10.8132
55.182	1307.13	-10.9186
55.184	1309.13	-11.005
55.186	1309.13	-11.0389
55.188	1304.13	-11.1182
55.19	1307.13	-11.3
55.192	1308.13	-11.3936
55.194	1308.13	-11.4605
55.196	1306.13	-11.5445
55.198	1308.13	-11.6633
55.2	1307.13	-11.7373
55.202	1309.13	-11.82
55.204	1306.13	-11.8748
55.206	1308.13	-11.9921
55.208	1309.13	-12.0469
55.21	1307.13	-12.0914
55.212	1308.13	-12.1807
55.214	1307.13	-12.251
55.216	1309.13	-12.3313
55.218	1308.13	-12.3653
55.22	1306.13	-12.4423
55.222	1308.13	-12.5568
55.224	1308.13	-12.6164
55.226	1307.13	-12.6835
55.228	1306.13	-12.7852
55.23	1307.13	-12.9059
55.232	1311.13	-12.9676
55.234	1309.13	-12.9345
55.236	1309.13	-12.9563
55.238	1310.13	-12.9702
55.24	1305.13	-12.9948
55.242	1308.13	-13.1338
55.244	1309.13	-13.1818
55.246	1307.13	-13.2168
55.248	1307.13	-13.3069
55.25	1309.13	-13.3815
55.252	1309.13	-13.4002
55.254	1307.13	-13.4333
55.256	1310.13	-13.4999
55.258	1305.13	-13.5188
55.26	1311.13	-13.6335
55.262	1309.13	-13.5943
55.264	1308.13	-13.6183
55.266	1308.13	-13.67
55.268	1307.13	-13.7284
55.27	1307.13	-13.8145
55.272	1308.13	-13.893
55.274	1308.13	-13.9429
55.276	1309.13	-13.9854
55.278	1306.13	-14.0201
55.28	1309.13	-14.1187
55.282	1308.13	-14.1385
55.284	1309.13	-14.1797
55.286	1310.13	-14.1853
55.288	1309.13	-14.1691
55.29	1309.13	-14.1813
55.292	1309.13	-14.1932
55.294	1312.13	-14.1844
55.296	1310.13	-14.1039
55.298	1310.13	-14.0804
55.3	1311.13	-14.05
55.302	1309.13	-14.0051
55.304	1311.13	-14.0029
55.306	1310.13	-13.9509
55.308	1311.13	-13.9203
55.31	1311.13	-13.8614
55.312	1312.13	-13.7954
55.314	1309.13	-13.723
55.316	1313.13	-13.7062
55.318	1312.13	-13.5841
55.32	1313.13	-13.4831
55.322	1311.13	-13.3694
55.324	1310.13	-13.3194
55.326	1311.13	-13.2896
55.328	1308.13	-13.2547
55.33	1312.13	-13.2729
55.332	1312.13	-13.1798
55.334	1310.13	-13.1023
55.336	1309.13	-13.0879
55.338	1309.13	-13.1011
55.34	1310.13	-13.1064
55.342	1309.13	-13.0916
55.344	1309.13	-13.1043
55.346	1310.13	-13.1092
55.348	1312.13	-13.0708
55.35	1310.13	-12.9928
55.352	1308.13	-12.9855
55.354	1310.13	-13.0177
55.356	1311.13	-12.9868
55.358	1313.13	-12.9127
55.36	1312.13	-12.7916
55.362	1311.13	-12.7063
55.364	1312.13	-12.6406
55.366	1309.13	-12.572
55.368	1313.13	-12.5529
55.37	1316.13	-12.3998
55.372	1313.13	-12.1909
55.374	1314.13	-12.0555
55.376	1316.13	-11.8762
55.378	1315.13	-11.6528
55.38	1317.13	-11.4387
55.382	1314.13	-11.2001
55.384	1315.13	-11.0321
55.386	1316.13	-10.829
55.388	1314.13	-10.62
55.39	1314.13	-10.4635
55.392	1315.13	-10.2977
55.394	1314.13	-10.1169
55.396	1314.13	-9.9623
55.398	1313.13	-9.81848
55.4	1311.13	-9.72099
55.402	1315.13	-9.63266
55.404	1313.13	-9.46522
55.406	1309.13	-9.39047
55.408	1314.13	-9.36262
55.41	1309.13	-9.2637
55.412	1312.13	-9.25701
55.414	1308.13	-9.2186
55.416	1311.13	-9.24713
55.418	1311.13	-9.20136
55.42	1311.13	-9.15568
55.422	1310.13	-9.1208
55.424	1310.13	-9.11057
55.426	1311.13	-9.08955
55.428	1310.13	-9.05468
55.43	1310.13	-9.04441
55.432	1313.13	-9.00167
55.434	1312.13	-8.89621
55.436	1314.13	-8.79364
55.438	1314.13	-8.6425
55.44	1314.13	-8.49192
55.442	1312.13	-8.36457
55.444	1313.13	-8.27453
55.446	1315.13	-8.13773
55.448	1314.13	-7.9651
55.45	1313.13	-7.82875
55.452	1316.13	-7.68106
55.454	1319.13	-7.42659
55.456	1314.13	-7.16401
55.458	1316.13	-6.99429
55.46	1318.13	-6.75368
55.462	1317.13	-6.48078
55.464	1317.13	-6.23185
55.466	1317.13	-5.98394
55.468	1318.13	-5.72365
55.47	1319.13	-5.42849
55.472	1314.13	-5.18164
55.474	1316.13	-5.01704
55.476	1317.13	-4.79568
55.478	1322.13	-4.48189
55.48	1316.13	-4.15019
55.482	1317.13	-3.93182
55.484	1319.13	-3.66352
55.486	1317.13	-3.38527
55.488	1316.13	-3.16457
55.49	1318.13	-2.93407
55.492	1318.13	-2.66422
55.494	1318.13	-2.39553
55.496	1317.13	-2.14411
55.498	1318.13	-1.89701
55.5	1318.13	-1.63159
55.502	1317.13	-1.38401
55.504	1320.13	-1.10574
55.506	1316.13	-0.840766
55.508	1317.13	-0.633963
55.51	1317.13	-0.409662
55.512	1317.13	-0.186329
55.514	1316.13	0.0182746
55.516	1316.13	0.204116
55.518	1318.13	0.425273
55.52	1317.13	0.662419
55.522	1316.13	0.862695
55.524	1318.13	1.08198
55.526	1317.13	1.31576
55.528	1315.13	1.49381
55.53	1316.13	1.6566
55.532	1317.13	1.85443
55.534	1314.13	2.01004
55.536	1317.13	2.17412
55.538	1318.13	2.40574
55.54	1318.13	2.65244
55.542	1319.13	2.91803
55.544	1321.13	3.23866
55.546	1320.13	3.56855
55.548	1322.13	3.92314
55.55	1322.13	4.30639
55.552	1321.13	4.66657
55.554	1323.13	5.05382
55.556	1325.13	5.51193
55.558	1326.13	6.01849
55.56	1325.13	6.51371
55.562	1327.13	7.03968
55.564	1326.13	7.56566
55.566	1325.13	8.05272
55.568	1325.13	8.52538
55.57	1327.13	9.04524
55.572	1327.13	9.58568
55.574	1327.13	10.1237
55.576	1323.13	10.5557
55.578	1328.13	11.0757
55.58	1328.13	11.6431
55.582	1326.13	12.1537
55.584	1327.13	12.6711
55.586	1325.13	13.1392
55.588	1324.13	13.5604
55.59	1327.13	14.0569
55.592	1325.13	14.5166
55.594	1323.13	14.9011
55.596	1324.13	15.2994
55.598	1321.13	15.6135
55.6	1323.13	15.9668
55.602	1324.13	16.3608
55.604	1322.13	16.6978
55.606	1319.13	16.9301
55.608	1322.13	17.2381
55.61	1320.13	17.4976
55.612	1318.13	17.6837
55.614	1319.13	17.8911
55.616	1321.13	18.1648
55.618	1318.13	18.3507
55.62	1319.13	18.5551
55.622	1315.13	18.6346
55.624	1318.13	18.7946
55.626	1314.13	18.8364
55.628	1312.13	18.7997
55.63	1314.13	18.8202
55.632	1314.13	18.8473
55.634	1314.13	18.8741
55.636	1312.13	18.8365
55.638	1310.13	18.7282
55.64	1310.13	18.6135
55.642	1309.13	18.4673
55.644	1308.13	18.2866
55.646	1302.13	17.9145
55.648	1302.13	17.5222
55.65	1297.13	16.9783
55.652	1293.13	16.2959
55.654	1287.13	15.4224
55.656	1282.13	14.381
55.658	1273.13	13.0694
55.66	1267.13	11.552
55.662	1261.13	9.8508
55.664	1253.13	7.92299
55.666	1243.13	5.71592
55.668	1233.13	3.22038
55.67	1226.13	0.496326
55.672	1220.13	-2.40044
55.674	1208.13	-5.52301
55.676	1199.13	-8.93005
55.678	1189.13	-12.5642
55.68	1181.13	-16.4334
55.682	1171.13	-20.481
55.684	1158.13	-24.7344
55.686	1147.13	-29.2887
55.688	1133.13	-34.0225
55.69	1121.13	-39.0696
55.692	1109.13	-44.3357
55.694	1097.13	-49.8082
55.696	1080.13	-55.292
55.698	1068.13	-61.2533
55.7	1051.13	-67.1308
55.702	1036.13	-73.3436
55.704	1017.13	-79.4721
55.706	996.131	-85.6542
55.708	980.131	-92.4293
55.71	954.131	-98.4162
55.712	934.131	-105.157
55.714	905.131	-110.981
55.716	872.131	-116.381
55.718	843.131	-122.306
55.72	808.131	-127.271
55.722	772.131	-131.892
55.724	741.131	-137.098
55.726	706.131	-141.211
55.728	667.131	-144.035
55.73	634.131	-147.576
55.732	595.131	-149.042
55.734	566.131	-152.281
55.736	537.131	-154.818
55.738	506.131	-155.988
55.74	472.131	-155.307
55.742	447.131	-156.674
55.744	424.131	-157.945
55.746	400.131	-158.023
55.748	379.131	-158.462
55.75	363.131	-160.282
55.752	345.131	-160.543
55.754	330.131	-161.525
55.756	313.131	-160.857
55.758	300.131	-161.599
55.76	286.131	-161.205
55.762	275.131	-161.939
55.764	262.131	-160.944
55.766	252.131	-161.256
55.768	242.131	-161.092
55.77	231.131	-159.76
55.772	227.131	-162.896
55.774	218.131	-162.12
55.776	212.131	-163.2
55.778	208.131	-165.56
55.78	205.131	-168.527
55.782	202.131	-171.328
55.784	198.131	-173.093
55.786	197.131	-177.339
55.788	196.131	-181.513
55.79	199.131	-189.41
55.792	198.131	-193.525
55.794	199.131	-199.569
55.796	202.131	-207.683
55.798	210.131	-221.155
55.8	217.131	-233.88
55.802	227.131	-250.177
55.804	238.131	-267.99
55.806	250.131	-287.372
55.808	263.131	-308.371
55.81	281.131	-335.795
55.812	298.131	-362.638
55.814	314.131	-388.815
55.816	339.131	-426.784
55.818	372.131	-475.693
55.82	384.131	-498.378
55.822	402.131	-529.22
55.824	444.131	-592.362
55.826	478.131	-645.648
55.828	488.131	-666.923
55.83	500.131	-691.091
55.832	526.131	-734.882
55.834	549.131	-774.809
55.836	572.131	-814.99
55.838	581.131	-835.368
55.84	597.131	-865.888
55.842	618.131	-903.774
55.844	632.131	-931.505
55.846	646.131	-959.272
55.848	661.131	-988.543
55.85	679.131	-1022.31
55.852	690.131	-1045.51
55.854	713.131	-1086.86
55.856	728.131	-1115.94
55.858	766.131	-1180.15
55.86	790.131	-1222.57
55.862	812.131	-1261.67
55.864	841.131	-1311.35
55.866	867.131	-1355.97
55.868	897.131	-1406.41
55.87	926.131	-1454.75
55.872	946.131	-1488.45
55.874	963.131	-1517.01
55.876	981.131	-1546.72
55.878	994.131	-1568.16
55.88	1004.13	-1584.56
55.882	1010.13	-1594.42
55.884	1021.13	-1611.93
55.886	1034.13	-1632.25
55.888	1040.13	-1641.23
55.89	1050.13	-1656.28
55.892	1066.13	-1680.38
55.894	1077.13	-1696.18
55.896	1089.13	-1713.16
55.898	1102.13	-1731.3
55.9	1123.13	-1761.41
55.902	1137.13	-1779.91
55.904	1157.13	-1807.17
55.906	1176.13	-1832.11
55.908	1198.13	-1860.89
55.91	1221.13	-1890.3
55.912	1245.13	-1920.23
55.914	1271.13	-1952.1
55.916	1296.13	-1981.24
55.918	1322.13	-2010.66
55.92	1347.13	-2037.26
55.922	1377.13	-2069.97
55.924	1397.13	-2086.28
55.926	1424.13	-2111.72
55.928	1449.13	-2132.68
55.93	1475.13	-2153.58
55.932	1503.13	-2175.73
55.934	1527.13	-2190.43
55.936	1545.13	-2195.17
55.938	1569.13	-2207.05
55.94	1585.13	-2206.33
55.942	1604.13	-2208.6
55.944	1622.13	-2208.21
55.946	1637.13	-2202.59
55.948	1651.13	-2194.61
55.95	1664.13	-2184.36
55.952	1673.13	-2168.1
55.954	1683.13	-2152.49
55.956	1691.13	-2133.7
55.958	1700.13	-2115.61
55.96	1705.13	-2092.09
55.962	1710.13	-2068.27
55.964	1718.13	-2047.67
55.966	1729.13	-2029.98
55.968	1738.13	-2009.23
55.97	1746.13	-1986.74
55.972	1757.13	-1966.99
55.974	1764.13	-1942.13
55.976	1773.13	-1918.91
55.978	1785.13	-1898.18
55.98	1793.13	-1872.46
55.982	1800.13	-1845.18
55.984	1809.13	-1819.39
55.986	1816.13	-1791.03
55.988	1828.13	-1766.89
55.99	1837.13	-1739.07
55.992	1847.13	-1711.49
55.994	1856.13	-1682.27
55.996	1870.13	-1656.7
55.998	1882.13	-1628.31
56	1893.13	-1598.15
56.002	1906.13	-1568.72
56.004	1915.13	-1535.13
56.006	1925.13	-1501.61
56.008	1935.13	-1467.31
56.01	1945.13	-1432.22
56.012	1952.13	-1394.28
56.014	1960.13	-1356.5
56.016	1967.13	-1317.48
56.018	1976.13	-1279.2
56.02	1980.13	-1237.23
56.022	1990.13	-1198.5
56.024	1997.13	-1157.31
56.026	2004.13	-1115.62
56.028	2011.13	-1073.42
56.03	2015.13	-1029.26
56.032	2021.13	-985.814
56.034	2027.13	-941.964
56.036	2035.13	-898.535
56.038	2043.13	-854.496
56.04	2047.13	-808.376
56.042	2056.13	-763.772
56.044	2064.13	-718.132
56.046	2072.13	-671.877
56.048	2081.13	-625.279
56.05	2091.13	-578.209
56.052	2101.13	-530.311
56.054	2106.13	-480.583
56.056	2117.13	-431.602
56.058	2126.13	-381.38
56.06	2133.13	-330.175
56.062	2143.13	-278.755
56.064	2152.13	-226.418
56.066	2160.13	-173.293
56.068	2171.13	-119.618
56.07	2180.13	-64.9836
56.072	2188.13	-9.63299
56.074	2202.13	46.6551
56.076	2206.13	103.476
56.078	2215.13	161.001
56.08	2224.13	219.274
56.082	2229.13	277.677
56.084	2240.13	337.466
56.086	2242.13	396.368
56.088	2248.13	456.164
56.09	2252.13	515.854
56.092	2258.13	576.301
56.094	2264.13	637.16
56.096	2266.13	697.078
56.098	2271.13	758.046
56.1	2272.13	817.748
56.102	2277.13	878.959
56.104	2275.13	937.367
56.106	2273.13	995.276
56.108	2276.13	1055.16
56.11	2277.13	1114.07
56.112	2278.13	1172.83
56.114	2277.13	1230.29
56.116	2280.13	1289.75
56.118	2282.13	1348.65
56.12	2282.13	1406.22
56.122	2284.13	1464.86
56.124	2285.13	1522.76
56.126	2288.13	1581.95
56.128	2293.13	1642.7
56.13	2298.13	1703.73
56.132	2298.13	1761.07
56.134	2297.13	1817.32
56.136	2297.13	1874.02
56.138	2302.13	1934.82
56.14	2303.13	1992.32
56.142	2304.13	2049.66
56.144	2303.13	2104.95
56.146	2305.13	2162.76
56.148	2307.13	2220.53
56.15	2302.13	2271.13
56.152	2305.13	2329.23
56.154	2305.13	2384.21
56.156	2302.13	2435.65
56.158	2299.13	2486.5
56.16	2296.13	2536.76
56.162	2295.13	2588.75
56.164	2289.13	2634.46
56.166	2288.13	2685.29
56.168	2287.13	2735.75
56.17	2285.13	2784.61
56.172	2282.13	2831.72
56.174	2280.13	2879.56
56.176	2278.13	2926.94
56.178	2278.13	2976.53
56.18	2278.13	3025.87
56.182	2277.13	3073.59
56.184	2279.13	3125.15
56.186	2279.13	3173.84
56.188	2281.13	3225.16
56.19	2286.13	3280.84
56.192	2287.13	3330.85
56.194	2294.13	3389.76
56.196	2295.13	3439.98
56.198	2301.13	3497.8
56.2	2302.13	3548.14
56.202	2311.13	3611.08
56.204	2311.13	3660.18
56.206	2320.13	3723.74
56.208	2325.13	3781.37
56.21	2330.13	3839.27
56.212	2335.13	3897.44
56.214	2339.13	3954.15
56.216	2344.13	4012.77
56.218	2348.13	4069.9
56.22	2353.13	4128.97
56.222	2354.13	4181.08
56.224	2361.13	4244
56.226	2362.13	4296.3
56.228	2365.13	4352.18
56.23	2369.13	4410.01
56.232	2371.13	4464.17
56.234	2374.13	4520.21
56.236	2378.13	4578.26
56.238	2381.13	4634.49
56.24	2382.13	4686.77
56.242	2384.13	4740.91
56.244	2387.13	4797.03
56.246	2392.13	4857.33
56.248	2391.13	4905.38
56.25	2394.13	4961.48
56.252	2398.13	5019.75
56.254	2404.13	5082.47
56.256	2406.13	5136.89
56.258	2411.13	5197.81
56.26	2408.13	5241.32
56.262	2413.13	5302.07
56.264	2415.13	5356.33
56.266	2420.13	5417.34
56.268	2424.13	5476.32
56.27	2423.13	5523.89
56.272	2426.13	5580.41
56.274	2428.13	5634.61
56.276	2428.13	5684.01
56.278	2431.13	5740.32
56.28	2433.13	5794.25
56.282	2435.13	5848.12
56.284	2434.13	5894.56
56.286	2435.13	5945.57
56.288	2440.13	6006.39
56.29	2443.13	6062.44
56.292	2447.13	6121.06
56.294	2449.13	6174.72
56.296	2452.13	6230.89
56.298	2456.13	6289.69
56.3	2460.13	6348.64
56.302	2463.13	6405.1
56.304	2464.13	6456.29
56.306	2467.13	6512.66
56.308	2469.13	6566.37
56.31	2475.13	6630.86
56.312	2477.13	6684.78
56.314	2477.13	6733.13
56.316	2478.13	6783.96
56.318	2483.13	6845.79
56.32	2488.13	6907.86
56.322	2487.13	6953.2
56.324	2492.13	7015.25
56.326	2495.13	7071.81
56.328	2502.13	7139.95
56.33	2506.13	7199.83
56.332	2505.13	7245.22
56.334	2510.13	7307.89
56.336	2512.13	7361.91
56.338	2516.13	7421.82
56.34	2521.13	7484.87
56.342	2524.13	7542.13
56.344	2525.13	7593.33
56.346	2533.13	7665.77
56.348	2533.13	7714.13
56.35	2534.13	7765.31
56.352	2535.13	7816.3
56.354	2535.13	7863.97
56.356	2534.13	7908.2
56.358	2535.13	7958.38
56.36	2530.13	7989.23
56.362	2530.13	8035.32
56.364	2527.13	8071.45
56.366	2518.13	8087.5
56.368	2510.13	8105.61
56.37	2505.13	8132.47
56.372	2499.13	8155.25
56.374	2484.13	8147.35
56.376	2475.13	8157.66
56.378	2461.13	8150.1
56.38	2443.13	8127.49
56.382	2424.13	8099.55
56.384	2408.13	8079.75
56.386	2385.13	8034.43
56.388	2358.13	7973.17
56.39	2333.13	7916.18
56.392	2302.13	7836.23
56.394	2268.13	7743.18
56.396	2237.13	7657.59
56.398	2199.13	7545.21
56.4	2159.13	7422.92
56.402	2117.13	7290.71
56.404	2074.13	7152.07
56.406	2025.13	6989.7
56.408	1978.13	6831.26
56.41	1916.13	6617.92
56.412	1864.13	6436.14
56.414	1803.13	6220.63
56.416	1744.13	6009.48
56.418	1679.13	5775.36
56.42	1619.13	5556.46
56.422	1551.13	5308.43
56.424	1478.13	5041.82
56.426	1391.13	4726.29
56.428	1294.13	4376.1
56.43	1185.13	3985.38
56.432	1059.13	3538.57
56.434	929.131	3080.83
56.436	786.131	2584.04
56.438	656.131	2135.48
56.44	523.131	1683.88
56.442	400.131	1272.31
56.444	281.131	882.042
56.446	187.131	578.705
56.448	118.131	359.771
56.45	80.1308	240.174
56.452	51.1308	150.749
56.454	16.1308	46.7577
56.456	-12.8692	-36.6559
56.458	-6.8692	-19.2194
56.46	8.1308	22.3431
56.462	-0.869202	-2.34535
56.464	-4.8692	-12.8967
56.466	1.1308	2.93915
56.468	-6.8692	-17.5159
56.47	-5.8692	-14.6774
56.472	2.1308	5.22447
56.474	-0.869202	-2.08894
56.476	-1.8692	-4.40164
56.478	-1.8692	-4.3114
56.48	-3.8692	-8.73831
56.482	1.1308	2.49967
56.484	-0.869202	-1.87998
56.486	-1.8692	-3.95407
56.488	-3.8692	-8.0016
56.49	-0.869202	-1.75655
56.492	0.130798	0.25819
56.494	-2.8692	-5.52956
56.496	-2.8692	-5.39586
56.498	-3.8692	-7.09684
56.5	-1.8692	-3.34206
56.502	-1.8692	-3.25606
56.504	-1.8692	-3.17041
56.506	-1.8692	-3.0851
56.508	-0.869202	-1.39512
56.51	-1.8692	-2.91559
56.512	-0.869202	-1.31661
56.514	-2.8692	-4.21727
56.516	-0.869202	-1.23873
56.518	1.1308	1.56125
56.52	-1.8692	-2.49792
56.522	-2.8692	-3.70753
56.524	-1.8692	-2.33312
56.526	-1.8692	-2.25126
56.528	-0.869202	-1.00897
56.53	1.1308	1.26358
56.532	-1.8692	-2.00793
56.534	0.130798	0.134876
56.536	-2.8692	-2.83564
56.538	-2.8692	-2.71303
56.54	-0.869202	-0.784928
56.542	-4.8692	-4.19078
56.544	-1.8692	-1.52987
56.546	-1.8692	-1.45139
56.548	-0.869202	-0.638584
56.55	-2.8692	-1.98849
56.552	-2.8692	-1.86948
56.554	-2.8692	-1.75097
56.556	-1.8692	-1.06386
56.558	-0.869202	-0.459149
56.56	-1.8692	-0.911253
56.562	-2.8692	-1.28232
56.564	-1.8692	-0.759862
56.566	-2.8692	-1.05094
56.568	-0.869202	-0.283567
56.57	-0.869202	-0.248934
56.572	-2.8692	-0.707824
56.574	0.130798	0.0270997
56.576	-0.869202	-0.14592
56.578	1.1308	0.145595
56.58	1.1308	0.101579
56.582	-0.869202	-0.0443722
56.584	-3.8692	-0.0478758
56.586	-2.8692	0.0750522
56.588	-1.8692	0.120547
56.59	-1.8692	0.191856
56.592	-0.869202	0.122215
56.594	-2.8692	0.511911
56.596	-2.8692	0.619985
56.598	-1.8692	0.473968
56.6	0.130798	-0.0380416
56.602	-2.8692	0.940993
56.604	0.130798	-0.0477303
56.606	-1.8692	0.750836
56.608	-1.8692	0.819309
56.61	0.130798	-0.0620974
56.612	-0.869202	0.444177
56.614	-3.8692	2.11709
56.616	0.130798	-0.0762724
56.618	-1.8692	1.15686
56.62	-1.8692	1.22348
56.622	-0.869202	0.599753
56.624	-0.869202	0.63042
56.626	-1.8692	1.42138
56.628	-1.8692	1.48676
56.63	-4.8692	4.04271
56.632	-1.8692	1.61678
56.634	0.130798	-0.117643
56.636	1.1308	-1.05582
56.638	-0.869202	0.841221
56.64	-2.8692	2.87442
56.642	-2.8692	2.97162
56.644	-2.8692	3.06836
56.646	-0.869202	0.95868
56.648	-4.8692	5.53307
56.65	-1.8692	2.1862
56.652	-1.8692	2.24798
56.654	-1.8692	2.30947
56.656	-3.8692	4.90731
56.658	-1.8692	2.43165
56.66	-0.869202	1.15892
56.662	1.1308	-1.54413
56.664	-3.8692	5.40766
56.666	-0.869202	1.24259
56.668	1.1308	-1.65246
56.67	-2.8692	4.28353
56.672	-1.8692	2.84948
56.674	-0.869202	1.35226
56.676	-1.8692	2.96627
56.678	0.130798	-0.21162
56.68	-0.869202	1.43309
56.682	-1.8692	3.13922
56.684	-1.8692	3.19635
56.686	-2.8692	4.99366
56.688	0.130798	-0.231601
56.69	-2.8692	5.16679
56.692	-1.8692	3.42203
56.694	0.130798	-0.243353
56.696	-0.869202	1.64291
56.698	-3.8692	7.42755
56.7	-1.8692	3.64315
56.702	-1.8692	3.69775
56.704	0.130798	-0.262548
56.706	-0.869202	1.76982
56.708	-1.8692	3.85971
56.71	-2.8692	6.00674
56.712	-3.8692	8.21056
56.714	-2.8692	6.16989
56.716	-1.8692	4.07219
56.718	-0.869202	1.91797
56.72	-1.8692	4.17664
56.722	0.130798	-0.295886
56.724	-0.869202	1.99022
56.726	0.130798	-0.303073
56.728	-2.8692	6.72654
56.73	-1.8692	4.43293
56.732	-1.8692	4.48342
56.734	2.1308	-5.16801
56.736	-2.8692	7.0355
56.738	-0.869202	2.15445
56.74	-1.8692	4.68251
56.742	-0.869202	2.20027
56.744	-1.8692	4.78051
56.746	-3.8692	9.99631
56.748	-1.8692	4.87761
56.75	0.130798	-0.344675
56.752	-0.869202	2.31271
56.754	-0.869202	2.33481
56.756	-0.869202	2.35679
56.758	-0.869202	2.37865
56.76	-1.8692	5.16202
56.762	-1.8692	5.20856
56.764	-0.869202	2.44356
56.766	-0.869202	2.46494
56.768	-1.8692	5.34655
56.77	0.130798	-0.377308
56.772	0.130798	-0.380469
56.774	-0.869202	2.54925
56.776	-2.8692	8.48369
56.778	-0.869202	2.59076
56.78	-1.8692	5.61561
56.782	-0.869202	2.63178
56.784	-1.8692	5.70331
56.786	0.130798	-0.402131
56.788	-2.8692	8.88755
56.79	-1.8692	5.83301
56.792	-1.8692	5.87576
56.794	-2.8692	9.08451
56.796	-1.8692	5.96058
56.798	-0.869202	2.79127
56.8	0.130798	-0.422949
56.802	-1.8692	6.08573
56.804	-2.8692	9.40493
56.806	-1.8692	6.1681
56.808	0.130798	-0.434466
56.81	-4.8692	16.2795
56.812	-3.8692	13.0198
56.814	0.130798	-0.442939
56.816	-0.869202	2.96198
56.818	-2.8692	9.83815
56.82	-0.869202	2.99869
56.822	-1.8692	6.48771
56.824	-2.8692	10.0183
56.826	-0.869202	3.05292
56.828	-0.869202	3.07076
56.83	-2.8692	10.195
56.832	0.130798	-0.467413
56.834	-0.869202	3.12363
56.836	-0.869202	3.14103
56.838	-2.8692	10.4256
56.84	-0.869202	3.17555
56.842	-0.869202	3.19262
56.844	-0.869202	3.20959
56.846	-0.869202	3.22646
56.848	-1.8692	6.97449
56.85	-1.8692	7.01034
56.852	-1.8692	7.04596
56.854	2.1308	-8.07229
56.856	109.131	-415.314
56.858	113.131	-432.308
56.86	153.131	-587.451
56.862	251.131	-966.668
56.864	301.131	-1162.41
56.866	454.131	-1756.69
56.868	525.131	-2033.95
56.87	617.131	-2391.98
56.872	780.131	-3023.17
56.874	1093.13	-4228.23
56.876	1324.13	-5102.49
56.878	1648.13	-6314.76
56.88	1857.13	-7061.46
56.882	1896.13	-7148.38
56.884	1878.13	-7019.39
56.886	1834.13	-6796.98
56.888	1784.13	-6557.75
56.89	1823.13	-6646.43
56.892	1885.13	-6813.55
56.894	2004.13	-7176.35
56.896	2143.13	-7594.89
56.898	2228.13	-7807.35
56.9	2336.13	-8086.97
56.902	2449.13	-8367.63
56.904	2515.13	-8473.98
56.906	2609.13	-8661.93
56.908	2648.13	-8656.47
56.91	2718.13	-8743.33
56.912	2768.13	-8755.66
56.914	2823.13	-8774.76
56.916	2887.13	-8811.29
56.918	2928.13	-8768.22
56.92	3071.13	-9013.1
56.922	3283.13	-9424.35
56.924	3447.13	-9657.07
56.926	3719.13	-10141.4
56.928	3958.13	-10471.6
56.93	4109.13	-10517.1
56.932	4213.13	-10407.3
56.934	4223.13	-10050.2
56.936	4160.13	-9528.73
56.938	4026.13	-8874.42
56.94	3841.13	-8153.12
56.942	3633.13	-7435.56
56.944	3416.13	-6752.52
56.946	3226.13	-6169.95
56.948	3056.13	-5664.37
56.95	2912.13	-5238.55
56.952	2791.13	-4879.16
56.954	2701.13	-4592.91
56.956	2616.13	-4330.2
56.958	2551.13	-4113
56.96	2510.13	-3943.06
56.962	2466.13	-3775.17
56.964	2450.13	-3654.93
56.966	2437.13	-3541.63
56.968	2432.13	-3441.62
56.97	2444.13	-3365.55
56.972	2454.13	-3285.54
56.974	2467.13	-3208.29
56.976	2487.13	-3138.16
56.978	2509.13	-3067.91
56.98	2530.13	-2993.7
56.982	2555.13	-2921.23
56.984	2574.13	-2839.06
56.986	2604.13	-2765.75
56.988	2624.13	-2678.46
56.99	2652.13	-2596.1
56.992	2678.13	-2508.04
56.994	2696.13	-2409.5
56.996	2718.13	-2311.86
56.998	2722.13	-2197.33
57	2726.13	-2082.66
57.002	2718.13	-1959.64
57.004	2707.13	-1836.46
57.006	2693.13	-1713.72
57.008	2690.13	-1599.79
57.01	2695.13	-1490.94
57.012	2701.13	-1382.27
57.014	2707.13	-1273.15
57.016	2718.13	-1165.54
57.018	2739.13	-1060.2
57.02	2746.13	-947.732
57.022	2755.13	-835.194
57.024	2762.13	-721.289
57.026	2757.13	-604.598
57.028	2754.13	-489.483
57.03	2744.13	-374.645
57.032	2721.13	-261.096
57.034	2701.13	-151.627
57.036	2676.13	-45.7632
57.038	2649.13	55.7906
57.04	2627.13	153.4
57.042	2602.13	247
57.044	2583.13	337.609
57.046	2568.13	425.938
57.048	2553.13	511.778
57.05	2538.13	595.159
57.052	2527.13	677.321
57.054	2520.13	758.959
57.056	2513.13	839.282
57.058	2507.13	918.7
57.06	2502.13	997.388
57.062	2499.13	1075.98
57.064	2491.13	1151.34
57.066	2489.13	1228.45
57.068	2481.13	1301.6
57.07	2475.13	1374.55
57.072	2466.13	1444.52
57.074	2463.13	1516.89
57.076	2456.13	1585.83
57.078	2451.13	1654.96
57.08	2437.13	1716.5
57.082	2429.13	1780.57
57.084	2420.13	1842.54
57.086	2411.13	1903.09
57.088	2402.13	1962.25
57.09	2385.13	2013
57.092	2378.13	2070.47
57.094	2366.13	2122.17
57.096	2354.13	2172.19
57.098	2340.13	2218.58
57.1	2329.13	2266.12
57.102	2316.13	2310.08
57.104	2304.13	2353.38
57.106	2289.13	2391.87
57.108	2272.13	2426.28
57.11	2260.13	2464.23
57.112	2244.13	2496.09
57.114	2227.13	2524.88
57.116	2209.13	2550.51
57.118	2187.13	2569.29
57.12	2171.13	2593.01
57.122	2151.13	2610
57.124	2132.13	2626.13
57.126	2114.13	2641.56
57.128	2094.13	2652.56
57.13	2074.13	2661.56
57.132	2053.13	2667.29
57.134	2034.13	2673.72
57.136	2013.13	2675.66
57.138	1988.13	2670.22
57.14	1970.13	2672.29
57.142	1950.13	2670
57.144	1929.13	2664.62
57.146	1901.13	2647.6
57.148	1885.13	2645.54
57.15	1864.13	2635.03
57.152	1837.13	2614.25
57.154	1812.13	2594.46
57.156	1786.13	2571.47
57.158	1762.13	2549.68
57.16	1728.13	2511.57
57.162	1692.13	2468.44
57.164	1662.13	2432.16
57.166	1626.13	2385.3
57.168	1588.13	2333.62
57.17	1554.13	2286.07
57.172	1524.13	2242.97
57.174	1495.13	2200.08
57.176	1466.13	2156.03
57.178	1440.13	2115.37
57.18	1418.13	2079.73
57.182	1397.13	2044.85
57.184	1368.13	1997.48
57.186	1332.13	1938.95
57.188	1333.13	1933.82
57.19	1319.13	1906.78
57.192	1291.13	1858.99
57.194	1275.13	1827.98
57.196	1252.13	1786.55
57.198	1241.13	1761.91
57.2	1233.13	1741.38
57.202	1217.13	1709.36
57.204	1203.13	1679.92
57.206	1192.13	1654.49
57.208	1179.13	1626.14
57.21	1170.13	1603.18
57.212	1158.13	1576
57.214	1150.13	1554.18
57.216	1135.13	1522.79
57.218	1125.13	1498.01
57.22	1113.13	1470.5
57.222	1101.13	1442.91
57.224	1090.13	1416.58
57.226	1082.13	1394.12
57.228	1074.13	1371.64
57.23	1064.13	1346.59
57.232	1056.13	1324.07
57.234	1048.13	1301.56
57.236	1042.13	1281.53
57.238	1029.13	1252.91
57.24	1017.13	1225.51
57.242	1009.13	1202.96
57.244	1006.13	1186.4
57.246	999.131	1165.17
57.248	990.131	1141.65
57.25	991.131	1129.7
57.252	987.131	1112.09
57.254	1004.13	1118.2
57.256	1017.13	1119.92
57.258	1016.13	1106.29
57.26	1025.13	1103.6
57.262	1041.13	1108.54
57.264	1082.13	1140.3
57.266	1119.13	1168.2
57.268	995.131	1027.78
57.27	1051.13	1073.09
57.272	1063.13	1073.69
57.274	1065.13	1064.28
57.276	1033.13	1020.84
57.278	1004.13	980.253
57.28	1015.13	978.728
57.282	1027.13	978.254
57.284	1024.13	963.555
57.286	1000.13	929.089
57.288	987.131	904.831
57.29	985.131	890.688
57.292	977.131	871.159
57.294	959.131	842.75
57.296	938.131	811.761
57.298	926.131	788.635
57.3	917.131	768.141
57.302	912.131	751.071
57.304	900.131	728.319
57.306	891.131	708.093
57.308	892.131	695.883
57.31	890.131	681.386
57.312	887.131	666.187
57.314	883.131	650.306
57.316	886.131	639.633
57.318	884.131	625.399
57.32	885.131	613.34
57.322	885.131	600.636
57.324	884.131	587.307
57.326	880.131	572.047
57.328	884.131	562.037
57.33	887.131	551.426
57.332	889.131	540.233
57.334	894.131	530.899
57.336	898.131	521.006
57.338	902.131	511.15
57.34	908.131	502.464
57.342	909.131	491.053
57.344	912.131	480.767
57.346	916.131	471.051
57.348	917.131	459.838
57.35	917.131	448.171
57.352	919.131	437.528
57.354	921.131	426.931
57.356	920.131	414.991
57.358	920.131	403.548
57.36	918.131	391.275
57.362	915.131	378.623
57.364	915.131	367.259
57.366	914.131	355.541
57.368	914.131	344.258
57.37	910.131	331.516
57.372	911.131	320.641
57.374	910.131	309.11
57.376	911.131	298.304
57.378	910.131	286.89
57.38	905.131	274.261
57.382	900.131	261.679
57.384	895.131	249.145
57.386	892.131	237.218
57.388	888.131	225.074
57.39	880.131	211.971
57.392	873.131	199.168
57.394	865.131	186.199
57.396	855.131	172.871
57.398	854.131	161.428
57.4	848.131	149.1
57.402	841.131	136.668
57.404	836.131	124.633
57.406	837.131	113.55
57.408	837.131	102.378
57.41	834.131	90.8942
57.412	833.131	79.6846
57.414	835.131	68.8085
57.416	842.131	58.376
57.418	849.131	47.9693
57.42	854.131	37.482
57.422	865.131	27.2907
57.424	872.131	17.0102
57.426	881.131	6.81293
57.428	898.131	-3.26707
57.43	907.131	-13.25
57.432	921.131	-23.2278
57.434	935.131	-33.1055
57.436	950.131	-42.8995
57.438	961.131	-52.3876
57.44	976.131	-61.9539
57.442	989.131	-71.2311
57.444	1003.13	-80.4073
57.446	1015.13	-89.2417
57.448	1028.13	-97.9753
57.45	1040.13	-106.413
57.452	1057.13	-115.118
57.454	1080.13	-124.125
57.456	1098.13	-132.167
57.458	1118.13	-140.056
57.46	1128.13	-146.357
57.462	1149.13	-153.72
57.464	1161.13	-159.473
57.466	1178.13	-165.535
57.468	1196.13	-171.267
57.47	1208.13	-175.715
57.472	1221.13	-179.94
57.474	1230.13	-183.24
57.476	1242.13	-186.659
57.478	1255.13	-189.828
57.48	1269.13	-192.706
57.482	1280.13	-194.707
57.484	1288.13	-195.923
57.486	1296.13	-196.858
57.488	1309.13	-198.176
57.49	1316.13	-198.223
[truncated: 29,004 more rows]
