# Supplementary material for: Changes in the force-time curve during a repeat power ability assessment using loaded countermovement jumps
Source: PeerJ. 2024 Oct 4;12:e17971. doi: 10.7717/peerj.17971 (PMC11457872; doi:10.7717/peerj.17971)
Supplement: Supplemental Information 9 [file peerj-12-17971-s009.xlsx]

## Sheet: Sheet1
Weight	81.71
Ave prop power (W)	4348.3884
Ave max prop power (W)	7016.8774
Max prop power (W)	8060.2487
Time	Net force (N)	Net power (W)
43.002	1388.13	0
43.004	1386.13	-0.0712035
43.006	1390.13	-0.108539
43.008	1387.13	-0.128239
43.01	1389.13	-0.165249
43.012	1391.13	-0.134238
43.014	1388.13	-0.119844
43.016	1390.13	-0.122917
43.018	1391.13	-0.0749195
43.02	1387.13	-0.0777728
43.022	1388.13	-0.131726
43.024	1390.13	-0.134714
43.026	1389.13	-0.120424
43.028	1391.13	-0.0894472
43.03	1389.13	-0.0583387
43.032	1391.13	-0.0275236
43.034	1389.13	0.00324552
43.036	1387.13	-0.0339528
43.038	1388.13	-0.0879718
43.04	1390.13	-0.0909932
43.042	1387.13	-0.110599
43.044	1386.13	-0.197912
43.046	1387.13	-0.285109
43.048	1387.13	-0.354825
43.05	1389.13	-0.390903
43.052	1388.13	-0.409038
43.054	1390.13	-0.410999
43.056	1390.13	-0.378397
43.058	1385.13	-0.429252
43.06	1386.13	-0.549274
43.062	1388.13	-0.61855
43.064	1387.13	-0.669279
43.066	1386.13	-0.753543
43.068	1387.13	-0.838499
43.07	1389.13	-0.872958
43.072	1385.13	-0.937261
43.074	1384.13	-1.08755
43.076	1384.13	-1.25472
43.078	1388.13	-1.35743
43.08	1385.13	-1.43599
43.082	1386.13	-1.55204
43.084	1388.13	-1.61807
43.086	1387.13	-1.66341
43.088	1386.13	-1.74229
43.09	1387.13	-1.82331
43.092	1386.13	-1.90131
43.094	1386.13	-1.99718
43.096	1387.13	-2.07716
43.098	1386.13	-2.15376
43.1	1387.13	-2.23309
43.102	1386.13	-2.30882
43.104	1388.13	-2.37228
43.106	1389.13	-2.38297
43.108	1389.13	-2.37491
43.11	1390.13	-2.35159
43.112	1389.13	-2.32495
43.114	1391.13	-2.28641
43.116	1389.13	-2.24144
43.118	1390.13	-2.21847
43.12	1389.13	-2.19239
43.122	1391.13	-2.15411
43.124	1391.13	-2.07885
43.126	1388.13	-2.05042
43.128	1392.13	-2.01539
43.13	1389.13	-1.95338
43.132	1387.13	-1.97791
43.134	1390.13	-1.99246
43.136	1388.13	-1.98282
43.138	1388.13	-2.00994
43.14	1387.13	-2.05239
43.142	1388.13	-2.09757
43.144	1385.13	-2.17025
43.146	1385.13	-2.29782
43.148	1385.13	-2.4248
43.15	1385.13	-2.55118
43.152	1384.13	-2.69193
43.154	1383.13	-2.86559
43.156	1385.13	-3.02785
43.158	1384.13	-3.16603
43.16	1383.13	-3.33711
43.162	1382.13	-3.5409
43.164	1381.13	-3.77715
43.166	1381.13	-4.03172
43.168	1380.13	-4.29887
43.17	1379.13	-4.59805
43.172	1381.13	-4.8892
43.174	1380.13	-5.15175
43.176	1380.13	-5.43346
43.178	1382.13	-5.68838
43.18	1383.13	-5.88788
43.182	1381.13	-6.09041
43.184	1382.13	-6.32188
43.186	1381.13	-6.54312
43.188	1383.13	-6.76077
43.19	1383.13	-6.93417
43.192	1385.13	-7.08317
43.194	1383.13	-7.21101
43.196	1383.13	-7.38217
43.198	1388.13	-7.49503
43.2	1383.13	-7.55344
43.202	1385.13	-7.70016
43.204	1387.13	-7.77883
43.206	1385.13	-7.83468
43.208	1388.13	-7.90153
43.21	1386.13	-7.92271
43.212	1390.13	-7.94405
43.214	1387.13	-7.90836
43.216	1387.13	-7.94063
43.218	1386.13	-7.98385
43.22	1388.13	-8.02712
43.222	1391.13	-7.99111
43.224	1391.13	-7.88695
43.226	1389.13	-7.80589
43.228	1390.13	-7.75894
43.23	1391.13	-7.67808
43.232	1388.13	-7.60947
43.234	1390.13	-7.58542
43.236	1390.13	-7.51653
43.238	1389.13	-7.45946
43.24	1392.13	-7.38994
43.242	1392.13	-7.25361
43.244	1391.13	-7.12968
43.246	1390.13	-7.04031
43.248	1389.13	-6.98528
43.25	1390.13	-6.94045
43.252	1385.13	-6.9336
43.254	1389.13	-6.9886
43.256	1392.13	-6.9195
43.258	1387.13	-6.84494
43.26	1390.13	-6.84401
43.262	1384.13	-6.84951
43.264	1386.13	-6.96196
43.266	1383.13	-7.06559
43.268	1386.13	-7.19925
43.27	1384.13	-7.28953
43.272	1386.13	-7.40034
43.274	1385.13	-7.47776
43.276	1385.13	-7.57699
43.278	1385.13	-7.67568
43.28	1385.13	-7.77386
43.282	1384.13	-7.88273
43.284	1383.13	-8.02462
43.286	1385.13	-8.16636
43.288	1385.13	-8.262
43.29	1384.13	-8.36799
43.292	1384.13	-8.49625
43.294	1384.13	-8.62386
43.296	1386.13	-8.72959
43.298	1384.13	-8.80962
43.3	1386.13	-8.91461
43.302	1382.13	-9.01412
43.304	1384.13	-9.18572
43.306	1383.13	-9.31984
43.308	1385.13	-9.45663
43.31	1382.13	-9.57543
43.312	1385.13	-9.73507
43.314	1384.13	-9.83227
43.316	1387.13	-9.92358
43.318	1385.13	-9.96185
43.32	1385.13	-10.0479
43.322	1384.13	-10.1431
43.324	1384.13	-10.2618
43.326	1384.13	-10.3799
43.328	1385.13	-10.488
43.33	1385.13	-10.5712
43.332	1386.13	-10.6446
43.334	1382.13	-10.7298
43.336	1387.13	-10.8673
43.338	1387.13	-10.8807
43.34	1387.13	-10.894
43.342	1387.13	-10.9071
43.344	1388.13	-10.9109
43.346	1387.13	-10.8989
43.348	1387.13	-10.9116
43.35	1386.13	-10.9332
43.352	1387.13	-10.9703
43.354	1389.13	-10.9643
43.356	1387.13	-10.9266
43.358	1386.13	-10.9477
43.36	1385.13	-11.0022
43.362	1386.13	-11.0723
43.364	1386.13	-11.1171
43.366	1388.13	-11.1438
43.368	1385.13	-11.1471
43.37	1384.13	-11.2337
43.372	1390.13	-11.2921
43.374	1389.13	-11.2087
43.376	1387.13	-11.1684
43.378	1386.13	-11.187
43.38	1385.13	-11.2391
43.382	1390.13	-11.2718
43.384	1388.13	-11.1968
43.386	1388.13	-11.172
43.388	1386.13	-11.165
43.39	1389.13	-11.1812
43.392	1388.13	-11.1312
43.394	1388.13	-11.1062
43.396	1388.13	-11.0813
43.398	1386.13	-11.0742
43.4	1389.13	-11.09
43.402	1388.13	-11.0398
43.404	1389.13	-11.0056
43.406	1388.13	-10.9557
43.408	1388.13	-10.9307
43.41	1390.13	-10.8874
43.412	1388.13	-10.8129
43.414	1386.13	-10.8065
43.416	1387.13	-10.8402
43.418	1389.13	-10.8307
43.42	1388.13	-10.7808
43.422	1390.13	-10.7373
43.424	1389.13	-10.6537
43.426	1390.13	-10.5857
43.428	1390.13	-10.4933
43.43	1386.13	-10.4389
43.432	1390.13	-10.4448
43.434	1389.13	-10.3622
43.436	1388.13	-10.3138
43.438	1390.13	-10.2707
43.44	1388.13	-10.1983
43.442	1389.13	-10.165
43.444	1391.13	-10.0881
43.446	1389.13	-9.98244
43.448	1389.13	-9.92552
43.45	1386.13	-9.89821
43.452	1390.13	-9.90382
43.454	1385.13	-9.86224
43.456	1388.13	-9.91144
43.458	1384.13	-9.92732
43.46	1387.13	-10.01
43.462	1390.13	-9.99071
43.464	1385.13	-9.94788
43.466	1383.13	-10.0448
43.468	1383.13	-10.1892
43.47	1383.13	-10.3329
43.472	1384.13	-10.4665
43.474	1384.13	-10.5751
43.476	1384.13	-10.6831
43.478	1385.13	-10.7813
43.48	1383.13	-10.8725
43.482	1383.13	-11.0125
43.484	1382.13	-11.1606
43.486	1382.13	-11.3326
43.488	1383.13	-11.4952
43.49	1383.13	-11.632
43.492	1383.13	-11.7679
43.494	1382.13	-11.9115
43.496	1382.13	-12.0796
43.498	1383.13	-12.2388
43.5	1381.13	-12.3874
43.502	1382.13	-12.5788
43.504	1382.13	-12.7434
43.506	1382.13	-12.9072
43.508	1381.13	-13.0775
43.51	1382.13	-13.2658
43.512	1379.13	-13.4482
43.514	1382.13	-13.688
43.516	1387.13	-13.8123
43.518	1382.13	-13.8365
43.52	1382.13	-13.9944
43.522	1383.13	-14.1448
43.524	1383.13	-14.2674
43.526	1384.13	-14.3828
43.528	1384.13	-14.4704
43.53	1383.13	-14.5638
43.532	1384.13	-14.6777
43.534	1385.13	-14.7572
43.536	1382.13	-14.8274
43.538	1383.13	-14.9735
43.54	1387.13	-15.0671
43.542	1383.13	-15.0734
43.544	1386.13	-15.1725
43.546	1383.13	-15.2055
43.548	1385.13	-15.3098
43.55	1384.13	-15.3636
43.552	1382.13	-15.4564
43.554	1385.13	-15.5876
43.556	1382.13	-15.6507
43.558	1385.13	-15.7811
43.56	1384.13	-15.8316
43.562	1384.13	-15.9101
43.564	1385.13	-15.9826
43.566	1385.13	-16.0263
43.568	1384.13	-16.075
43.57	1383.13	-16.1569
43.572	1384.13	-16.2615
43.574	1383.13	-16.3421
43.576	1381.13	-16.4607
43.578	1381.13	-16.6359
43.58	1382.13	-16.8054
43.582	1383.13	-16.9404
43.584	1379.13	-17.0638
43.586	1381.13	-17.2939
43.588	1381.13	-17.4645
43.59	1380.13	-17.6382
43.592	1380.13	-17.8404
43.594	1382.13	-18.0339
43.596	1382.13	-18.1669
43.598	1381.13	-18.3027
43.6	1380.13	-18.4711
43.602	1380.13	-18.6687
43.604	1381.13	-18.862
43.606	1380.13	-19.0269
43.608	1381.13	-19.2185
43.61	1383.13	-19.3727
43.612	1382.13	-19.4674
43.614	1385.13	-19.584
43.616	1385.13	-19.6071
43.618	1383.13	-19.6353
43.62	1383.13	-19.7251
43.622	1385.13	-19.8092
43.624	1383.13	-19.8356
43.626	1386.13	-19.9164
43.628	1386.13	-19.903
43.63	1386.13	-19.8895
43.632	1386.13	-19.8758
43.634	1387.13	-19.8593
43.636	1387.13	-19.8115
43.638	1385.13	-19.7691
43.64	1385.13	-19.7888
43.642	1388.13	-19.8004
43.644	1389.13	-19.7154
43.646	1386.13	-19.6079
43.648	1385.13	-19.5966
43.65	1386.13	-19.6133
43.652	1385.13	-19.6016
43.654	1386.13	-19.6179
43.656	1389.13	-19.5945
43.658	1385.13	-19.4894
43.66	1388.13	-19.4998
43.662	1388.13	-19.417
43.664	1384.13	-19.3463
43.666	1384.13	-19.3991
43.668	1384.13	-19.4514
43.67	1385.13	-19.5004
43.672	1384.13	-19.521
43.674	1386.13	-19.5665
43.676	1383.13	-19.5581
43.678	1384.13	-19.6397
43.68	1385.13	-19.687
43.682	1383.13	-19.7082
43.684	1383.13	-19.7912
43.686	1383.13	-19.8736
43.688	1385.13	-19.9505
43.69	1384.13	-19.9668
43.692	1384.13	-20.0141
43.694	1385.13	-20.0586
43.696	1385.13	-20.0714
43.698	1384.13	-20.0863
43.7	1385.13	-20.1299
43.702	1386.13	-20.1393
43.704	1387.13	-20.1147
43.706	1385.13	-20.0635
43.708	1384.13	-20.0774
43.71	1385.13	-20.1199
43.712	1387.13	-20.1259
43.714	1385.13	-20.0738
43.716	1385.13	-20.0844
43.718	1389.13	-20.0849
43.72	1384.13	-19.9723
43.722	1384.13	-20.0165
43.724	1384.13	-20.0603
43.726	1386.13	-20.0988
43.728	1384.13	-20.0791
43.73	1383.13	-20.1243
43.732	1384.13	-20.1982
43.734	1384.13	-20.2401
43.736	1385.13	-20.2793
43.738	1385.13	-20.2867
43.74	1382.13	-20.3005
43.742	1380.13	-20.4126
43.744	1380.13	-20.587
43.746	1383.13	-20.7548
43.748	1382.13	-20.8282
43.75	1382.13	-20.933
43.752	1383.13	-21.0354
43.754	1380.13	-21.1099
43.756	1381.13	-21.2784
43.758	1381.13	-21.4138
43.76	1384.13	-21.5446
43.762	1380.13	-21.5825
43.764	1379.13	-21.7506
43.766	1380.13	-21.9491
43.768	1379.13	-22.1148
43.77	1383.13	-22.3094
43.772	1381.13	-22.3729
43.774	1383.13	-22.5005
43.776	1381.13	-22.5623
43.778	1384.13	-22.6884
43.78	1383.13	-22.7146
43.782	1383.13	-22.7737
43.784	1384.13	-22.8319
43.786	1383.13	-22.8567
43.788	1385.13	-22.9138
43.79	1384.13	-22.904
43.792	1382.13	-22.928
43.794	1383.13	-23.0182
43.796	1383.13	-23.0742
43.798	1384.13	-23.1297
43.8	1383.13	-23.1513
43.802	1384.13	-23.2059
43.804	1381.13	-23.2268
43.806	1381.13	-23.348
43.808	1385.13	-23.4688
43.81	1383.13	-23.4537
43.812	1382.13	-23.5058
43.814	1382.13	-23.5912
43.816	1381.13	-23.6757
43.818	1382.13	-23.7938
43.82	1386.13	-23.8786
43.822	1383.13	-23.8257
43.824	1382.13	-23.8744
43.826	1380.13	-23.9557
43.828	1383.13	-24.1063
43.83	1380.13	-24.1516
43.832	1382.13	-24.3005
43.834	1380.13	-24.3784
43.836	1381.13	-24.5253
43.838	1379.13	-24.6348
43.84	1379.13	-24.8126
43.842	1377.13	-24.9868
43.844	1379.13	-25.2323
43.846	1380.13	-25.4083
43.848	1380.13	-25.5481
43.85	1381.13	-25.6889
43.852	1381.13	-25.7934
43.854	1381.13	-25.8972
43.856	1380.13	-25.9983
43.858	1380.13	-26.1342
43.86	1383.13	-26.2757
43.862	1382.13	-26.3069
43.864	1380.13	-26.3691
43.866	1380.13	-26.5023
43.868	1381.13	-26.637
43.87	1381.13	-26.7349
43.872	1380.13	-26.8295
43.874	1382.13	-26.9649
43.876	1380.13	-27.0215
43.878	1380.13	-27.1502
43.88	1386.13	-27.295
43.882	1382.13	-27.2088
43.884	1384.13	-27.2743
43.886	1383.13	-27.2634
43.888	1383.13	-27.2888
43.89	1383.13	-27.3138
43.892	1385.13	-27.3441
43.894	1385.13	-27.3008
43.896	1384.13	-27.2547
43.898	1385.13	-27.2478
43.9	1386.13	-27.2068
43.902	1389.13	-27.1371
43.904	1386.13	-26.9504
43.906	1384.13	-26.8684
43.908	1382.13	-26.854
43.91	1380.13	-26.9066
43.912	1383.13	-27.0391
43.914	1384.13	-27.0645
43.916	1383.13	-27.0505
43.918	1385.13	-27.078
43.92	1385.13	-27.0323
43.922	1381.13	-26.976
43.924	1384.13	-27.073
43.926	1384.13	-27.0603
43.928	1384.13	-27.0473
43.93	1384.13	-27.0341
43.932	1382.13	-27.0154
43.934	1382.13	-27.0691
43.936	1384.13	-27.1278
43.938	1383.13	-27.1104
43.94	1383.13	-27.1292
43.942	1380.13	-27.1394
43.944	1384.13	-27.2697
43.946	1383.13	-27.2505
43.948	1383.13	-27.2676
43.95	1383.13	-27.2843
43.952	1384.13	-27.3036
43.954	1384.13	-27.2859
43.956	1385.13	-27.2708
43.958	1382.13	-27.2106
43.96	1383.13	-27.2627
43.962	1383.13	-27.2777
43.964	1384.13	-27.2953
43.966	1384.13	-27.276
43.968	1384.13	-27.2564
43.97	1384.13	-27.2367
43.972	1385.13	-27.2196
43.974	1383.13	-27.1602
43.976	1383.13	-27.1738
43.978	1387.13	-27.1979
43.98	1384.13	-27.0678
43.982	1384.13	-27.0472
43.984	1385.13	-27.0291
43.986	1383.13	-26.9692
43.988	1383.13	-26.982
43.99	1385.13	-26.9996
43.992	1384.13	-26.9417
43.994	1385.13	-26.9226
43.996	1385.13	-26.8669
43.998	1386.13	-26.8137
44	1384.13	-26.7195
44.002	1387.13	-26.7048
44.004	1387.13	-26.5813
44.006	1386.13	-26.4561
44.008	1384.13	-26.3628
44.01	1385.13	-26.3437
44.012	1385.13	-26.2884
44.014	1385.13	-26.2332
44.016	1388.13	-26.1837
44.018	1388.13	-26.0268
44.02	1386.13	-25.8669
44.022	1388.13	-25.7819
44.024	1385.13	-25.6214
44.026	1386.13	-25.569
44.028	1385.13	-25.4798
44.03	1386.13	-25.4274
44.032	1385.13	-25.3384
44.034	1385.13	-25.2847
44.036	1385.13	-25.231
44.038	1385.13	-25.1773
44.04	1385.13	-25.1235
44.042	1385.13	-25.0697
44.044	1386.13	-25.0171
44.046	1382.13	-24.925
44.048	1383.13	-24.9737
44.05	1383.13	-24.987
44.052	1385.13	-25.0023
44.054	1384.13	-24.9464
44.056	1383.13	-24.9243
44.058	1387.13	-24.9412
44.06	1389.13	-24.82
44.062	1383.13	-24.6244
44.064	1385.13	-24.6393
44.066	1388.13	-24.587
44.068	1384.13	-24.4279
44.07	1386.13	-24.4088
44.072	1384.13	-24.3192
44.074	1385.13	-24.2993
44.076	1386.13	-24.2455
44.078	1386.13	-24.1572
44.08	1387.13	-24.0694
44.082	1386.13	-23.9472
44.084	1383.13	-23.8585
44.086	1382.13	-23.8719
44.088	1384.13	-23.9198
44.09	1382.13	-23.8983
44.092	1386.13	-23.9463
44.094	1386.13	-23.8574
44.096	1383.13	-23.7678
44.098	1384.13	-23.7808
44.1	1384.13	-23.7594
44.102	1388.13	-23.7387
44.104	1383.13	-23.5811
44.106	1383.13	-23.5937
44.108	1385.13	-23.6062
44.11	1383.13	-23.5504
44.112	1383.13	-23.5623
44.114	1383.13	-23.5739
44.116	1382.13	-23.585
44.118	1385.13	-23.6303
44.12	1383.13	-23.5731
44.122	1384.13	-23.5838
44.124	1383.13	-23.5603
44.126	1384.13	-23.5706
44.128	1384.13	-23.5467
44.13	1384.13	-23.5227
44.132	1384.13	-23.4986
44.134	1383.13	-23.4743
44.136	1386.13	-23.4838
44.138	1386.13	-23.3915
44.14	1386.13	-23.2994
44.142	1385.13	-23.2076
44.144	1386.13	-23.1495
44.146	1386.13	-23.0577
44.148	1386.13	-22.9661
44.15	1387.13	-22.8743
44.152	1385.13	-22.7502
44.154	1386.13	-22.6925
44.156	1385.13	-22.6022
44.158	1386.13	-22.5447
44.16	1386.13	-22.454
44.162	1383.13	-22.3657
44.164	1386.13	-22.3744
44.166	1387.13	-22.2828
44.168	1385.13	-22.1604
44.17	1386.13	-22.103
44.172	1387.13	-22.0118
44.174	1385.13	-21.8903
44.176	1386.13	-21.8333
44.178	1382.13	-21.7484
44.18	1384.13	-21.7916
44.182	1382.13	-21.7716
44.184	1383.13	-21.8155
44.186	1382.13	-21.8274
44.188	1383.13	-21.8706
44.19	1379.13	-21.8849
44.192	1381.13	-22.0274
44.194	1380.13	-22.1046
44.196	1380.13	-22.2139
44.198	1381.13	-22.3218
44.2	1377.13	-22.3986
44.202	1378.13	-22.6059
44.204	1380.13	-22.7785
44.206	1378.13	-22.8841
44.208	1380.13	-23.0554
44.21	1379.13	-23.1589
44.212	1379.13	-23.2952
44.214	1379.13	-23.4307
44.216	1379.13	-23.5653
44.218	1379.13	-23.6991
44.22	1382.13	-23.8333
44.222	1382.13	-23.8646
44.224	1381.13	-23.8952
44.226	1384.13	-23.9607
44.228	1383.13	-23.923
44.23	1381.13	-23.9184
44.232	1381.13	-23.9818
44.234	1383.13	-24.0457
44.236	1384.13	-24.0412
44.238	1385.13	-24.0026
44.24	1382.13	-23.9286
44.242	1385.13	-23.9583
44.244	1385.13	-23.8852
44.246	1384.13	-23.8119
44.248	1383.13	-23.7725
44.25	1382.13	-23.7666
44.252	1383.13	-23.7949
44.254	1385.13	-23.7894
44.256	1384.13	-23.7153
44.258	1385.13	-23.6755
44.26	1384.13	-23.6016
44.262	1383.13	-23.5615
44.264	1382.13	-23.555
44.266	1385.13	-23.5827
44.268	1384.13	-23.5082
44.27	1382.13	-23.4675
44.272	1385.13	-23.4946
44.274	1383.13	-23.4199
44.276	1381.13	-23.4126
44.278	1381.13	-23.4726
44.28	1383.13	-23.5324
44.282	1384.13	-23.5242
44.284	1383.13	-23.4818
44.286	1380.13	-23.4728
44.288	1382.13	-23.5653
44.29	1380.13	-23.5891
44.292	1382.13	-23.6808
44.294	1382.13	-23.704
44.296	1381.13	-23.7266
44.298	1381.13	-23.7828
44.3	1382.13	-23.8388
44.302	1382.13	-23.8603
44.304	1379.13	-23.8802
44.306	1383.13	-24.0039
44.308	1380.13	-23.9888
44.31	1383.13	-24.0776
44.312	1385.13	-24.0641
44.314	1381.13	-23.9802
44.316	1378.13	-24.0313
44.318	1382.13	-24.1869
44.32	1382.13	-24.2047
44.322	1383.13	-24.2228
44.324	1381.13	-24.2049
44.326	1384.13	-24.2575
44.328	1382.13	-24.2053
44.33	1385.13	-24.2235
44.332	1382.13	-24.1368
44.334	1381.13	-24.1524
44.336	1381.13	-24.202
44.338	1380.13	-24.2504
44.34	1385.13	-24.3362
44.342	1383.13	-24.2481
44.344	1382.13	-24.2282
44.346	1382.13	-24.2426
44.348	1384.13	-24.2579
44.35	1384.13	-24.2041
44.352	1385.13	-24.1509
44.354	1385.13	-24.0634
44.356	1380.13	-23.9737
44.358	1383.13	-24.0565
44.36	1381.13	-24.0352
44.362	1382.13	-24.0826
44.364	1384.13	-24.0964
44.366	1381.13	-24.0399
44.368	1384.13	-24.0875
44.37	1385.13	-24.0325
44.372	1386.13	-23.9436
44.374	1383.13	-23.8198
44.376	1382.13	-23.7982
44.378	1382.13	-23.8105
44.38	1384.13	-23.8231
44.382	1384.13	-23.7673
44.384	1383.13	-23.7113
44.386	1384.13	-23.6895
44.388	1382.13	-23.6332
44.39	1385.13	-23.6453
44.392	1382.13	-23.5549
44.394	1386.13	-23.5668
44.396	1385.13	-23.4429
44.398	1387.13	-23.3529
44.4	1385.13	-23.1958
44.402	1388.13	-23.1058
44.404	1386.13	-22.9159
44.406	1386.13	-22.7936
44.408	1386.13	-22.6716
44.41	1387.13	-22.5493
44.412	1386.13	-22.3948
44.414	1385.13	-22.2747
44.416	1386.13	-22.1871
44.418	1386.13	-22.0666
44.42	1388.13	-21.9442
44.422	1389.13	-21.7552
44.424	1386.13	-21.5385
44.426	1388.13	-21.417
44.428	1385.13	-21.2358
44.43	1386.13	-21.1504
44.432	1385.13	-21.0347
44.434	1386.13	-20.9496
44.436	1386.13	-20.8327
44.438	1385.13	-20.718
44.44	1386.13	-20.6334
44.442	1389.13	-20.5107
44.444	1387.13	-20.2976
44.446	1387.13	-20.1486
44.448	1386.13	-20.0025
44.45	1386.13	-19.8882
44.452	1386.13	-19.7742
44.454	1388.13	-19.655
44.456	1386.13	-19.4796
44.458	1385.13	-19.3698
44.46	1386.13	-19.2882
44.462	1384.13	-19.182
44.464	1382.13	-19.1437
44.466	1384.13	-19.1606
44.468	1386.13	-19.1097
44.47	1384.13	-19.0037
44.472	1385.13	-18.9561
44.474	1382.13	-18.8876
44.476	1383.13	-18.9076
44.478	1383.13	-18.8967
44.48	1386.13	-18.8759
44.482	1383.13	-18.7735
44.484	1384.13	-18.7593
44.486	1384.13	-18.7146
44.488	1380.13	-18.6834
44.49	1385.13	-18.7568
44.492	1384.13	-18.6811
44.494	1383.13	-18.6394
44.496	1386.13	-18.6176
44.498	1386.13	-18.5047
44.5	1384.13	-18.3993
44.502	1384.13	-18.3546
44.504	1385.13	-18.3063
44.506	1385.13	-18.2278
44.508	1382.13	-18.1609
44.51	1386.13	-18.1689
44.512	1385.13	-18.0605
44.514	1389.13	-17.9664
44.516	1385.13	-17.7694
44.518	1385.13	-17.6922
44.52	1387.13	-17.6067
44.522	1388.13	-17.4577
44.524	1386.13	-17.2886
44.526	1388.13	-17.1698
44.528	1389.13	-16.9879
44.53	1387.13	-16.7871
44.532	1391.13	-16.6253
44.534	1388.13	-16.3635
44.536	1386.13	-16.1997
44.538	1388.13	-16.0831
44.54	1390.13	-15.8987
44.542	1388.13	-15.6693
44.544	1390.13	-15.4858
44.546	1387.13	-15.2644
44.548	1390.13	-15.1097
44.55	1386.13	-14.8967
44.552	1386.13	-14.7954
44.554	1387.13	-14.6881
44.556	1388.13	-14.5471
44.558	1388.13	-14.3791
44.56	1384.13	-14.2383
44.562	1387.13	-14.1868
44.564	1384.13	-14.0742
44.566	1385.13	-14.0364
44.568	1384.13	-13.9784
44.57	1383.13	-13.9543
44.572	1385.13	-13.9435
44.574	1383.13	-13.8924
44.576	1384.13	-13.8883
44.578	1385.13	-13.8503
44.58	1385.13	-13.7854
44.582	1385.13	-13.7207
44.584	1384.13	-13.6631
44.586	1384.13	-13.6325
44.588	1386.13	-13.5876
44.59	1386.13	-13.4893
44.592	1388.13	-13.3767
44.594	1389.13	-13.2037
44.596	1386.13	-13.0275
44.598	1384.13	-12.9463
44.6	1388.13	-12.8873
44.602	1386.13	-12.7389
44.604	1387.13	-12.6356
44.606	1386.13	-12.5144
44.608	1387.13	-12.4116
44.61	1388.13	-12.2752
44.612	1388.13	-12.1133
44.614	1384.13	-11.9852
44.616	1385.13	-11.9516
44.618	1385.13	-11.8925
44.62	1384.13	-11.8419
44.622	1384.13	-11.8168
44.624	1387.13	-11.7665
44.626	1381.13	-11.6908
44.628	1381.13	-11.7672
44.63	1385.13	-11.8097
44.632	1384.13	-11.7587
44.634	1382.13	-11.7501
44.636	1382.13	-11.792
44.638	1383.13	-11.8253
44.64	1384.13	-11.8246
44.642	1382.13	-11.815
44.644	1383.13	-11.8478
44.646	1382.13	-11.8633
44.648	1384.13	-11.8874
44.65	1385.13	-11.852
44.652	1384.13	-11.7995
44.654	1383.13	-11.781
44.656	1385.13	-11.771
44.658	1385.13	-11.7102
44.66	1382.13	-11.6749
44.662	1381.13	-11.7238
44.664	1384.13	-11.7727
44.666	1382.13	-11.7619
44.668	1385.13	-11.7766
44.67	1385.13	-11.715
44.672	1386.13	-11.645
44.674	1383.13	-11.5755
44.676	1385.13	-11.5648
44.678	1388.13	-11.4777
44.68	1384.13	-11.35
44.682	1387.13	-11.2971
44.684	1385.13	-11.1866
44.686	1384.13	-11.1355
44.688	1384.13	-11.1094
44.69	1386.13	-11.0654
44.692	1384.13	-10.9897
44.694	1383.13	-10.9728
44.696	1388.13	-10.9357
44.698	1388.13	-10.7743
44.7	1386.13	-10.6321
44.702	1386.13	-10.5397
44.704	1385.13	-10.457
44.706	1385.13	-10.399
44.708	1385.13	-10.3412
44.71	1383.13	-10.3025
44.712	1383.13	-10.3124
44.714	1384.13	-10.3128
44.716	1386.13	-10.2697
44.718	1384.13	-10.1971
44.72	1386.13	-10.1542
44.722	1383.13	-10.0917
44.724	1382.13	-10.1115
44.726	1383.13	-10.1456
44.728	1382.13	-10.1649
44.73	1386.13	-10.17
44.732	1384.13	-10.0973
44.734	1384.13	-10.0731
44.736	1383.13	-10.0586
44.738	1385.13	-10.049
44.74	1381.13	-10.0295
44.742	1384.13	-10.0776
44.744	1382.13	-10.0722
44.746	1382.13	-10.115
44.748	1384.13	-10.1384
44.75	1386.13	-10.094
44.752	1385.13	-10.0109
44.754	1384.13	-9.96194
44.756	1385.13	-9.92746
44.758	1383.13	-9.88847
44.76	1381.13	-9.91701
44.762	1385.13	-9.95457
44.764	1384.13	-9.90536
44.766	1384.13	-9.88032
44.768	1385.13	-9.84548
44.77	1389.13	-9.74708
44.772	1386.13	-9.583
44.774	1387.13	-9.48118
44.776	1388.13	-9.34569
44.778	1386.13	-9.20755
44.78	1386.13	-9.11718
44.782	1387.13	-9.01669
44.784	1385.13	-8.91405
44.786	1386.13	-8.84802
44.788	1386.13	-8.75884
44.79	1387.13	-8.65928
44.792	1384.13	-8.56908
44.794	1383.13	-8.55924
44.796	1385.13	-8.55098
44.798	1385.13	-8.4965
44.8	1387.13	-8.42049
44.802	1386.13	-8.30957
44.804	1384.13	-8.24395
44.806	1384.13	-8.22428
44.808	1387.13	-8.17157
44.81	1387.13	-8.05044
44.812	1382.13	-7.98556
44.814	1385.13	-8.00085
44.816	1383.13	-7.97028
44.818	1388.13	-7.92916
44.82	1383.13	-7.83113
44.822	1387.13	-7.80127
44.824	1385.13	-7.7039
44.826	1384.13	-7.66329
44.828	1386.13	-7.6224
44.83	1386.13	-7.53673
44.832	1388.13	-7.4282
44.834	1384.13	-7.32198
44.836	1383.13	-7.31668
44.838	1386.13	-7.29861
44.84	1383.13	-7.24901
44.842	1384.13	-7.25429
44.844	1382.13	-7.26064
44.846	1386.13	-7.26453
44.848	1381.13	-7.23812
44.85	1381.13	-7.32216
44.852	1381.13	-7.40574
44.854	1385.13	-7.4429
44.856	1384.13	-7.40237
44.858	1385.13	-7.37261
44.86	1383.13	-7.34386
44.862	1381.13	-7.38262
44.864	1384.13	-7.43094
44.866	1384.13	-7.4123
44.868	1386.13	-7.37048
44.87	1386.13	-7.28424
44.872	1385.13	-7.21003
44.874	1385.13	-7.15821
44.876	1386.13	-7.09474
44.878	1384.13	-7.03309
44.88	1386.13	-6.99191
44.882	1382.13	-6.95444
44.884	1383.13	-6.99284
44.886	1385.13	-6.98539
44.888	1384.13	-6.94589
44.89	1381.13	-6.964
44.892	1384.13	-7.01212
44.894	1386.13	-6.97045
44.896	1382.13	-6.93258
44.898	1383.13	-6.97049
44.9	1383.13	-6.98628
44.902	1382.13	-7.01373
44.904	1385.13	-7.02747
44.906	1384.13	-6.98703
44.908	1386.13	-6.94487
44.91	1383.13	-6.89473
44.912	1386.13	-6.87458
44.914	1384.13	-6.81278
44.916	1385.13	-6.78285
44.918	1385.13	-6.73116
44.92	1384.13	-6.6917
44.922	1387.13	-6.63773
44.924	1385.13	-6.5431
44.926	1388.13	-6.45537
44.928	1388.13	-6.303
44.93	1388.13	-6.15123
44.932	1387.13	-6.01267
44.934	1387.13	-5.89601
44.936	1386.13	-5.79256
44.938	1385.13	-5.72345
44.94	1388.13	-5.63709
44.942	1384.13	-5.53965
44.944	1387.13	-5.48751
44.946	1386.13	-5.38583
44.948	1385.13	-5.31848
44.95	1387.13	-5.24589
44.952	1388.13	-5.11878
44.954	1385.13	-5.01146
44.956	1383.13	-4.99291
44.958	1386.13	-4.97547
44.96	1384.13	-4.92323
44.962	1386.13	-4.88535
44.964	1386.13	-4.80665
44.966	1385.13	-4.74174
44.968	1383.13	-4.72442
44.97	1385.13	-4.72075
44.972	1383.13	-4.70344
44.974	1388.13	-4.65905
44.976	1382.13	-4.59487
44.978	1384.13	-4.62516
44.98	1385.13	-4.60126
44.982	1386.13	-4.54353
44.984	1381.13	-4.53398
44.986	1385.13	-4.57081
44.988	1385.13	-4.52668
44.99	1383.13	-4.51
44.992	1384.13	-4.52
44.994	1383.13	-4.52338
44.996	1383.13	-4.54683
44.998	1386.13	-4.52926
45	1386.13	-4.45111
45.002	1385.13	-4.38701
45.004	1384.13	-4.35702
45.006	1384.13	-4.34716
45.008	1387.13	-4.29587
45.01	1387.13	-4.18457
45.012	1382.13	-4.14341
45.014	1384.13	-4.17405
45.016	1386.13	-4.13691
45.018	1385.13	-4.074
45.02	1386.13	-4.01719
45.022	1386.13	-3.94073
45.024	1386.13	-3.86455
45.026	1386.13	-3.78866
45.028	1388.13	-3.68452
45.03	1387.13	-3.55583
45.032	1387.13	-3.44725
45.034	1388.13	-3.32456
45.036	1385.13	-3.22681
45.038	1388.13	-3.1434
45.04	1386.13	-3.03203
45.042	1385.13	-2.97425
45.044	1388.13	-2.89129
45.046	1387.13	-2.76634
45.048	1387.13	-2.66092
45.05	1387.13	-2.55594
45.052	1389.13	-2.42099
45.054	1382.13	-2.35581
45.056	1384.13	-2.39088
45.058	1383.13	-2.40373
45.06	1384.13	-2.41995
45.062	1385.13	-2.40226
45.064	1384.13	-2.38116
45.066	1382.13	-2.40906
45.068	1384.13	-2.44376
45.07	1380.13	-2.50136
45.072	1381.13	-2.61815
45.074	1381.13	-2.71571
45.076	1382.13	-2.79796
45.078	1383.13	-2.84616
45.08	1383.13	-2.87519
45.082	1383.13	-2.90406
45.084	1382.13	-2.94752
45.086	1379.13	-3.0537
45.088	1383.13	-3.15803
45.09	1383.13	-3.18548
45.092	1378.13	-3.28529
45.094	1382.13	-3.42282
45.096	1382.13	-3.48269
45.098	1382.13	-3.54225
45.1	1382.13	-3.6015
45.102	1379.13	-3.70301
45.104	1384.13	-3.79183
45.106	1379.13	-3.85287
45.108	1384.13	-3.94146
45.11	1379.13	-4.0012
45.112	1385.13	-4.07561
45.114	1381.13	-4.08665
45.116	1382.13	-4.16291
45.118	1382.13	-4.21895
45.12	1382.13	-4.2747
45.122	1382.13	-4.33014
45.124	1381.13	-4.39898
45.126	1382.13	-4.47381
45.128	1384.13	-4.50096
45.13	1383.13	-4.50133
45.132	1381.13	-4.54896
45.134	1382.13	-4.62301
45.136	1386.13	-4.62235
45.138	1383.13	-4.58145
45.14	1381.13	-4.62839
45.142	1386.13	-4.64782
45.144	1384.13	-4.59301
45.146	1385.13	-4.56527
45.148	1384.13	-4.53101
45.15	1386.13	-4.48971
45.152	1383.13	-4.44929
45.154	1385.13	-4.44197
45.156	1387.13	-4.36687
45.158	1387.13	-4.25178
45.16	1389.13	-4.10918
45.162	1386.13	-3.96944
45.164	1390.13	-3.8332
45.166	1391.13	-3.60383
45.168	1391.13	-3.35569
45.17	1390.13	-3.12336
45.172	1388.13	-2.94109
45.174	1391.13	-2.75306
45.176	1391.13	-2.50853
45.178	1390.13	-2.2804
45.18	1387.13	-2.11836
45.182	1387.13	-2.01271
45.184	1385.13	-1.93859
45.186	1381.13	-1.96345
45.188	1383.13	-2.03041
45.19	1378.13	-2.13712
45.192	1375.13	-2.38008
45.194	1373.13	-2.70657
45.196	1366.13	-3.16969
45.198	1364.13	-3.78904
45.2	1359.13	-4.51022
45.202	1352.13	-5.41312
45.204	1349.13	-6.48576
45.206	1342.13	-7.69017
45.208	1339.13	-9.06623
45.21	1331.13	-10.5696
45.212	1321.13	-12.3194
45.214	1316.13	-14.3279
45.216	1311.13	-16.4717
45.218	1305.13	-18.7499
45.22	1292.13	-21.1826
45.222	1284.13	-23.9722
45.224	1275.13	-26.9561
45.226	1263.13	-30.1344
45.228	1252.13	-33.6104
45.23	1238.13	-37.2925
45.232	1225.13	-41.3019
45.234	1209.13	-45.5146
45.236	1192.13	-50.0191
45.238	1171.13	-54.7123
45.24	1150.13	-59.7707
45.242	1130.13	-65.2047
45.244	1108.13	-70.8223
45.246	1085.13	-76.6619
45.248	1061.13	-82.6909
45.25	1036.13	-88.8711
45.252	1013.13	-95.4039
45.254	985.131	-101.614
45.256	962.131	-108.441
45.258	940.131	-115.427
45.26	913.131	-121.81
45.262	894.131	-129.23
45.264	875.131	-136.589
45.266	848.131	-142.6
45.268	832.131	-150.333
45.27	813.131	-157.387
45.272	795.131	-164.469
45.274	777.131	-171.367
45.276	765.131	-179.41
45.278	749.131	-186.333
45.28	736.131	-193.801
45.282	725.131	-201.61
45.284	714.131	-209.237
45.286	704.131	-216.976
45.288	693.131	-224.217
45.29	687.131	-232.908
45.292	677.131	-240.08
45.294	672.131	-248.864
45.296	667.131	-257.524
45.298	660.131	-265.272
45.3	658.131	-274.909
45.302	650.131	-281.913
45.304	647.131	-290.948
45.306	646.131	-300.801
45.308	645.131	-310.59
45.31	645.131	-320.803
45.312	640.131	-328.443
45.314	644.131	-340.643
45.316	646.131	-351.785
45.318	647.131	-362.357
45.32	649.131	-373.463
45.322	655.131	-386.881
45.324	659.131	-399.142
45.326	662.131	-410.798
45.328	671.131	-426.207
45.33	674.131	-437.836
45.332	677.131	-449.453
45.334	679.131	-460.39
45.336	678.131	-469.251
45.338	680.131	-480.147
45.34	678.131	-488.173
45.342	677.131	-496.855
45.344	673.131	-503.26
45.346	672.131	-511.835
45.348	669.131	-518.817
45.35	663.131	-523.375
45.352	661.131	-530.999
45.354	661.131	-540.17
45.356	663.131	-550.942
45.358	668.131	-564.199
45.36	672.131	-576.614
45.362	680.131	-592.475
45.364	695.131	-614.498
45.366	704.131	-631.272
45.368	716.131	-650.77
45.37	727.131	-669.389
45.372	741.131	-690.794
45.374	757.131	-714.086
45.376	770.131	-734.551
45.378	781.131	-753.092
45.38	795.131	-774.495
45.382	812.131	-798.778
45.384	828.131	-822.015
45.386	840.131	-841.206
45.388	854.131	-862.312
45.39	865.131	-880.292
45.392	873.131	-895.128
45.394	881.131	-909.877
45.396	891.131	-926.589
45.398	900.131	-942.152
45.4	908.131	-956.559
45.402	921.131	-976.1
45.404	933.131	-994.419
45.406	946.131	-1013.63
45.408	959.131	-1032.65
45.41	971.131	-1050.39
45.412	985.131	-1070.09
45.414	992.131	-1081.99
45.416	998.131	-1092.67
45.418	1007.13	-1106.48
45.42	1007.13	-1110.3
45.422	1007.13	-1114.09
45.424	1010.13	-1121.15
45.426	1009.13	-1123.72
45.428	1007.13	-1125.17
45.43	1005.13	-1126.64
45.432	1001.13	-1125.89
45.434	1004.13	-1132.98
45.436	1001.13	-1133.29
45.438	999.131	-1134.74
45.44	994.131	-1132.81
45.442	992.131	-1134.33
45.444	990.131	-1135.86
45.446	987.131	-1136.25
45.448	989.131	-1142.38
45.45	995.131	-1153.03
45.452	1000.13	-1162.41
45.454	1014.13	-1182.05
45.456	1026.13	-1199.09
45.458	1041.13	-1219.35
45.46	1056.13	-1239.27
45.462	1072.13	-1260.01
45.464	1089.13	-1281.53
45.466	1102.13	-1297.96
45.468	1116.13	-1315.2
45.47	1126.13	-1327.41
45.472	1142.13	-1346.31
45.474	1155.13	-1361.26
45.476	1170.13	-1378.15
45.478	1185.13	-1394.57
45.48	1204.13	-1415.15
45.482	1214.13	-1424.68
45.484	1232.13	-1443.12
45.486	1243.13	-1452.85
45.488	1257.13	-1465.64
45.49	1266.13	-1472.19
45.492	1280.13	-1484.12
45.494	1287.13	-1487.53
45.496	1304.13	-1502.04
45.498	1315.13	-1509.09
45.5	1331.13	-1521.33
45.502	1347.13	-1532.91
45.504	1365.13	-1546.05
45.506	1380.13	-1555.07
45.508	1397.13	-1565.63
45.51	1415.13	-1576.52
45.512	1432.13	-1585.48
45.514	1447.13	-1591.46
45.516	1456.13	-1590.27
45.518	1467.13	-1590.8
45.52	1478.13	-1590.78
45.522	1487.13	-1588.13
45.524	1495.13	-1584
45.526	1506.13	-1582.58
45.528	1508.13	-1571.39
45.53	1511.13	-1561.14
45.532	1517.13	-1553.8
45.534	1515.13	-1538.2
45.536	1521.13	-1530.65
45.538	1520.13	-1515.97
45.54	1520.13	-1502.36
45.542	1521.13	-1489.75
45.544	1526.13	-1480.95
45.546	1526.13	-1467.2
45.548	1531.13	-1458.16
45.55	1535.13	-1447.97
45.552	1541.13	-1439.43
45.554	1547.13	-1430.61
45.556	1546.13	-1415.22
45.558	1551.13	-1405.26
45.56	1557.13	-1395.94
45.562	1559.13	-1382.87
45.564	1566.13	-1374.02
45.566	1569.13	-1361.43
45.568	1582.13	-1357.1
45.57	1595.13	-1352.07
45.572	1610.13	-1347.96
45.574	1624.13	-1342.19
45.576	1639.13	-1336.42
45.578	1659.13	-1333.7
45.58	1671.13	-1323.61
45.582	1684.13	-1313.56
45.584	1697.13	-1302.75
45.586	1707.13	-1288.95
45.588	1721.13	-1277.44
45.59	1732.13	-1262.95
45.592	1743.13	-1247.78
45.594	1752.13	-1230.59
45.596	1764.13	-1214.85
45.598	1775.13	-1197.71
45.6	1783.13	-1177.97
45.602	1796.13	-1160.87
45.604	1806.13	-1141.11
45.606	1812.13	-1118.33
45.608	1818.13	-1095.22
45.61	1822.13	-1070.64
45.612	1828.13	-1046.97
45.614	1837.13	-1024.58
45.616	1844.13	-1000.58
45.618	1855.13	-978.184
45.62	1867.13	-955.558
45.622	1884.13	-934.493
45.624	1900.13	-911.77
45.626	1912.13	-886.149
45.628	1930.13	-862.241
45.63	1948.13	-837.01
45.632	1961.13	-808.5
45.634	1976.13	-779.796
45.636	1987.13	-748.572
45.638	2000.13	-717.236
45.64	2012.13	-684.63
45.642	2021.13	-650.256
45.644	2034.13	-616.376
45.646	2044.13	-580.746
45.648	2055.13	-544.643
45.65	2066.13	-507.734
45.652	2077.13	-470.015
45.654	2087.13	-431.301
45.656	2098.13	-392.022
45.658	2109.13	-351.922
45.66	2116.13	-310.514
45.662	2124.13	-268.748
45.664	2131.13	-226.35
45.666	2139.13	-183.552
45.668	2149.13	-140.279
45.67	2156.13	-96.2084
45.672	2163.13	-51.6757
45.674	2175.13	-6.56318
45.676	2179.13	39.1316
45.678	2190.13	85.4639
45.68	2196.13	132.209
45.682	2204.13	179.54
45.684	2213.13	227.562
45.686	2220.13	275.943
45.688	2221.13	323.752
45.69	2230.13	372.998
45.692	2234.13	421.826
45.694	2241.13	471.541
45.696	2246.13	521.203
45.698	2252.13	571.416
45.7	2255.13	621.089
45.702	2260.13	671.484
45.704	2267.13	722.84
45.706	2273.13	774.296
45.708	2276.13	824.948
45.71	2284.13	877.73
45.712	2288.13	929.342
45.714	2288.13	979.297
45.716	2291.13	1030.45
45.718	2287.13	1078.18
45.72	2289.13	1128.41
45.722	2282.13	1173.73
45.724	2281.13	1221.51
45.726	2284.13	1271.3
45.728	2286.13	1320.56
45.73	2286.13	1368.53
45.732	2293.13	1420.81
45.734	2297.13	1471.54
45.736	2302.13	1523.12
45.738	2307.13	1574.97
45.74	2312.13	1627.08
45.742	2317.13	1679.45
45.744	2324.13	1733.63
45.746	2326.13	1784.29
45.748	2332.13	1838.18
45.75	2336.13	1890.75
45.752	2342.13	1945.2
45.754	2347.13	1999.13
45.756	2357.13	2057.82
45.758	2359.13	2109.89
45.76	2368.13	2168.53
45.762	2375.13	2225.9
45.764	2380.13	2281.75
45.766	2387.13	2339.88
45.768	2391.13	2395.37
45.77	2398.13	2454.17
45.772	2397.13	2504.84
45.774	2401.13	2560.63
45.776	2405.13	2616.57
45.778	2404.13	2666.97
45.78	2408.13	2722.82
45.782	2410.13	2776.45
45.784	2410.13	2827.63
45.786	2414.13	2883.45
45.788	2414.13	2934.43
45.79	2414.13	2985.17
45.792	2414.13	3035.64
45.794	2414.13	3085.87
45.796	2413.13	3134.51
45.798	2410.13	3180.11
45.8	2411.13	3230.63
45.802	2411.13	3279.61
45.804	2406.13	3321.29
45.806	2410.13	3375.09
45.808	2411.13	3424.7
45.81	2409.13	3469.75
45.812	2410.13	3518.82
45.814	2409.13	3564.73
45.816	2407.13	3608.77
45.818	2407.13	3655.46
45.82	2406.13	3700.34
45.822	2402.13	3740.12
45.824	2403.13	3787.31
45.826	2402.13	3831.1
45.828	2400.13	3872.91
45.83	2405.13	3925.93
45.832	2404.13	3969.1
45.834	2407.13	4018.74
45.836	2406.13	4061.56
45.838	2411.13	4114.46
45.84	2413.13	4162.34
45.842	2411.13	4203.08
45.844	2413.13	4250.55
45.846	2416.13	4299.79
45.848	2417.13	4345.42
45.85	2418.13	4390.92
45.852	2417.13	4432.54
45.854	2417.13	4475.71
45.856	2418.13	4520.55
45.858	2421.13	4569.08
45.86	2417.13	4604.11
45.862	2420.13	4652.2
45.864	2419.13	4692.46
45.866	2420.13	4736.37
45.868	2420.13	4778.13
45.87	2422.13	4823.71
45.872	2418.13	4857.01
45.874	2418.13	4897.92
45.876	2419.13	4940.68
45.878	2421.13	4985.39
45.88	2421.13	5025.85
45.882	2422.13	5068.2
45.884	2419.13	5101.86
45.886	2425.13	5154.41
45.888	2426.13	5196.43
45.89	2430.13	5244.88
45.892	2428.13	5280.24
45.894	2430.13	5324.07
45.896	2432.13	5367.85
45.898	2435.13	5413.85
45.9	2440.13	5464.43
45.902	2440.13	5503.82
45.904	2442.13	5547.58
45.906	2447.13	5598.24
45.908	2449.13	5642.14
45.91	2452.13	5688.34
45.912	2452.13	5727.49
45.914	2457.13	5778.32
45.916	2458.13	5819.78
45.918	2460.13	5863.52
45.92	2464.13	5912.07
45.922	2466.13	5955.87
45.924	2469.13	6002.08
45.926	2472.13	6048.33
45.928	2478.13	6102.11
45.93	2480.13	6146.17
45.932	2485.13	6197.75
45.934	2490.13	6249.56
45.936	2495.13	6301.6
45.938	2498.13	6348.72
45.94	2504.13	6403.64
45.942	2513.13	6466.69
45.944	2517.13	6517.24
45.946	2523.13	6573.2
45.948	2527.13	6624.17
45.95	2534.13	6683.27
45.952	2537.13	6732.05
45.954	2545.13	6794.36
45.956	2547.13	6840.89
45.958	2551.13	6892.81
45.96	2559.13	6955.86
45.962	2560.13	7000.06
45.964	2569.13	7066.36
45.966	2570.13	7110.88
45.968	2577.13	7172.12
45.97	2583.13	7230.94
45.972	2586.13	7281.53
45.974	2590.13	7335.02
45.976	2595.13	7391.52
45.978	2602.13	7454.02
45.98	2603.13	7499.46
45.982	2607.13	7553.52
45.984	2607.13	7595.93
45.986	2611.13	7649.91
45.988	2611.13	7692.11
45.99	2614.13	7743.02
45.992	2612.13	7778.91
45.994	2612.13	7820.4
45.996	2612.13	7861.63
45.998	2612.13	7902.6
46	2608.13	7931.02
46.002	2603.13	7955.71
46.004	2600.13	7985.88
46.006	2598.13	8018.64
46.008	2588.13	8025.9
46.01	2581.13	8041.43
46.012	2573.13	8052.91
46.014	2564.13	8060.25
46.016	2549.13	8047.41
46.018	2532.13	8026.61
46.02	2517.13	8010.53
46.022	2496.13	7973.59
46.024	2474.13	7931.43
46.026	2450.13	7880.76
46.028	2423.13	7818.19
46.03	2392.13	7740.26
46.032	2356.13	7643.43
46.034	2318.13	7537.25
46.036	2279.13	7424.95
46.038	2235.13	7293.44
46.04	2187.13	7145.8
46.042	2133.13	6975.39
46.044	2077.13	6795.23
46.046	2015.13	6592.3
46.048	1950.13	6376.48
46.05	1879.13	6138.09
46.052	1802.13	5877.3
46.054	1719.13	5594.4
46.056	1633.13	5299.56
46.058	1542.13	4986.8
46.06	1445.13	4653.47
46.062	1343.13	4303.53
46.064	1234.13	3931.4
46.066	1123.13	3554.02
46.068	1007.13	3162.9
46.07	892.131	2777.98
46.072	778.131	2400.17
46.074	667.131	2036.45
46.076	558.131	1684.43
46.078	442.131	1317.9
46.08	329.131	967.959
46.082	223.131	646.763
46.084	138.131	394.23
46.086	66.1308	185.678
46.088	28.1308	77.649
46.09	11.1308	30.1905
46.092	0.130798	0.348476
46.094	-1.8692	-4.89013
46.096	1.1308	2.90421
46.098	5.1308	12.9331
46.1	-11.8692	-29.3537
46.102	-2.8692	-6.95957
46.104	4.1308	9.82514
46.106	1.1308	2.63661
46.108	-5.8692	-13.4101
46.11	0.130798	0.292751
46.112	2.1308	4.67037
46.114	-3.8692	-8.30184
46.116	-5.8692	-12.3223
46.118	-0.869202	-1.78497
46.12	-1.8692	-3.75317
46.122	-1.8692	-3.6681
46.124	-0.869202	-1.66633
46.126	-3.8692	-7.24283
46.128	-2.8692	-5.2418
46.13	-1.8692	-3.33115
46.132	-1.8692	-3.24779
46.134	-3.8692	-6.55088
46.136	-0.869202	-1.43317
46.138	1.1308	1.81473
46.14	1.1308	1.76519
46.142	-0.869202	-1.31889
46.144	0.130798	0.19278
46.146	-0.869202	-1.24345
46.148	-0.869202	-1.20595
46.15	-2.8692	-3.85746
46.152	1.1308	1.4719
46.154	1.1308	1.42377
46.156	-0.869202	-1.05754
46.158	-1.8692	-2.19521
46.16	-3.8692	-4.38101
46.162	-2.8692	-3.12832
46.164	-4.8692	-5.10539
46.166	-2.8692	-2.88893
46.168	-0.869202	-0.839189
46.17	-0.869202	-0.803372
46.172	-3.8692	-3.41725
46.174	-3.8692	-3.25887
46.176	-2.8692	-2.2997
46.178	-1.8692	-1.42239
46.18	-0.869202	-0.626352
46.182	-1.8692	-1.27185
46.184	-2.8692	-1.8374
46.186	-2.8692	-1.72299
46.188	-3.8692	-2.16982
46.19	-2.8692	-1.49556
46.192	0.130798	0.0630338
46.194	-2.8692	-1.27036
46.196	-4.8692	-1.96573
46.198	-3.8692	-1.41154
46.2	-3.8692	-1.26175
46.202	-5.8692	-1.68759
46.204	-4.8692	-1.21302
46.206	-1.8692	-0.394259
46.208	1.1308	0.195592
46.21	-1.8692	-0.252678
46.212	-1.8692	-0.182285
46.214	-1.8692	-0.112202
46.216	-2.8692	-0.0650929
46.218	-3.8692	0.056151
46.22	0.130798	-0.00673736
46.222	-2.8692	0.253437
46.224	-1.8692	0.233671
46.226	-3.8692	0.625033
46.228	-0.869202	0.17201
46.23	-2.8692	0.671601
46.232	-1.8692	0.504872
46.234	-0.869202	0.265925
46.236	-1.8692	0.638557
46.238	-0.869202	0.327809
46.24	-1.8692	0.771035
46.242	1.1308	-0.506219
46.244	-1.8692	0.902219
46.246	-2.8692	1.48503
46.248	-2.8692	1.58474
46.25	0.130798	-0.0767632
46.252	-1.8692	1.16128
46.254	-1.8692	1.2253
46.256	-1.8692	1.28902
46.258	-1.8692	1.35245
46.26	-1.8692	1.41559
46.262	-3.8692	3.06041
46.264	-1.8692	1.54107
46.266	-3.8692	3.31894
46.268	-0.869202	0.774412
46.27	-0.869202	0.80307
46.272	-0.869202	0.831592
46.274	-2.8692	2.83883
46.276	-2.8692	2.93223
46.278	-0.869202	0.916437
46.28	-1.8692	2.03098
46.282	-2.8692	3.20958
46.284	-2.8692	3.30122
46.286	-0.869202	1.02768
46.288	-1.8692	2.26908
46.29	-1.8692	2.32788
46.292	-1.8692	2.38639
46.294	-0.869202	1.13677
46.296	-2.8692	3.84139
46.298	-2.8692	3.92998
46.3	-1.8692	2.61768
46.302	-0.869202	1.2438
46.304	1.1308	-1.65246
46.306	-3.8692	5.77115
46.308	-3.8692	5.88782
46.31	0.130798	-0.202955
46.312	1.1308	-1.78826
46.314	-2.8692	4.62243
46.316	-2.8692	4.70718
46.318	-1.8692	3.12151
46.32	0.130798	-0.222247
46.322	-1.8692	3.23038
46.324	1.1308	-1.98693
46.326	-1.8692	3.33811
46.328	-2.8692	5.20616
46.33	-1.8692	3.44494
46.332	-2.8692	5.36932
46.334	-1.8692	3.55069
46.336	-1.8692	3.60314
46.338	-1.8692	3.65533
46.34	-2.8692	5.6906
46.342	-1.8692	3.75893
46.344	-4.8692	9.9259
46.346	0.130798	-0.270211
46.348	-3.8692	8.09851
46.35	-0.869202	1.84283
46.352	-2.8692	6.16037
46.354	-0.869202	1.88951
46.356	-0.869202	1.91265
46.358	-0.869202	1.93566
46.36	-1.8692	4.21186
46.362	-4.8692	11.0996
46.364	-2.8692	6.61549
46.366	-0.869202	2.02666
46.368	1.1308	-2.66574
46.37	0.130798	-0.311692
46.372	-1.8692	4.502
46.374	-0.869202	2.11555
46.376	-1.8692	4.59664
46.378	-1.8692	4.64361
46.38	-1.8692	4.69032
46.382	-1.8692	4.73677
46.384	-3.8692	9.90073
46.386	-1.8692	4.82902
46.388	-2.8692	7.48266
46.39	-2.8692	7.55249
46.392	-1.8692	4.96545
46.394	-2.8692	7.69094
46.396	1.1308	-3.05814
46.398	-1.8692	5.09946
46.4	0.130798	-0.359927
46.402	-3.8692	10.7382
46.404	-2.8692	8.03008
46.406	-0.869202	2.45286
46.408	-1.8692	5.31803
46.41	-1.8692	5.36101
46.412	-2.8692	8.29472
46.414	-1.8692	5.44628
46.416	-1.8692	5.48854
46.418	-2.8692	8.48935
46.42	0.130798	-0.389924
46.422	-1.8692	5.6138
46.424	-2.8692	8.68052
46.426	-2.8692	8.7436
46.428	-0.869202	2.66778
46.43	-0.869202	2.68663
46.432	2.1308	-6.63197
46.434	-1.8692	5.85778
46.436	-3.8692	12.2081
46.438	-0.869202	2.76094
46.44	-0.869202	2.77924
46.442	0.130798	-0.420957
46.444	-1.8692	6.05469
46.446	-1.8692	6.09339
46.448	-1.8692	6.13186
46.45	-1.8692	6.17009
46.452	-0.869202	2.88683
46.454	-2.8692	9.58731
46.456	-2.8692	9.64502
46.458	-1.8692	6.32079
46.46	0.130798	-0.444892
46.462	-2.8692	9.81576
46.464	-1.8692	6.43135
46.466	-1.8692	6.46776
46.468	-1.8692	6.50395
46.47	0.130798	-0.457629
46.472	-0.869202	3.05771
46.474	-0.869202	3.0742
46.476	-1.8692	6.64628
46.478	-2.8692	10.2558
46.48	-0.869202	3.12313
46.482	-1.8692	6.75084
46.484	-3.8692	14.0454
46.486	2.1308	-7.77383
46.488	-0.869202	3.18687
46.49	-1.8692	6.88703
46.492	-1.8692	6.92057
46.494	2.1308	-7.92699
46.496	-0.869202	3.24894
46.498	-2.8692	10.7751
46.5	-1.8692	7.05238
46.502	-0.869202	3.29453
46.504	0.130798	-0.498014
46.506	-1.8692	7.14899
46.508	-1.8692	7.18081
46.51	0.130798	-0.504688
46.512	-2.8692	11.1191
46.514	-2.8692	11.167
46.516	-2.8692	11.2146
46.518	0.130798	-0.513392
46.52	0.130798	-0.515524
46.522	33.1308	-131.104
46.524	74.1308	-294.443
46.526	163.131	-650.08
46.528	349.131	-1394.65
46.53	469.131	-1876.74
46.532	778.131	-3113.27
46.534	1167.13	-4660.24
46.536	1591.13	-6324.6
46.538	1752.13	-6920.59
46.54	1755.13	-6885
46.542	1749.13	-6814.4
46.544	1811.13	-7006.12
46.546	1894.13	-7271.89
46.548	2002.13	-7623.58
46.55	2008.13	-7580.71
46.552	2049.13	-7667.46
46.554	2170.13	-8044.13
46.556	2378.13	-8722.48
46.558	2654.13	-9616.06
46.56	2938.13	-10494
46.562	3355.13	-11782.8
46.564	3894.13	-13398.3
46.566	4446.13	-14922.9
46.568	4972.13	-16205.7
46.57	5406.13	-17034.1
46.572	5717.13	-17344.8
46.574	5819.13	-16946.6
46.576	5734.13	-16003.5
46.578	5485.13	-14668.3
46.58	5139.13	-13183.1
46.582	4754.13	-11722
46.584	4350.13	-10336.5
46.586	3952.13	-9077.12
46.588	3571.13	-7953.79
46.59	3205.13	-6945.96
46.592	2874.13	-6081.04
46.594	2577.13	-5340.6
46.596	2314.13	-4711.19
46.598	2096.13	-4203.55
46.6	1908.13	-3778.11
46.602	1748.13	-3424.53
46.604	1625.13	-3155.13
46.606	1534.13	-2955.7
46.608	1467.13	-2807.75
46.61	1421.13	-2703.45
46.612	1400.13	-2648.67
46.614	1406.13	-2645.43
46.616	1437.13	-2688.22
46.618	1490.13	-2769.78
46.62	1565.13	-2888.32
46.622	1656.13	-3030.89
46.624	1773.13	-3213.44
46.626	1908.13	-3418.37
46.628	2054.13	-3630.26
46.63	2228.13	-3875.39
46.632	2381.13	-4065.59
46.634	2552.13	-4266.41
46.636	2706.13	-4416.85
46.638	2843.13	-4518.38
46.64	2946.13	-4547.46
46.642	3020.13	-4517.72
46.644	3060.13	-4428.04
46.646	3051.13	-4265.4
46.648	3019.13	-4074.74
46.65	2951.13	-3844.52
46.652	2862.13	-3600.36
46.654	2760.13	-3355.35
46.656	2644.13	-3110.04
46.658	2515.13	-2867.05
46.66	2397.13	-2653.14
46.662	2270.13	-2444.48
46.664	2150.13	-2257.53
46.666	2041.13	-2094.19
46.668	1942.13	-1951.23
46.67	1859.13	-1832.5
46.672	1789.13	-1732.97
46.674	1736.13	-1654.73
46.676	1688.13	-1585
46.678	1658.13	-1534.95
46.68	1635.13	-1493.22
46.682	1625.13	-1464.5
46.684	1629.13	-1448.67
46.686	1644.13	-1442.07
46.688	1671.13	-1444.72
46.69	1703.13	-1449.79
46.692	1753.13	-1467.44
46.694	1804.13	-1482.36
46.696	1863.13	-1499.77
46.698	1925.13	-1514.85
46.7	1991.13	-1527.81
46.702	2056.13	-1534.3
46.704	2112.13	-1528.59
46.706	2168.13	-1517.59
46.708	2214.13	-1494.63
46.71	2255.13	-1463.97
46.712	2285.13	-1422.59
46.714	2308.13	-1374.21
46.716	2323.13	-1319.23
46.718	2333.13	-1260.27
46.72	2337.13	-1197.56
46.722	2335.13	-1131.94
46.724	2328.13	-1064.68
46.726	2321.13	-998.466
46.728	2310.13	-931.797
46.73	2296.13	-865.554
46.732	2282.13	-801.089
46.734	2268.13	-738.378
46.736	2258.13	-678.49
46.738	2248.13	-619.897
46.74	2238.13	-562.583
46.742	2230.13	-506.937
46.744	2225.13	-452.871
46.746	2214.13	-398.626
46.748	2213.13	-347.014
46.75	2204.13	-294.873
46.752	2200.13	-244.271
46.754	2187.13	-193.728
46.756	2180.13	-144.914
46.758	2167.13	-96.8831
46.76	2156.13	-50.3029
46.762	2140.13	-5.09111
46.764	2130.13	38.6876
46.766	2121.13	81.4086
46.768	2115.13	123.364
46.77	2109.13	164.583
46.772	2106.13	205.441
46.774	2103.13	245.845
46.776	2103.13	286.281
46.778	2103.13	326.535
46.78	2107.13	367.408
46.782	2106.13	407.362
46.784	2103.13	446.568
46.786	2097.13	484.556
46.788	2095.13	522.935
46.79	2086.13	558.907
46.792	2080.13	594.852
46.794	2075.13	630.433
46.796	2066.13	664.027
46.798	2063.13	698.869
46.8	2059.13	732.909
46.802	2058.13	767.642
46.804	2055.13	801.297
46.806	2054.13	835.401
46.808	2062.13	873.299
46.81	2062.13	907.981
46.812	2068.13	945.395
46.814	2073.13	982.652
46.816	2079.13	1020.68
46.818	2085.13	1059.05
46.82	2089.13	1096.67
46.822	2099.13	1137.86
46.824	2103.13	1176.23
46.826	2109.13	1215.97
46.828	2118.13	1257.92
46.83	2120.13	1296
46.832	2125.13	1336.05
46.834	2132.13	1377.7
46.836	2130.13	1413.58
46.838	2135.13	1454.05
46.84	2132.13	1488.98
46.842	2127.13	1521.99
46.844	2129.13	1559.7
46.846	2126.13	1593.53
46.848	2121.13	1625.34
46.85	2117.13	1657.36
46.852	2113.13	1688.87
46.854	2108.13	1719.03
46.856	2107.13	1752.04
46.858	2096.13	1776.06
46.86	2091.13	1804.35
46.862	2085.13	1831.15
46.864	2074.13	1852.72
46.866	2064.13	1874.18
46.868	2056.13	1896.58
46.87	2044.13	1914.36
46.872	2035.13	1933.98
46.874	2023.13	1949.8
46.876	2011.13	1964.57
46.878	2004.13	1983.37
46.88	1993.13	1997.42
46.882	1987.13	2015.72
46.884	1978.13	2030.3
46.886	1970.13	2045.18
46.888	1963.13	2060.43
46.89	1954.13	2072.9
46.892	1944.13	2083.53
46.894	1932.13	2091.14
46.896	1922.13	2100.06
46.898	1912.13	2108.19
46.9	1898.13	2111.02
46.902	1883.13	2111.68
46.904	1875.13	2119.37
46.906	1864.13	2122.96
46.908	1856.13	2129.29
46.91	1843.13	2129.14
46.912	1838.13	2137.6
46.914	1826.13	2137.33
46.916	1821.13	2144.66
46.918	1813.13	2147.99
46.92	1808.13	2154.43
46.922	1802.13	2159.28
46.924	1797.13	2164.94
46.926	1794.13	2172.71
46.928	1789.13	2177.76
46.93	1782.13	2179.97
46.932	1778.13	2185.48
46.934	1774.13	2190.7
46.936	1769.13	2194.37
46.938	1769.13	2204.04
46.94	1765.13	2208.56
46.942	1761.13	2212.8
46.944	1758.13	2218.04
46.946	1756.13	2224.35
46.948	1754.13	2230.5
46.95	1750.13	2233.88
46.952	1750.13	2242.2
46.954	1746.13	2245.24
46.956	1746.13	2253.26
46.958	1742.13	2255.95
46.96	1740.13	2261.03
46.962	1740.13	2268.59
46.964	1737.13	2272.11
46.966	1736.13	2278.09
46.968	1734.13	2282.63
46.97	1735.13	2291.04
46.972	1734.13	2296.75
46.974	1735.13	2305.05
46.976	1734.13	2310.65
46.978	1735.13	2318.86
46.98	1732.13	2321.62
46.982	1730.13	2325.54
46.984	1728.13	2329.31
46.986	1726.13	2332.92
46.988	1725.13	2337.77
46.99	1722.13	2339.76
[truncated: 29,504 more rows]
