# Supplementary material for: Changes in the force-time curve during a repeat power ability assessment using loaded countermovement jumps
Source: PeerJ. 2024 Oct 4;12:e17971. doi: 10.7717/peerj.17971 (PMC11457872; doi:10.7717/peerj.17971)
Supplement: Supplemental Information 10 [file peerj-12-17971-s010.xlsx]

## Sheet: Sheet1
Weight	80.39
Ave prop power (W)	2878.779
Ave max prop power (W)	6042.1267
Max prop power (W)	6737.0779
Time	Net force (N)	Net power (W)
52.502	1308.81	0
52.504	1308.81	-0.665711
52.506	1310.81	-1.2979
52.508	1310.81	-1.89367
52.51	1307.81	-2.52973
52.512	1310.81	-3.17447
52.514	1310.81	-3.76168
52.516	1310.81	-4.34619
52.518	1311.81	-4.91549
52.52	1311.81	-5.46259
52.522	1312.81	-5.99543
52.524	1313.81	-6.49401
52.526	1313.81	-6.9694
52.528	1314.81	-7.43191
52.53	1313.81	-7.88096
52.532	1317.81	-8.30982
52.534	1317.81	-8.64733
52.536	1317.81	-8.9832
52.538	1319.81	-9.29882
52.54	1317.81	-9.58477
52.542	1322.81	-9.87157
52.544	1325.81	-10.0121
52.546	1320.81	-10.1241
52.548	1322.81	-10.3378
52.55	1323.81	-10.4939
52.552	1323.81	-10.6249
52.554	1325.81	-10.7385
52.556	1321.81	-10.8355
52.558	1322.81	-11.0218
52.56	1326.81	-11.1505
52.562	1323.81	-11.2034
52.564	1323.81	-11.3302
52.566	1319.81	-11.4873
52.568	1322.81	-11.7205
52.57	1321.81	-11.8847
52.572	1322.81	-12.066
52.574	1320.81	-12.2352
52.576	1320.81	-12.4544
52.578	1319.81	-12.6793
52.58	1314.81	-12.9614
52.582	1315.81	-13.3653
52.584	1314.81	-13.747
52.586	1313.81	-14.1587
52.588	1311.81	-14.6055
52.59	1309.81	-15.1136
52.592	1310.81	-15.6696
52.594	1309.81	-16.1992
52.596	1305.81	-16.7679
52.598	1302.81	-17.4565
52.6	1300.81	-18.2329
52.602	1304.81	-19.0585
52.604	1300.81	-19.7635
52.606	1301.81	-20.5876
52.608	1298.81	-21.3757
52.61	1296.81	-22.2534
52.612	1296.81	-23.192
52.614	1296.81	-24.1261
52.616	1298.81	-25.0622
52.618	1298.81	-25.9246
52.62	1295.81	-26.7692
52.622	1297.81	-27.7282
52.624	1299.81	-28.6211
52.626	1297.81	-29.4218
52.628	1300.81	-30.3163
52.63	1299.81	-31.0825
52.632	1297.81	-31.8674
52.634	1298.81	-32.7375
52.636	1301.81	-33.5918
52.638	1299.81	-34.2977
52.64	1305.81	-35.1484
52.642	1302.81	-35.7065
52.644	1302.81	-36.3907
52.646	1308.81	-37.1446
52.648	1308.81	-37.6305
52.65	1307.81	-38.1009
52.652	1312.81	-38.6797
52.654	1313.81	-39.0426
52.656	1314.81	-39.3713
52.658	1315.81	-39.6661
52.66	1319.81	-39.9688
52.662	1320.81	-40.0981
52.664	1319.81	-40.1658
52.666	1319.81	-40.2794
52.668	1322.81	-40.4346
52.67	1323.81	-40.4623
52.672	1322.81	-40.4285
52.674	1322.81	-40.4413
52.676	1323.81	-40.4677
52.678	1323.81	-40.4466
52.68	1323.81	-40.4252
52.682	1322.81	-40.3893
52.684	1325.81	-40.4422
52.686	1324.81	-40.3399
52.688	1324.81	-40.2843
52.69	1321.81	-40.1867
52.692	1326.81	-40.299
52.694	1327.81	-40.1904
52.696	1326.81	-40.0214
52.698	1324.81	-39.8721
52.7	1323.81	-39.8023
52.702	1323.81	-39.7788
52.704	1324.81	-39.7685
52.706	1321.81	-39.6708
52.708	1321.81	-39.7119
52.71	1320.81	-39.7387
52.712	1322.81	-39.8387
52.714	1321.81	-39.8313
52.716	1321.81	-39.8699
52.718	1322.81	-39.9217
52.72	1320.81	-39.8988
52.722	1320.81	-39.9684
52.724	1321.81	-40.0511
52.726	1317.81	-40.0306
52.728	1319.81	-40.2241
52.73	1318.81	-40.3089
52.732	1315.81	-40.3965
52.734	1318.81	-40.6671
52.736	1314.81	-40.7368
52.738	1316.81	-41.0234
52.74	1317.81	-41.2289
52.742	1313.81	-41.3252
52.744	1314.81	-41.6259
52.746	1317.81	-41.9235
52.748	1312.81	-41.9976
52.75	1312.81	-42.3108
52.752	1310.81	-42.5896
52.754	1316.81	-43.0621
52.756	1312.81	-43.1737
52.758	1311.81	-43.4629
52.76	1310.81	-43.7822
52.762	1310.81	-44.1488
52.764	1315.81	-44.6015
52.766	1314.81	-44.7847
52.768	1314.81	-45.0166
52.77	1315.81	-45.265
52.772	1314.81	-45.4432
52.774	1315.81	-45.6891
52.776	1316.81	-45.9012
52.778	1318.81	-46.0981
52.78	1319.81	-46.2102
52.782	1317.81	-46.2326
52.784	1319.81	-46.3945
52.786	1320.81	-46.4713
52.788	1319.81	-46.4771
52.79	1322.81	-46.5902
52.792	1322.81	-46.5479
52.794	1320.81	-46.4678
52.796	1321.81	-46.5091
52.798	1323.81	-46.5358
52.8	1321.81	-46.4216
52.802	1321.81	-46.4101
52.804	1320.81	-46.3795
52.806	1321.81	-46.4186
52.808	1318.81	-46.3495
52.81	1317.81	-46.4152
52.812	1317.81	-46.5315
52.814	1313.81	-46.5704
52.816	1316.81	-46.8724
52.818	1314.81	-46.9788
52.82	1310.81	-47.1092
52.822	1312.81	-47.4858
52.824	1313.81	-47.776
52.826	1312.81	-47.9919
52.828	1308.81	-48.1767
52.83	1310.81	-48.6124
52.832	1307.81	-48.8765
52.834	1307.81	-49.2984
52.836	1306.81	-49.696
52.838	1306.81	-50.1451
52.84	1305.81	-50.5692
52.842	1302.81	-50.9764
52.844	1304.81	-51.5923
52.846	1304.81	-52.0945
52.848	1304.81	-52.5939
52.85	1303.81	-53.0661
52.852	1302.81	-53.5669
52.854	1301.81	-54.0963
52.856	1302.81	-54.7056
52.858	1303.81	-55.2803
52.86	1305.81	-55.8471
52.862	1300.81	-56.1591
52.864	1308.81	-56.9818
52.866	1305.81	-57.2438
52.868	1308.81	-57.7663
52.87	1305.81	-58.0217
52.872	1305.81	-58.4558
52.874	1312.81	-59.089
52.876	1311.81	-59.2638
52.878	1312.81	-59.5273
52.88	1315.81	-59.8152
52.882	1316.81	-59.946
52.884	1313.81	-59.9262
52.886	1318.81	-60.2375
52.888	1318.81	-60.2379
52.89	1320.81	-60.2962
52.892	1321.81	-60.2591
52.894	1318.81	-60.0722
52.896	1320.81	-60.1291
52.898	1318.81	-60.0034
52.9	1318.81	-60.0009
52.902	1315.81	-59.9104
52.904	1316.81	-60.0337
52.906	1312.81	-59.9768
52.908	1318.81	-60.343
52.91	1311.81	-60.1295
52.912	1313.81	-60.4086
52.914	1310.81	-60.4724
52.916	1313.81	-60.8115
52.918	1311.81	-60.9015
52.92	1308.81	-61.0241
52.922	1307.81	-61.3023
52.924	1306.81	-61.6104
52.926	1305.81	-61.948
52.928	1307.81	-62.4097
52.93	1304.81	-62.6464
52.932	1308.81	-63.2009
52.934	1305.81	-63.3991
52.936	1307.81	-63.8539
52.938	1308.81	-64.2096
52.94	1308.81	-64.4983
52.942	1307.81	-64.7517
52.944	1308.81	-65.102
52.946	1308.81	-65.3846
52.948	1310.81	-65.7331
52.95	1309.81	-65.9132
52.952	1308.81	-66.1238
52.954	1310.81	-66.468
52.956	1311.81	-66.7114
52.958	1310.81	-66.8515
52.96	1313.81	-67.1618
52.962	1313.81	-67.2687
52.964	1315.81	-67.4443
52.966	1313.81	-67.4138
52.968	1317.81	-67.6576
52.97	1317.81	-67.6298
52.972	1316.81	-67.5665
52.974	1314.81	-67.5001
52.976	1315.81	-67.6033
52.978	1316.81	-67.6728
52.98	1316.81	-67.6738
52.982	1315.81	-67.639
52.984	1316.81	-67.7063
52.986	1317.81	-67.7401
52.988	1318.81	-67.7404
52.99	1320.81	-67.7423
52.992	1316.81	-67.4691
52.994	1318.81	-67.5357
52.996	1318.81	-67.4665
52.998	1322.81	-67.5357
53	1321.81	-67.3
53.002	1321.81	-67.1318
53.004	1321.81	-66.9636
53.006	1324.81	-66.8977
53.008	1321.81	-66.5292
53.01	1323.81	-66.4291
53.012	1323.81	-66.1956
53.014	1324.81	-65.9959
53.016	1324.81	-65.7302
53.018	1324.81	-65.4649
53.02	1325.81	-65.2328
53.022	1326.81	-64.968
53.024	1326.81	-64.6381
53.026	1324.81	-64.245
53.028	1326.81	-64.0465
53.03	1326.81	-63.7187
53.032	1325.81	-63.3603
53.034	1327.81	-63.1293
53.036	1321.81	-62.5853
53.038	1325.81	-62.5486
53.04	1324.81	-62.2265
53.042	1324.81	-61.9685
53.044	1323.81	-61.6809
53.046	1321.81	-61.3968
53.048	1322.81	-61.2689
53.05	1320.81	-61.0186
53.052	1319.81	-60.8641
53.054	1319.81	-60.7719
53.056	1317.81	-60.6203
53.058	1318.81	-60.6227
53.06	1317.81	-60.5328
53.062	1315.81	-60.4455
53.064	1315.81	-60.4821
53.066	1315.81	-60.5179
53.068	1312.81	-60.4637
53.07	1314.81	-60.655
53.072	1314.81	-60.7204
53.074	1315.81	-60.8149
53.076	1313.81	-60.786
53.078	1309.81	-60.761
53.08	1310.81	-61.0149
53.082	1313.81	-61.2958
53.084	1313.81	-61.3869
53.086	1313.81	-61.4769
53.088	1310.81	-61.474
53.09	1310.81	-61.6591
53.092	1312.81	-61.9045
53.094	1313.81	-62.0528
53.096	1310.81	-62.0434
53.098	1311.81	-62.2545
53.1	1311.81	-62.4006
53.102	1312.81	-62.5767
53.104	1312.81	-62.6877
53.106	1312.81	-62.7976
53.108	1313.81	-62.9379
53.11	1312.81	-62.9814
53.112	1313.81	-63.1197
53.114	1311.81	-63.129
53.116	1310.81	-63.2338
53.118	1313.81	-63.4979
53.12	1314.81	-63.5992
53.122	1313.81	-63.6028
53.124	1311.81	-63.6058
53.126	1315.81	-63.8662
53.128	1311.81	-63.7372
53.13	1312.81	-63.899
53.132	1311.81	-63.9622
53.134	1311.81	-64.0891
53.136	1310.81	-64.1822
53.138	1310.81	-64.3391
53.14	1311.81	-64.5275
53.142	1308.81	-64.5501
53.144	1307.81	-64.7343
53.146	1307.81	-64.9823
53.148	1307.81	-65.2286
53.15	1305.81	-65.4053
53.152	1302.81	-65.6099
53.154	1302.81	-66.0109
53.156	1302.81	-66.4094
53.158	1302.81	-66.8055
53.16	1300.81	-67.1282
53.162	1298.81	-67.5116
53.164	1299.81	-68.0637
53.166	1298.81	-68.5082
53.168	1298.81	-69.0182
53.17	1300.81	-69.6
53.172	1301.81	-70.078
53.174	1300.81	-70.4458
53.176	1298.81	-70.8042
53.178	1297.81	-71.2615
53.18	1301.81	-71.9431
53.182	1299.81	-72.2587
53.184	1304.81	-72.9132
53.186	1299.81	-73.0064
53.188	1299.81	-73.4573
53.19	1301.81	-73.9868
53.192	1300.81	-74.3274
53.194	1300.81	-74.7384
53.196	1302.81	-75.23
53.198	1303.81	-75.6137
53.2	1302.81	-75.8791
53.202	1303.81	-76.2588
53.204	1305.81	-76.6469
53.206	1305.81	-76.8836
53.208	1306.81	-77.1612
53.21	1308.81	-77.4479
53.212	1305.81	-77.4532
53.214	1308.81	-77.8128
53.216	1308.81	-77.9441
53.218	1304.81	-77.9001
53.22	1307.81	-78.2885
53.222	1310.81	-78.5784
53.224	1309.81	-78.5949
53.226	1310.81	-78.7302
53.228	1308.81	-78.7004
53.23	1308.81	-78.8219
53.232	1307.81	-78.898
53.234	1311.81	-79.2258
53.236	1313.81	-79.3341
53.238	1313.81	-79.2882
53.24	1313.81	-79.2417
53.242	1316.81	-79.3264
53.244	1314.81	-79.0931
53.246	1315.81	-79.0563
53.248	1317.81	-79.0299
53.25	1320.81	-78.9808
53.252	1320.81	-78.7027
53.254	1323.81	-78.5539
53.256	1322.81	-78.135
53.258	1322.81	-77.7927
53.26	1328.81	-77.7034
53.262	1328.81	-77.1634
53.264	1329.81	-76.6662
53.266	1328.81	-76.0553
53.268	1330.81	-75.6008
53.27	1329.81	-74.9607
53.272	1331.81	-74.4746
53.274	1330.81	-73.8055
53.276	1328.81	-73.1338
53.278	1331.81	-72.7221
53.28	1330.81	-72.0598
53.282	1329.81	-71.4334
53.284	1327.81	-70.8057
53.286	1328.81	-70.3565
53.288	1326.81	-69.7667
53.29	1326.81	-69.3172
53.292	1322.81	-68.727
53.294	1320.81	-68.3418
53.296	1322.81	-68.164
53.298	1318.81	-67.7108
53.3	1315.81	-67.4248
53.302	1314.81	-67.307
53.304	1313.81	-67.2214
53.306	1308.81	-67.0282
53.308	1309.81	-67.2061
53.31	1301.81	-67.0334
53.312	1298.81	-67.2917
53.314	1294.81	-67.606
53.316	1293.81	-68.1521
53.318	1289.81	-68.6145
53.32	1285.81	-69.1968
53.322	1280.81	-69.8585
53.324	1274.81	-70.6269
53.326	1272.81	-71.7308
53.328	1268.81	-72.8046
53.33	1260.81	-73.8179
53.332	1257.81	-75.2755
53.334	1252.81	-76.7195
53.336	1245.81	-78.2013
53.338	1240.81	-79.9659
53.34	1234.81	-81.8061
53.342	1227.81	-83.7441
53.344	1223.81	-86.0208
53.346	1210.81	-87.8729
53.348	1204.81	-90.4606
53.35	1194.81	-92.9309
53.352	1181.81	-95.4281
53.354	1177.81	-98.8336
53.356	1161.81	-101.44
53.358	1150.81	-104.758
53.36	1138.81	-108.205
53.362	1125.81	-111.786
53.364	1107.81	-115.142
53.366	1093.81	-119.176
53.368	1074.81	-122.914
53.37	1055.81	-126.919
53.372	1039.81	-131.503
53.374	1015.81	-135.299
53.376	992.808	-139.461
53.378	973.808	-144.354
53.38	949.808	-148.645
53.382	925.808	-153.055
53.384	902.808	-157.706
53.386	875.808	-161.696
53.388	851.808	-166.232
53.39	826.808	-170.52
53.392	799.808	-174.295
53.394	776.808	-178.797
53.396	747.808	-181.722
53.398	721.808	-185.119
53.4	694.808	-187.961
53.402	668.808	-190.724
53.404	645.808	-193.974
53.406	616.808	-194.987
53.408	591.808	-196.767
53.41	567.808	-198.379
53.412	546.808	-200.543
53.414	517.808	-199.183
53.416	494.808	-199.477
53.418	471.808	-199.151
53.42	445.808	-196.861
53.422	427.808	-197.441
53.424	399.808	-192.68
53.426	384.808	-193.476
53.428	365.808	-191.669
53.43	346.808	-189.188
53.432	330.808	-187.699
53.434	312.808	-184.431
53.436	301.808	-184.723
53.438	286.808	-182.046
53.44	273.808	-180.069
53.442	263.808	-179.585
53.444	259.808	-182.878
53.446	251.808	-183.088
53.448	246.808	-185.191
53.45	242.808	-187.835
53.452	237.808	-189.496
53.454	240.808	-197.465
53.456	240.808	-203.007
53.458	247.808	-214.563
53.46	252.808	-224.596
53.462	262.808	-239.331
53.464	275.808	-257.203
53.466	287.808	-274.568
53.468	299.808	-292.328
53.47	317.808	-316.419
53.472	337.808	-343.09
53.474	357.808	-370.348
53.476	379.808	-400.256
53.478	401.808	-430.735
53.48	424.808	-462.826
53.482	448.808	-496.528
53.484	478.808	-537.415
53.486	505.808	-575.452
53.488	533.808	-615.06
53.49	563.808	-657.367
53.492	586.808	-691.811
53.494	616.808	-734.748
53.496	638.808	-768.339
53.498	658.808	-799.626
53.5	680.808	-833.404
53.502	698.808	-862.314
53.504	716.808	-891.218
53.506	728.808	-912.631
53.508	746.808	-941.508
53.51	758.808	-962.755
53.512	776.808	-991.53
53.514	790.808	-1015.09
53.516	808.808	-1043.66
53.518	825.808	-1070.79
53.52	844.808	-1100.32
53.522	859.808	-1124.44
53.524	875.808	-1149.66
53.526	890.808	-1173.35
53.528	904.808	-1195.5
53.53	915.808	-1213.48
53.532	929.808	-1235.21
53.534	942.808	-1255.35
53.536	954.808	-1273.93
53.538	972.808	-1300.2
53.54	984.808	-1318.13
53.542	998.808	-1338.45
53.544	1017.81	-1365.08
53.546	1038.81	-1393.9
53.548	1053.81	-1414.21
53.55	1068.81	-1434.11
53.552	1084.81	-1454.91
53.554	1103.81	-1479.23
53.556	1119.81	-1498.99
53.558	1140.81	-1524.86
53.56	1158.81	-1546.07
53.562	1177.81	-1567.99
53.564	1198.81	-1591.85
53.566	1224.81	-1621.49
53.568	1246.81	-1644.89
53.57	1271.81	-1671.31
53.572	1294.81	-1694.1
53.574	1318.81	-1717.16
53.576	1336.81	-1731.48
53.578	1358.81	-1750.05
53.58	1378.81	-1765.05
53.582	1396.81	-1776.56
53.584	1419.81	-1793.41
53.586	1437.81	-1802.88
53.588	1452.81	-1807.74
53.59	1467.81	-1811.81
53.592	1482.81	-1815.07
53.594	1496.81	-1816.32
53.596	1506.81	-1812.07
53.598	1516.81	-1807.28
53.6	1522.81	-1797.3
53.602	1530.81	-1789.32
53.604	1540.81	-1783.18
53.606	1543.81	-1768.61
53.608	1552.81	-1760.6
53.61	1562.81	-1753.19
53.612	1572.81	-1745.23
53.614	1579.81	-1733.46
53.616	1589.81	-1724.5
53.618	1594.81	-1709.71
53.62	1598.81	-1693.63
53.622	1598.81	-1673.25
53.624	1597.81	-1651.94
53.626	1600.81	-1634.76
53.628	1597.81	-1611.54
53.63	1598.81	-1592.48
53.632	1600.81	-1574.4
53.634	1604.81	-1558.17
53.636	1609.81	-1542.68
53.638	1610.81	-1523.24
53.64	1614.81	-1506.56
53.642	1619.81	-1490.58
53.644	1621.81	-1471.69
53.646	1624.81	-1453.62
53.648	1626.81	-1434.57
53.65	1624.81	-1412.07
53.652	1624.81	-1391.46
53.654	1622.81	-1369.27
53.656	1625.81	-1351.35
53.658	1622.81	-1328.51
53.66	1621.81	-1307.52
53.662	1622.81	-1288.23
53.664	1622.81	-1268.18
53.666	1621.81	-1247.45
53.668	1621.81	-1227.61
53.67	1624.81	-1210.01
53.672	1624.81	-1190.16
53.674	1623.81	-1169.69
53.676	1623.81	-1150.04
53.678	1625.81	-1131.82
53.68	1627.81	-1113.55
53.682	1628.81	-1094.58
53.684	1632.81	-1077.53
53.686	1634.81	-1059.05
53.688	1636.81	-1040.52
53.69	1638.81	-1021.93
53.692	1638.81	-1002.11
53.694	1639.81	-982.943
53.696	1641.81	-964.36
53.698	1639.81	-943.504
53.7	1637.81	-922.856
53.702	1638.81	-904.008
53.704	1636.81	-883.614
53.706	1635.81	-863.932
53.708	1633.81	-843.895
53.71	1633.81	-825.031
53.712	1629.81	-804.348
53.714	1625.81	-783.994
53.716	1627.81	-766.669
53.718	1623.81	-746.655
53.72	1620.81	-727.392
53.722	1621.81	-710.059
53.724	1615.81	-689.888
53.726	1614.81	-672.139
53.728	1612.81	-654.135
53.73	1607.81	-635.199
53.732	1607.81	-618.459
53.734	1607.81	-601.787
53.736	1606.81	-584.839
53.738	1606.81	-568.352
53.74	1610.81	-553.228
53.742	1606.81	-535.423
53.744	1607.81	-519.442
53.746	1607.81	-503.176
53.748	1606.81	-486.693
53.75	1604.81	-470.065
53.752	1604.81	-454.148
53.754	1601.81	-437.537
53.756	1600.81	-421.658
53.758	1597.81	-405.434
53.76	1599.81	-390.573
53.762	1594.81	-374.156
53.764	1591.81	-358.505
53.766	1588.81	-343.092
53.768	1588.81	-328.475
53.77	1582.81	-312.853
53.772	1578.81	-297.973
53.774	1571.81	-282.898
53.776	1565.81	-268.428
53.778	1560.81	-254.493
53.78	1553.81	-240.619
53.782	1545.81	-227.055
53.784	1540.81	-214.335
53.786	1533.81	-201.71
53.788	1530.81	-189.927
53.79	1524.81	-178.057
53.792	1516.81	-166.366
53.794	1515.81	-155.722
53.796	1516.81	-145.329
53.798	1517.81	-134.929
53.8	1516.81	-124.397
53.802	1519.81	-114.186
53.804	1528.81	-104.161
53.806	1533.81	-93.5462
53.808	1539.81	-82.7508
53.81	1550.81	-71.8227
53.812	1558.81	-60.2975
53.814	1568.81	-48.4141
53.816	1577.81	-36.0334
53.818	1592.81	-23.179
53.82	1604.81	-9.57796
53.822	1617.81	4.67226
53.824	1633.81	19.7119
53.826	1646.81	35.5072
53.828	1658.81	51.9629
53.83	1675.81	69.3885
53.832	1687.81	87.431
53.834	1701.81	106.317
53.836	1710.81	125.543
53.838	1722.81	145.583
53.84	1731.81	165.967
53.842	1737.81	186.469
53.844	1743.81	207.277
53.846	1751.81	228.698
53.848	1755.81	249.905
53.85	1759.81	271.286
53.852	1760.81	292.279
53.854	1760.81	313.044
53.856	1763.81	334.349
53.858	1763.81	355.09
53.86	1765.81	376.206
53.862	1766.81	397.115
53.864	1771.81	419.029
53.866	1768.81	439.022
53.868	1770.81	460.126
53.87	1770.81	480.682
53.872	1772.81	501.752
53.874	1774.81	522.861
53.876	1774.81	543.352
53.878	1778.81	565.105
53.88	1777.81	585.275
53.882	1779.81	606.369
53.884	1783.81	628.249
53.886	1783.81	648.758
53.888	1788.81	671.157
53.89	1787.81	691.341
53.892	1792.81	713.883
53.894	1793.81	734.936
53.896	1792.81	755.07
53.898	1795.81	776.859
53.9	1798.81	798.751
53.902	1798.81	819.313
53.904	1801.81	841.244
53.906	1804.81	863.278
53.908	1802.81	882.855
53.91	1807.81	905.861
53.912	1807.81	926.431
53.914	1807.81	946.9
53.916	1811.81	969.5
53.918	1814.81	991.701
53.92	1818.81	1014.58
53.922	1820.81	1036.45
53.924	1824.81	1059.57
53.926	1827.81	1082.23
53.928	1830.81	1105
53.93	1833.81	1127.87
53.932	1835.81	1150.19
53.934	1839.81	1173.86
53.936	1842.81	1197.03
53.938	1843.81	1218.94
53.94	1845.81	1241.5
53.942	1847.81	1264.09
53.944	1851.81	1288.15
53.946	1853.81	1310.92
53.948	1853.81	1332.24
53.95	1855.81	1354.96
53.952	1857.81	1377.71
53.954	1854.81	1396.6
53.956	1857.81	1419.91
53.958	1858.81	1441.72
53.96	1857.81	1461.87
53.962	1858.81	1483.48
53.964	1862.81	1507.56
53.966	1860.81	1526.74
53.968	1860.81	1547.39
53.97	1862.81	1569.66
53.972	1864.81	1591.96
53.974	1867.81	1615.18
53.976	1868.81	1636.7
53.978	1872.81	1660.91
53.98	1878.81	1687.13
53.982	1878.81	1708.06
53.984	1880.81	1730.76
53.986	1881.81	1752.54
53.988	1886.81	1778.14
53.99	1887.81	1800.07
53.992	1887.81	1820.97
53.994	1892.81	1846.76
53.996	1895.81	1870.76
53.998	1899.81	1895.87
54	1898.81	1915.99
54.002	1902.81	1941.15
54.004	1905.81	1965.41
54.006	1909.81	1990.84
54.008	1908.81	2011.05
54.01	1909.81	2033.24
54.012	1912.81	2057.6
54.014	1915.81	2082.05
54.016	1917.81	2105.47
54.018	1918.81	2127.78
54.02	1920.81	2151.19
54.022	1925.81	2178.1
54.024	1924.81	2198.23
54.026	1926.81	2221.72
54.028	1930.81	2247.6
54.03	1931.81	2270.05
54.032	1935.81	2296.09
54.034	1934.81	2316.18
54.036	1940.81	2344.71
54.038	1939.81	2364.84
54.04	1939.81	2386.04
54.042	1939.81	2407.12
54.044	1938.81	2426.8
54.046	1943.81	2454.02
54.048	1945.81	2477.58
54.05	1946.81	2499.85
54.052	1950.81	2526.04
54.054	1950.81	2547.06
54.056	1950.81	2567.97
54.058	1949.81	2587.41
54.06	1953.81	2613.47
54.062	1953.81	2634.2
54.064	1955.81	2657.58
54.066	1955.81	2678.19
54.068	1954.81	2697.28
54.07	1957.81	2721.85
54.072	1957.81	2742.23
54.074	1954.81	2758.18
54.076	1957.81	2782.49
54.078	1955.81	2799.61
54.08	1957.81	2822.34
54.082	1958.81	2843.61
54.084	1956.81	2860.38
54.086	1960.81	2885.87
54.088	1961.81	2907
54.09	1960.81	2925.06
54.092	1962.81	2947.51
54.094	1959.81	2962.3
54.096	1960.81	2982.95
54.098	1962.81	3005.11
54.1	1965.81	3028.86
54.102	1967.81	3051.13
54.104	1967.81	3070.25
54.106	1967.81	3089.25
54.108	1967.81	3108.14
54.11	1970.81	3131.75
54.112	1974.81	3157.08
54.114	1974.81	3176.04
54.116	1979.81	3203.09
54.118	1982.81	3227.06
54.12	1984.81	3249.46
54.122	1987.81	3273.55
54.124	1987.81	3292.69
54.126	1989.81	3315.09
54.128	1994.81	3342.61
54.13	1996.81	3365.23
54.132	2000.81	3391.31
54.134	2002.81	3414.09
54.136	2006.81	3440.36
54.138	2008.81	3463.29
54.14	2008.81	3482.72
54.142	2012.81	3509.11
54.144	2012.81	3528.54
54.146	2013.81	3549.63
54.148	2015.81	3572.47
54.15	2017.81	3595.33
54.152	2019.81	3618.21
54.154	2020.81	3639.28
54.156	2021.81	3660.3
54.158	2022.81	3681.26
54.16	2026.81	3707.74
54.162	2026.81	3726.91
54.164	2034.81	3760.96
54.166	2039.81	3789.78
54.168	2040.81	3811.26
54.17	2047.81	3844.1
54.172	2053.81	3875.4
54.174	2054.81	3897.38
54.176	2064.81	3936.69
54.178	2070.81	3968.81
54.18	2075.81	3999.29
54.182	2084.81	4037.83
54.184	2088.81	4067.03
54.186	2097.81	4106.3
54.188	2110.81	4154.07
54.19	2115.81	4186.62
54.192	2124.81	4227.46
54.194	2129.81	4260.72
54.196	2141.81	4308.47
54.198	2149.81	4348.78
54.2	2155.81	4385.44
54.202	2165.81	4430.68
54.204	2177.81	4480.71
54.206	2188.81	4529.42
54.208	2195.81	4570.4
54.21	2205.81	4618.13
54.212	2217.81	4670.75
54.214	2228.81	4722.03
54.216	2239.81	4774.01
54.218	2253.81	4833.24
54.22	2265.81	4889.07
54.222	2277.81	4945.72
54.224	2286.81	4996.54
54.226	2299.81	5056.85
54.228	2308.81	5109.1
54.23	2319.81	5166.44
54.232	2327.81	5217.72
54.234	2341.81	5283.21
54.236	2351.81	5340.51
54.238	2365.81	5407.75
54.24	2373.81	5462.05
54.242	2381.81	5516.84
54.244	2393.81	5581.59
54.246	2398.81	5630.56
54.248	2408.81	5691.72
54.25	2415.81	5746.36
54.252	2423.81	5803.83
54.254	2433.81	5866.69
54.256	2438.81	5917.96
54.258	2448.81	5981.83
54.26	2454.81	6036.44
54.262	2458.81	6086.36
54.264	2463.81	6138.94
54.266	2469.81	6194.29
54.268	2473.81	6244.86
54.27	2472.81	6282.7
54.272	2471.81	6320.21
54.274	2471.81	6359.99
54.276	2466.81	6386.43
54.278	2466.81	6425.34
54.28	2457.81	6440.17
54.282	2447.81	6451.26
54.284	2438.81	6463.9
54.286	2424.81	6462.03
54.288	2411.81	6461.41
54.29	2391.81	6440.37
54.292	2373.81	6422.88
54.294	2349.81	6387.18
54.296	2322.81	6341.03
54.298	2293.81	6286.99
54.3	2260.81	6219.4
54.302	2225.81	6143.58
54.304	2185.81	6051.08
54.306	2145.81	5955.67
54.308	2104.81	5854.66
54.31	2053.81	5722.81
54.312	2002.81	5587.84
54.314	1944.81	5430.23
54.316	1893.81	5289.3
54.318	1822.81	5089.6
54.32	1765.81	4926.25
54.322	1693.81	4718.61
54.324	1627.81	4525.43
54.326	1555.81	4313.69
54.328	1478.81	4086.48
54.33	1399.81	3852.49
54.332	1319.81	3614.96
54.334	1235.81	3366.15
54.336	1146.81	3103.93
54.338	1054.81	2834.4
54.34	949.808	2531.5
54.342	849.808	2244.3
54.344	741.808	1939.19
54.346	637.808	1648.59
54.348	526.808	1344.86
54.35	424.808	1069.84
54.352	325.808	808.522
54.354	233.808	571.086
54.356	155.808	374.178
54.358	100.808	237.81
54.36	52.8081	122.273
54.362	29.8081	67.697
54.364	6.80813	15.1574
54.366	-1.19187	-2.6
54.368	0.808128	1.72666
54.37	-0.191872	-0.401392
54.372	-3.19187	-6.53525
54.374	-0.191872	-0.384346
54.376	0.808128	1.58315
54.378	-4.19187	-8.02765
54.38	0.808128	1.51221
54.382	-1.19187	-2.17834
54.384	-1.19187	-2.12656
54.386	-2.19187	-3.81593
54.388	-0.191872	-0.325771
54.39	0.808128	1.33743
54.392	0.808128	1.30293
54.394	-0.191872	-0.301192
54.396	-0.191872	-0.293062
54.398	-1.19187	-1.77014
54.4	-0.191872	-0.276898
54.402	-0.191872	-0.268868
54.404	-0.191872	-0.26087
54.406	-0.191872	-0.252906
54.408	0.808128	1.03179
54.41	-1.19187	-1.47268
54.412	0.808128	0.965395
54.414	1.80813	2.08625
54.416	1.80813	2.01282
54.418	-0.191872	-0.20583
54.42	-1.19187	-1.2305
54.422	0.808128	0.801875
54.424	-2.19187	-2.08725
54.426	3.80813	3.47483
54.428	-2.19187	-1.91319
54.43	-3.19187	-2.65983
54.432	1.80813	1.43563
54.434	-2.19187	-1.65452
54.436	0.808128	0.578497
54.438	-0.191872	-0.129906
54.44	-0.191872	-0.122491
54.442	-0.191872	-0.115107
54.444	1.80813	1.01548
54.446	-2.19187	-1.14737
54.448	0.808128	0.392315
54.45	-2.19187	-0.981129
54.452	-0.191872	-0.0786546
54.454	-1.19187	-0.443876
54.456	0.808128	0.270789
54.458	-1.19187	-0.355065
54.46	-3.19187	-0.832575
54.462	-1.19187	-0.266908
54.464	-1.19187	-0.223148
54.466	1.80813	0.272499
54.468	-0.191872	-0.0219431
54.47	0.808128	0.0631684
54.472	-1.19187	-0.0501978
54.474	1.80813	0.0112811
54.476	-1.19187	0.0351359
54.478	-1.19187	0.0775632
54.48	-4.19187	0.421504
54.482	1.80813	-0.245604
54.484	-1.19187	0.203713
54.486	1.80813	-0.372197
54.488	-4.19187	1.0088
54.49	-1.19187	0.328175
54.492	-0.191872	0.0594471
54.494	-0.191872	0.0660311
54.496	-2.19187	0.82924
54.498	-0.191872	0.0791191
54.5	-1.19187	0.531831
54.502	-0.191872	0.0920834
54.504	-1.19187	0.611995
54.506	-1.19187	0.651816
54.508	-1.19187	0.691455
54.51	-0.191872	0.117662
54.512	-2.19187	1.41635
54.514	-0.191872	0.130278
54.516	-2.19187	1.5598
54.518	-0.191872	0.142777
54.52	-1.19187	0.925437
54.522	-1.19187	0.963807
54.524	-0.191872	0.161303
54.526	0.808128	-0.705118
54.528	0.808128	-0.73073
54.53	1.80813	-1.69197
54.532	-1.19187	1.15273
54.534	-0.191872	0.191573
54.536	-1.19187	1.22712
54.538	3.80813	-4.03857
54.54	-1.19187	1.30069
54.542	-3.19187	3.58137
54.544	-0.191872	0.221151
54.546	-0.191872	0.226981
54.548	-0.191872	0.232782
54.55	0.808128	-1.00474
54.552	0.808128	-1.02892
54.554	1.80813	-2.35596
54.556	-0.191872	0.255691
54.558	-1.19187	1.62349
54.56	-0.191872	0.266993
54.562	-1.19187	1.69335
54.564	0.808128	-1.17165
54.566	0.808128	-1.19501
54.568	-1.19187	1.79679
54.57	-2.19187	3.3672
54.572	-1.19187	1.865
54.574	-2.19187	3.49203
54.576	0.808128	-1.3103
54.578	-0.191872	0.316489
54.58	2.80813	-4.71031
54.582	-0.191872	0.32717
54.584	-1.19187	2.06531
54.586	-1.19187	2.09814
54.588	2.80813	-5.02018
54.59	-0.191872	0.348236
54.592	-0.191872	0.353437
54.594	1.80813	-3.37937
54.596	1.80813	-3.42779
54.598	-0.191872	0.368861
54.6	-0.191872	0.373956
54.602	-3.19187	6.30537
54.604	-0.191872	0.384082
54.606	0.808128	-1.6388
54.608	0.808128	-1.6598
54.61	-1.19187	2.4788
54.612	-0.191872	0.403987
54.614	2.80813	-5.98432
54.616	-0.191872	0.413772
54.618	0.808128	-1.76319
54.62	0.808128	-1.78354
54.622	-3.19187	7.12456
54.624	-1.19187	2.69015
54.626	-4.19187	9.56561
54.628	-1.19187	2.74926
54.63	-1.19187	2.77853
54.632	-1.19187	2.80765
54.634	-0.191872	0.456645
54.636	-0.191872	0.461278
54.638	1.80813	-4.39027
54.64	0.808128	-1.98147
54.642	0.808128	-2.00064
54.644	-1.19187	2.97881
54.646	-0.191872	0.484049
54.648	1.80813	-4.60369
54.65	0.808128	-2.07633
54.652	-2.19187	5.68227
54.654	-0.191872	0.501828
54.656	-2.19187	5.78283
54.658	-0.191872	0.510581
54.66	0.808128	-2.16872
54.662	-2.19187	5.93146
54.664	-1.19187	3.25202
54.666	-2.19187	6.0293
54.668	1.80813	-5.01365
54.67	1.80813	-5.05328
54.672	-1.19187	3.35701
54.674	-1.19187	3.38292
54.676	-0.191872	0.548741
54.678	-0.191872	0.55286
54.68	-0.191872	0.556956
54.682	-0.191872	0.561027
54.684	-0.191872	0.565076
54.686	-2.19187	6.50124
54.688	0.808128	-2.41382
54.69	0.808128	-2.43056
54.692	-1.19187	3.60928
54.694	0.808128	-2.46377
54.696	0.808128	-2.48021
54.698	0.808128	-2.49655
54.7	-0.191872	0.59661
54.702	2.80813	-8.78772
54.704	-1.19187	3.7535
54.706	-1.19187	3.7771
54.708	-1.19187	3.80055
54.71	-2.19187	7.03216
54.712	0.808128	-2.60841
54.714	-0.191872	0.623008
54.716	-1.19187	3.89288
54.718	-1.19187	3.91562
54.72	-2.19187	7.2425
54.722	-0.191872	0.637611
54.724	-1.19187	3.98303
54.726	1.80813	-6.07605
54.728	-1.19187	4.02719
54.73	0.808128	-2.7454
54.732	0.808128	-2.76013
54.734	-0.191872	0.658809
54.736	38.8081	-133.932
54.738	101.808	-352.997
54.74	258.808	-900.808
54.742	377.808	-1318.7
54.744	460.808	-1611.73
54.746	584.808	-2048.12
54.748	701.808	-2458.95
54.75	844.808	-2958.52
54.752	1008.81	-3527.23
54.754	1235.81	-4308.03
54.756	1522.81	-5282.93
54.758	1766.81	-6088.16
54.76	1823.81	-6235.3
54.762	1726.81	-5858.03
54.764	1572.81	-5299.05
54.766	1513.81	-5069.2
54.768	1567.81	-5218.04
54.77	1681.81	-5559.74
54.772	1789.81	-5871.81
54.774	1847.81	-6012.02
54.776	1889.81	-6095.28
54.778	1955.81	-6250.46
54.78	2066.81	-6539.89
54.782	2212.81	-6925.13
54.784	2361.81	-7301.18
54.786	2489.81	-7593.5
54.788	2589.81	-7784.04
54.79	2663.81	-7883.43
54.792	2707.81	-7885.09
54.794	2736.81	-7837.63
54.796	2761.81	-7774.77
54.798	2778.81	-7686.42
54.8	2795.81	-7595.76
54.802	2818.81	-7518.56
54.804	2878.81	-7533.53
54.806	2960.81	-7594.29
54.808	3004.81	-7546.95
54.81	3061.81	-7523.68
54.812	3136.81	-7533.01
54.814	3211.81	-7528.72
54.816	3237.81	-7400.45
54.818	3255.81	-7250.32
54.82	3261.81	-7071.87
54.822	3262.81	-6882.65
54.824	3237.81	-6641.74
54.826	3194.81	-6371.32
54.828	3133.81	-6075.7
54.83	3051.81	-5753.42
54.832	2967.81	-5443.02
54.834	2875.81	-5133.84
54.836	2785.81	-4843.96
54.838	2700.81	-4577.28
54.84	2621.81	-4333.78
54.842	2551.81	-4116.55
54.844	2477.81	-3903.41
54.846	2414.81	-3717.26
54.848	2372.81	-3570.65
54.85	2320.81	-3415.27
54.852	2287.81	-3293.39
54.854	2262.81	-3186.81
54.856	2252.81	-3103.7
54.858	2247.81	-3028.63
54.86	2249.81	-2963.44
54.862	2251.81	-2898.29
54.864	2259.81	-2840.55
54.866	2262.81	-2776.16
54.868	2267.81	-2714.04
54.87	2267.81	-2645.92
54.872	2263.81	-2573.63
54.874	2258.81	-2501.01
54.876	2246.81	-2421.88
54.878	2236.81	-2346.43
54.88	2222.81	-2268.4
54.882	2209.81	-2193.16
54.884	2196.81	-2119.61
54.886	2181.81	-2045.91
54.888	2165.81	-1973.19
54.89	2154.81	-1906.69
54.892	2149.81	-1846.59
54.894	2142.81	-1785.62
54.896	2134.81	-1724.83
54.898	2134.81	-1671.14
54.9	2134.81	-1617.67
54.902	2143.81	-1570.78
54.904	2162.81	-1529.98
54.906	2181.81	-1487.43
54.908	2206.81	-1446.86
54.91	2237.81	-1407.46
54.912	2270.81	-1366.06
54.914	2294.81	-1316.32
54.916	2319.81	-1264.65
54.918	2339.81	-1207.96
54.92	2354.81	-1146.93
54.922	2364.81	-1082.3
54.924	2364.81	-1012.81
54.926	2364.81	-943.609
54.928	2356.81	-871.983
54.93	2341.81	-799.397
54.932	2325.81	-728.538
54.934	2302.81	-657.979
54.936	2283.81	-591.18
54.938	2256.81	-525.098
54.94	2226.81	-461.639
54.942	2200.81	-402.202
54.944	2169.81	-345.019
54.946	2142.81	-291.613
54.948	2116.81	-241.163
54.95	2088.81	-193.285
54.952	2069.81	-148.646
54.954	2044.81	-105.792
54.956	2027.81	-65.4305
54.958	2015.81	-26.6942
54.96	2002.81	10.7897
54.962	1989.81	46.9827
54.964	1979.81	82.1019
54.966	1975.81	116.719
54.968	1973.81	151.047
54.97	1975.81	185.527
54.972	1975.81	219.749
54.974	1977.81	254.123
54.976	1981.81	288.852
54.978	1986.81	323.948
54.98	1990.81	359.104
54.982	1996.81	394.884
54.984	2005.81	431.734
54.986	2009.81	467.899
54.988	2022.81	506.723
54.99	2029.81	544.737
54.992	2033.81	582.254
54.994	2045.81	622.587
54.996	2046.81	659.966
54.998	2054.81	699.824
55	2062.81	740.209
55.002	2069.81	780.72
55.004	2075.81	821.25
55.006	2083.81	863.014
55.008	2092.81	905.768
55.01	2093.81	945.324
55.012	2093.81	984.291
55.014	2099.81	1026.16
55.016	2101.81	1066.25
55.018	2101.81	1105.24
55.02	2105.81	1146.32
55.022	2098.81	1181.09
55.024	2098.81	1219.32
55.026	2094.81	1254.85
55.028	2094.81	1292.43
55.03	2085.81	1323.89
55.032	2081.81	1357.77
55.034	2074.81	1389.05
55.036	2067.81	1419.55
55.038	2064.81	1452.21
55.04	2055.81	1479.97
55.042	2046.81	1506.81
55.044	2037.81	1532.74
55.046	2026.81	1556.18
55.048	2013.81	1576.96
55.05	2009.81	1603.95
55.052	1992.81	1619.58
55.054	1982.81	1639.7
55.056	1973.81	1659.76
55.058	1960.81	1675.49
55.06	1947.81	1690.1
55.062	1933.81	1702.7
55.064	1923.81	1717.83
55.066	1910.81	1729.32
55.068	1900.81	1742.58
55.07	1889.81	1754.08
55.072	1878.81	1764.69
55.074	1867.81	1774.45
55.076	1858.81	1785.32
55.078	1850.81	1796.49
55.08	1840.81	1805.01
55.082	1828.81	1810.76
55.084	1819.81	1818.71
55.086	1807.81	1822.9
55.088	1797.81	1828.34
55.09	1786.81	1832.02
55.092	1776.81	1836.01
55.094	1767.81	1840.38
55.096	1757.81	1843.07
55.098	1750.81	1848.33
55.1	1740.81	1849.86
55.102	1731.81	1851.85
55.104	1720.81	1851.06
55.106	1713.81	1854.02
55.108	1706.81	1856.53
55.11	1698.81	1857.48
55.112	1689.81	1856.82
55.114	1677.81	1852.26
55.116	1674.81	1857.19
55.118	1663.81	1852.84
55.12	1656.81	1852.43
55.122	1647.81	1849.34
55.124	1635.81	1842.31
55.126	1623.81	1834.67
55.128	1616.81	1832.17
55.13	1604.81	1823.53
55.132	1593.81	1815.46
55.134	1581.81	1805.7
55.136	1570.81	1796.53
55.138	1556.81	1783.37
55.14	1540.81	1767.26
55.142	1525.81	1751.64
55.144	1513.81	1738.9
55.146	1498.81	1722.17
55.148	1486.81	1708.36
55.15	1465.81	1683.6
55.152	1447.81	1661.58
55.154	1427.81	1636.62
55.156	1406.81	1609.85
55.158	1387.81	1584.76
55.16	1366.81	1556.79
55.162	1346.81	1529.4
55.164	1323.81	1498.05
55.166	1304.81	1470.72
55.168	1287.81	1445.24
55.17	1270.81	1419.41
55.172	1252.81	1392.12
55.174	1236.81	1366.74
55.176	1221.81	1342.2
55.178	1204.81	1315.22
55.18	1188.81	1289.1
55.182	1175.81	1266.04
55.184	1160.81	1240.67
55.186	1147.81	1217.28
55.188	1134.81	1193.78
55.19	1123.81	1172.28
55.192	1113.81	1151.75
55.194	1101.81	1129.08
55.196	1088.81	1105.32
55.198	1079.81	1085.57
55.2	1071.81	1066.8
55.202	1063.81	1048.02
55.204	1059.81	1033.18
55.206	1048.81	1011.51
55.208	1044.81	996.597
55.21	1036.81	977.878
55.212	1028.81	959.165
55.214	1020.81	940.462
55.216	1012.81	921.775
55.218	1002.81	901.286
55.22	996.808	884.417
55.222	985.808	863.141
55.224	974.808	841.898
55.226	963.808	820.696
55.228	953.808	800.396
55.23	944.808	780.991
55.232	932.808	759.17
55.234	920.808	737.427
55.236	908.808	715.77
55.238	896.808	694.21
55.24	886.808	674.299
55.242	876.808	654.492
55.244	863.808	632.566
55.246	851.808	611.509
55.248	839.808	590.595
55.25	825.808	568.437
55.252	815.808	549.196
55.254	804.808	529.438
55.256	790.808	507.895
55.258	778.808	487.838
55.26	769.808	469.843
55.262	788.808	468.926
55.264	785.808	454.883
55.266	798.808	450.096
55.268	797.808	437.405
55.27	800.808	426.946
55.272	819.808	424.959
55.274	841.808	424.401
55.276	865.808	424.741
55.278	890.808	425.498
55.28	901.808	419.554
55.282	917.808	415.954
55.284	925.808	408.761
55.286	935.808	402.493
55.288	946.808	396.707
55.29	959.808	391.822
55.292	979.808	389.883
55.294	989.808	384.066
55.296	1001.81	379.121
55.298	1012.81	373.905
55.3	1024.81	369.176
55.302	1034.81	363.851
55.304	1043.81	358.292
55.306	1050.81	352.157
55.308	1050.81	343.745
55.31	1044.81	333.374
55.312	1034.81	321.684
55.314	1021.81	308.993
55.316	1007.81	295.924
55.318	989.808	281.605
55.32	971.808	267.216
55.322	952.808	252.506
55.324	931.808	237.24
55.326	915.808	223.251
55.328	898.808	209.049
55.33	882.808	195.129
55.332	873.808	182.817
55.334	866.808	170.983
55.336	858.808	159.016
55.338	852.808	147.485
55.34	849.808	136.532
55.342	849.808	126.111
55.344	849.808	115.735
55.346	849.808	105.404
55.348	854.808	95.7306
55.35	858.808	85.9777
55.352	857.808	75.7648
55.354	864.808	66.2967
55.356	871.808	56.8612
55.358	872.808	47.0733
55.36	878.808	37.596
55.362	886.808	28.2456
55.364	893.808	18.909
55.366	900.808	9.62166
55.368	909.808	0.41099
55.37	922.808	-8.72906
55.372	927.808	-17.7237
55.374	938.808	-26.7604
55.376	951.808	-35.7562
55.378	961.808	-44.5342
55.38	972.808	-53.2503
55.382	982.808	-61.7953
55.384	991.808	-70.1616
55.386	998.808	-78.2785
55.388	1006.81	-86.3658
55.39	1016.81	-94.4966
55.392	1021.81	-102.046
55.394	1028.81	-109.693
55.396	1033.81	-117.022
55.398	1042.81	-124.682
55.4	1045.81	-131.516
55.402	1077.81	-141.713
55.404	1105.81	-150.875
55.406	1082.81	-153.011
55.408	1092.81	-159.898
55.41	1118.81	-168.78
55.412	1141.81	-176.713
55.414	1144.81	-181.261
55.416	1160.81	-187.642
55.418	1178.81	-193.941
55.42	1191.81	-199.031
55.422	1203.81	-203.628
55.424	1216.81	-208.056
55.426	1223.81	-211.179
55.428	1239.81	-215.526
55.43	1246.81	-217.974
55.432	1253.81	-220.209
55.434	1267.81	-223.354
55.436	1277.81	-225.421
55.438	1284.81	-226.688
55.44	1294.81	-228.209
55.442	1303.81	-229.241
55.444	1314.81	-230.291
55.446	1324.81	-230.807
55.448	1328.81	-230.038
55.45	1339.81	-230.218
55.452	1349.81	-229.853
55.454	1356.81	-228.672
55.456	1367.81	-227.836
55.458	1378.81	-226.59
55.46	1387.81	-224.637
55.462	1400.81	-222.909
55.464	1405.81	-219.558
55.466	1418.81	-217.104
55.468	1422.81	-212.935
55.47	1425.81	-208.489
55.472	1429.81	-204.061
55.474	1435.81	-199.725
55.476	1440.81	-195.034
55.478	1442.81	-189.808
55.48	1453.81	-185.504
55.482	1455.81	-179.79
55.484	1460.81	-174.314
55.486	1461.81	-168.253
55.488	1464.81	-162.358
55.49	1466.81	-156.266
55.492	1472.81	-150.446
55.494	1474.81	-144.063
55.496	1477.81	-137.692
55.498	1478.81	-131.07
55.5	1481.81	-124.563
55.502	1481.81	-117.763
55.504	1482.81	-111.049
55.506	1480.81	-104.162
55.508	1480.81	-97.4905
55.51	1481.81	-90.8903
55.512	1479.81	-84.1576
55.514	1480.81	-77.6467
55.516	1479.81	-71.0593
55.518	1479.81	-64.5708
55.52	1473.81	-57.9846
55.522	1474.81	-51.8141
55.524	1472.81	-45.5877
55.526	1468.81	-39.4605
55.528	1466.81	-33.547
55.53	1460.81	-27.7445
55.532	1458.81	-22.2185
55.534	1452.81	-16.8299
55.536	1450.81	-11.6842
55.538	1444.81	-6.70031
55.54	1438.81	-1.99341
55.542	1433.81	2.45998
55.544	1431.81	6.75276
55.546	1425.81	10.8421
55.548	1423.81	14.7792
55.55	1421.81	18.6169
55.552	1416.81	22.2561
55.554	1414.81	25.7847
55.556	1410.81	29.1407
55.558	1405.81	32.2818
55.56	1398.81	35.1263
55.562	1398.81	37.9965
55.564	1392.81	40.5746
55.566	1387.81	42.9583
55.568	1384.81	45.2403
55.57	1374.81	47.0386
55.572	1375.81	49.0359
55.574	1367.81	50.5745
55.576	1362.81	51.9783
55.578	1358.81	53.2505
55.58	1352.81	54.2591
55.582	1347.81	55.1078
55.584	1337.81	55.4862
55.586	1332.81	55.811
55.588	1327.81	55.9642
55.59	1323.81	56.0071
55.592	1313.81	55.5643
55.594	1309.81	55.1473
55.596	1304.81	54.5449
55.598	1298.81	53.7278
55.6	1290.81	52.6119
55.602	1283.81	51.3098
55.604	1278.81	49.9107
55.606	1277.81	48.5831
55.608	1269.81	46.8618
55.61	1265.81	45.1189
55.612	1263.81	43.3674
55.614	1257.81	41.3714
55.616	1253.81	39.3073
55.618	1249.81	37.1397
55.62	1249.81	35.0442
55.622	1248.81	32.9158
55.624	1249.81	30.8491
55.626	1250.81	28.8192
55.628	1247.81	26.6783
55.63	1249.81	24.6395
55.632	1250.81	22.6315
55.634	1247.81	20.5323
55.636	1249.81	18.5103
55.638	1246.81	16.4095
55.64	1244.81	14.2618
55.642	1242.81	12.0685
55.644	1239.81	9.80677
55.646	1236.81	7.47362
55.648	1234.81	5.08941
55.65	1233.81	2.67965
55.652	1231.81	0.23838
55.654	1232.81	-2.20478
55.656	1231.81	-4.63346
55.658	1227.81	-7.10635
55.66	1228.81	-9.6367
55.662	1229.81	-12.1293
55.664	1229.81	-14.5876
55.666	1227.81	-17.0375
55.668	1226.81	-19.5298
55.67	1230.81	-22.0507
55.672	1228.81	-24.4263
55.674	1229.81	-26.8639
55.676	1230.81	-29.2639
55.678	1234.81	-31.6573
55.68	1234.81	-33.8837
55.682	1236.81	-36.1276
55.684	1242.81	-38.369
55.686	1244.81	-40.367
55.688	1244.81	-42.2633
55.69	1250.81	-44.2704
55.692	1249.81	-45.9509
55.694	1254.81	-47.787
55.696	1259.81	-49.4721
55.698	1259.81	-50.8814
55.7	1267.81	-52.4901
55.702	1266.81	-53.6168
55.704	1269.81	-54.8775
55.706	1271.81	-56.0148
55.708	1276.81	-57.1738
55.71	1276.81	-58.0286
55.712	1279.81	-58.9697
55.714	1283.81	-59.8455
55.716	1284.81	-60.5007
55.718	1285.81	-61.1215
55.72	1293.81	-61.9314
55.722	1296.81	-62.326
55.724	1298.81	-62.5911
55.726	1301.81	-62.8228
55.728	1305.81	-62.9888
55.73	1306.81	-62.9282
55.732	1310.81	-62.9302
55.734	1311.81	-62.7062
55.736	1317.81	-62.6058
55.738	1318.81	-62.1522
55.74	1321.81	-61.7273
55.742	1323.81	-61.1733
55.744	1325.81	-60.5537
55.746	1328.81	-59.8972
55.748	1330.81	-59.1129
55.75	1334.81	-58.3173
55.752	1335.81	-57.3078
55.754	1336.81	-56.2675
55.756	1341.81	-55.2951
55.758	1342.81	-54.0572
55.76	1341.81	-52.7438
55.762	1345.81	-51.5791
55.764	1341.81	-50.1131
55.766	1348.81	-49.0101
55.768	1347.81	-47.5154
55.77	1349.81	-46.1146
55.772	1350.81	-44.6321
55.774	1348.81	-43.0745
55.776	1351.81	-41.6649
55.778	1354.81	-40.1539
55.78	1352.81	-38.4834
55.782	1354.81	-36.9334
55.784	1351.81	-35.2718
55.786	1353.81	-33.7652
55.788	1355.81	-32.1932
55.79	1356.81	-30.5502
55.792	1356.81	-28.8736
55.794	1356.81	-27.2041
55.796	1354.81	-25.5377
55.798	1355.81	-23.9528
55.8	1354.81	-22.3393
55.802	1359.81	-20.7594
55.804	1354.81	-19.0339
55.806	1353.81	-17.4797
55.808	1352.81	-15.968
55.81	1350.81	-14.5046
55.812	1346.81	-13.1325
55.814	1348.81	-11.8602
55.816	1341.81	-10.6022
55.818	1340.81	-9.53711
55.82	1332.81	-8.58269
55.822	1332.81	-7.82135
55.824	1330.81	-7.08568
55.826	1323.81	-6.47924
55.828	1322.81	-6.03935
55.83	1316.81	-5.69515
55.832	1313.81	-5.51414
55.834	1309.81	-5.44426
55.836	1308.81	-5.4684
55.838	1303.81	-5.57256
55.84	1298.81	-5.83631
55.842	1296.81	-6.22329
55.844	1294.81	-6.67147
55.846	1294.81	-7.15924
55.848	1292.81	-7.66501
55.85	1292.81	-8.21151
55.852	1288.81	-8.79234
55.854	1292.81	-9.42492
55.856	1289.81	-9.9881
55.858	1289.81	-10.6184
55.86	1292.81	-11.2238
55.862	1293.81	-11.7467
55.864	1292.81	-12.2489
55.866	1293.81	-12.7677
55.868	1291.81	-13.27
55.87	1293.81	-13.811
55.872	1296.81	-14.2816
55.874	1297.81	-14.665
55.876	1297.81	-15.0195
55.878	1298.81	-15.3678
55.88	1299.81	-15.6828
55.882	1303.81	-15.9526
55.884	1301.81	-16.1158
55.886	1301.81	-16.3348
55.888	1303.81	-16.5457
55.89	1305.81	-16.6913
55.892	1303.81	-16.7849
55.894	1301.81	-16.9421
55.896	1303.81	-17.1504
55.898	1302.81	-17.3021
55.9	1301.81	-17.4849
55.902	1300.81	-17.6986
55.904	1298.81	-17.9453
55.906	1296.81	-18.2541
55.908	1296.81	-18.621
55.91	1296.81	-18.986
55.912	1295.81	-19.3504
55.914	1290.81	-19.7474
55.916	1291.81	-20.2966
55.918	1287.81	-20.8113
55.92	1288.81	-21.4507
55.922	1282.81	-22.0477
55.924	1283.81	-22.8386
55.926	1278.81	-23.5802
55.928	1274.81	-24.4728
55.93	1271.81	-25.4852
55.932	1267.81	-26.5768
55.934	1264.81	-27.7873
55.936	1261.81	-29.0798
55.938	1260.81	-30.4703
55.94	1258.81	-31.8735
55.942	1258.81	-33.3495
55.944	1253.81	-34.7581
55.946	1251.81	-36.3428
55.948	1252.81	-38.0212
55.95	1256.81	-39.7114
55.952	1257.81	-41.2276
55.954	1262.81	-42.7809
55.956	1260.81	-44.0468
55.958	1265.81	-45.5069
55.96	1269.81	-46.792
55.962	1271.81	-47.9086
55.964	1273.81	-48.9601
55.966	1277.81	-49.9929
55.968	1281.81	-50.8996
55.97	1285.81	-51.6794
55.972	1284.81	-52.2085
55.974	1288.81	-52.891
55.976	1291.81	-53.4202
55.978	1291.81	-53.7758
55.98	1296.81	-54.2582
55.982	1297.81	-54.4762
55.984	1298.81	-54.6607
55.986	1302.81	-54.89
55.988	1302.81	-54.8855
55.99	1304.81	-54.9322
55.992	1307.81	-54.9392
55.994	1309.81	-54.8225
55.996	1311.81	-54.6403
55.998	1312.81	-54.3675
56	1319.81	-54.2111
56.002	1313.81	-53.5054
56.004	1319.81	-53.2899
56.006	1320.81	-52.7568
56.008	1321.81	-52.1919
56.01	1321.81	-51.5729
56.012	1326.81	-51.0664
56.014	1324.81	-50.2421
56.016	1322.81	-49.4885
56.018	1327.81	-48.9483
56.02	1328.81	-48.1611
56.022	1326.81	-47.2854
56.024	1327.81	-46.5367
56.026	1324.81	-45.6848
56.028	1324.81	-44.9902
56.03	1322.81	-44.2642
56.032	1324.81	-43.6744
56.034	1326.81	-43.0192
56.036	1325.81	-42.2525
56.038	1325.81	-41.5374
56.04	1325.81	-40.825
56.042	1327.81	-40.1429
56.044	1326.81	-39.3559
56.046	1325.81	-38.6059
56.048	1329.81	-37.9531
56.05	1328.81	-37.1093
56.052	1330.81	-36.3354
56.054	1332.81	-35.4961
56.056	1330.81	-34.5538
56.058	1331.81	-33.7101
56.06	1329.81	-32.8112
56.062	1332.81	-32.0218
56.064	1333.81	-31.119
56.066	1329.81	-30.1549
56.068	1329.81	-29.3536
56.07	1329.81	-28.5556
56.072	1328.81	-27.7563
56.074	1330.81	-27.0058
56.076	1329.81	-26.1805
56.078	1328.81	-25.3926
56.08	1326.81	-24.6398
56.082	1329.81	-23.9657
56.084	1325.81	-23.1854
56.086	1328.81	-22.5475
56.088	1327.81	-21.8104
56.09	1328.81	-21.1091
56.092	1329.81	-20.3766
56.094	1327.81	-19.6183
56.096	1330.81	-18.9197
56.098	1331.81	-18.1274
56.1	1331.81	-17.3077
56.102	1330.81	-16.4956
56.104	1332.81	-15.7068
56.106	1331.81	-14.8689
56.108	1330.81	-14.0688
56.11	1331.81	-13.2931
56.112	1332.81	-12.4864
56.114	1337.81	-11.6174
56.116	1333.81	-10.6568
56.118	1330.81	-9.8287
56.12	1329.81	-9.08718
56.122	1330.81	-8.36243
56.124	1330.81	-7.61744
56.126	1333.81	-6.84145
56.128	1331.81	-6.02608
56.13	1333.81	-5.23227
56.132	1332.81	-4.413
56.134	1329.81	-3.65907
56.136	1330.81	-2.95352
56.138	1328.81	-2.26139
56.14	1326.81	-1.64016
56.142	1325.81	-1.0736
56.144	1326.81	-0.5111
56.146	1324.81	0.0332545
56.148	1325.81	0.558462
56.15	1325.81	1.09782
56.152	1323.81	1.59951
56.154	1321.81	2.03186
56.156	1320.81	2.41369
56.158	1314.81	2.66846
56.16	1315.81	2.85362
56.162	1314.81	3.03366
56.164	1314.81	3.19876
56.166	1310.81	3.28785
56.168	1311.81	3.33999
56.17	1308.81	3.34918
56.172	1305.81	3.261
56.174	1305.81	3.13225
56.176	1302.81	2.94868
56.178	1304.81	2.76118
56.18	1299.81	2.51179
56.182	1299.81	2.1934
56.184	1296.81	1.82384
56.186	1298.81	1.44712
56.188	1295.81	1.05076
56.19	1294.81	0.59474
56.192	1292.81	0.0932375
56.194	1293.81	-0.421446
56.196	1295.81	-0.887055
56.198	1292.81	-1.36281
56.2	1292.81	-1.88657
56.202	1292.81	-2.40793
56.204	1295.81	-2.88545
56.206	1291.81	-3.36089
56.208	1293.81	-3.88106
56.21	1294.81	-4.34884
56.212	1293.81	-4.80774
56.214	1294.81	-5.27192
56.216	1291.81	-5.74903
56.218	1294.81	-6.25056
56.22	1288.81	-6.75323
56.222	1293.81	-7.3267
56.224	1287.81	-7.8509
56.226	1288.81	-8.49297
56.228	1286.81	-9.12781
56.23	1286.81	-9.80475
56.232	1286.81	-10.4785
56.234	1288.81	-11.1345
56.236	1285.81	-11.7598
56.238	1291.81	-12.4177
56.24	1288.81	-12.9397
56.242	1287.81	-13.5413
56.244	1292.81	-14.1409
56.246	1291.81	-14.6097
56.248	1292.81	-15.0989
56.25	1295.81	-15.5462
56.252	1291.81	-15.9233
56.254	1292.81	-16.407
56.256	1299.81	-16.8384
56.258	1299.81	-17.0663
56.26	1299.81	-17.2929
56.262	1299.81	-17.5184
56.264	1298.81	-17.7451
56.266	1294.81	-18.0089
56.268	1291.81	-18.3955
56.27	1290.81	-18.8712
56.272	1282.81	-19.3821
56.274	1277.81	-20.1351
56.276	1270.81	-21.0342
56.278	1264.81	-22.1388
56.28	1257.81	-23.411
56.282	1250.81	-24.8786
56.284	1239.81	-26.5132
56.286	1229.81	-28.45
56.288	1218.81	-30.6348
56.29	1206.81	-33.0818
56.292	1195.81	-35.8329
56.294	1179.81	-38.7468
56.296	1169.81	-42.1451
56.298	1153.81	-45.6
56.3	1137.81	-49.3769
56.302	1120.81	-53.4219
56.304	1106.81	-57.8819
56.306	1083.81	-62.1746
56.308	1066.81	-67.1138
56.31	1047.81	-72.1693
56.312	1026.81	-77.3303
56.314	1004.81	-82.6462
56.316	984.808	-88.3173
56.318	957.808	-93.5378
56.32	936.808	-99.4853
56.322	907.808	-104.684
56.324	879.808	-110.065
56.326	860.808	-116.575
56.328	834.808	-122.099
56.33	805.808	-127.099
56.332	778.808	-132.273
56.334	748.808	-136.735
56.336	723.808	-141.86
56.338	696.808	-146.304
56.34	668.808	-150.183
56.342	642.808	-154.111
56.344	612.808	-156.613
56.346	583.808	-158.821
56.348	558.808	-161.561
56.35	529.808	-162.535
56.352	503.808	-163.761
56.354	479.808	-164.982
56.356	453.808	-164.816
56.358	428.808	-164.261
56.36	403.808	-162.926
56.362	382.808	-162.448
56.364	360.808	-160.805
56.366	337.808	-157.912
56.368	313.808	-153.679
56.37	291.808	-149.539
56.372	272.808	-146.113
56.374	254.808	-142.457
56.376	240.808	-140.354
56.378	225.808	-137.036
56.38	211.808	-133.68
56.382	197.808	-129.691
56.384	187.808	-127.771
56.386	178.808	-126.083
56.388	170.808	-124.695
56.39	165.808	-125.181
56.392	156.808	-122.306
56.394	154.808	-124.619
56.396	145.808	-121.024
56.398	140.808	-120.406
56.4	138.808	-122.174
56.402	137.808	-124.736
56.404	135.808	-126.306
56.406	136.808	-130.626
56.408	140.808	-137.91
56.41	144.808	-145.359
56.412	158.808	-163.23
56.414	170.808	-179.596
56.416	184.808	-198.597
56.418	200.808	-220.345
56.42	214.808	-240.476
56.422	230.808	-263.399
56.424	250.808	-291.531
56.426	264.808	-313.267
56.428	282.808	-340.255
56.43	307.808	-376.335
56.432	327.808	-406.964
56.434	346.808	-436.884
56.436	368.808	-471.111
56.438	389.808	-504.576
56.44	408.808	-535.895
56.442	432.808	-574.207
56.444	452.808	-607.624
56.446	473.808	-642.726
56.448	493.808	-676.781
56.45	519.808	-719.369
56.452	542.808	-758.09
56.454	560.808	-790.024
56.456	578.808	-822.097
56.458	602.808	-862.825
56.46	624.808	-900.801
56.462	640.808	-930.181
56.464	659.808	-963.935
56.466	687.808	-1010.84
56.468	712.808	-1053.29
56.47	739.808	-1098.59
56.472	773.808	-1154.12
56.474	808.808	-1210.85
56.476	847.808	-1273.18
56.478	878.808	-1323.03
56.48	908.808	-1370.88
56.482	940.808	-1421.18
56.484	969.808	-1466.32
56.486	996.808	-1507.8
56.488	1014.81	-1535.12
56.49	1034.81	-1564.96
[truncated: 29,254 more rows]
