# Supplementary material for: Changes in the force-time curve during a repeat power ability assessment using loaded countermovement jumps
Source: PeerJ. 2024 Oct 4;12:e17971. doi: 10.7717/peerj.17971 (PMC11457872; doi:10.7717/peerj.17971)
Supplement: Supplemental Information 11 [file peerj-12-17971-s011.xlsx]

## Sheet: Sheet1
Weight	68.65
Ave prop power (W)	2443.5079
Ave max prop power (W)	4843.2473
Max prop power (W)	5560.7526
Time	Net force (N)	Net power (W)
40.002	1128.39	0
40.004	1128.39	-0.357767
40.006	1128.39	-0.713912
40.008	1130.39	-1.03747
40.01	1129.39	-1.34068
40.012	1130.39	-1.64487
40.014	1128.39	-1.95944
40.016	1131.39	-2.26506
40.018	1130.39	-2.52896
40.02	1132.39	-2.78211
40.022	1130.39	-3.02427
40.024	1131.39	-3.28953
40.026	1129.39	-3.56102
40.028	1131.39	-3.84382
40.03	1129.39	-4.11174
40.032	1132.39	-4.38036
40.034	1134.39	-4.56258
40.036	1132.39	-4.72787
40.038	1132.39	-4.93327
40.04	1135.39	-5.10178
40.042	1132.39	-5.24257
40.044	1132.39	-5.44544
40.046	1132.39	-5.64732
40.048	1132.39	-5.84823
40.05	1132.39	-6.04815
40.052	1133.39	-6.23614
40.054	1132.39	-6.41222
40.056	1129.39	-6.64109
40.058	1131.39	-6.91441
40.06	1132.39	-7.13166
40.062	1133.39	-7.31531
40.064	1129.39	-7.51457
40.066	1128.39	-7.81369
40.068	1131.39	-8.1067
40.07	1130.39	-8.33735
40.072	1132.39	-8.57271
40.074	1128.39	-8.79397
40.076	1133.39	-9.06788
40.078	1130.39	-9.24418
40.08	1129.39	-9.50077
40.082	1132.39	-9.75726
40.084	1131.39	-9.94565
40.086	1130.39	-10.1656
40.088	1131.39	-10.4023
40.09	1132.39	-10.6054
40.092	1131.39	-10.7887
40.094	1129.39	-11.0103
40.096	1132.39	-11.2631
40.098	1129.39	-11.4552
40.1	1128.39	-11.7312
40.102	1129.39	-12.0266
40.104	1128.39	-12.2992
40.106	1129.39	-12.5923
40.108	1125.39	-12.8765
40.11	1126.39	-13.2646
40.112	1128.39	-13.6144
40.114	1126.39	-13.9143
40.116	1126.39	-14.2696
40.118	1125.39	-14.6264
40.12	1124.39	-15.0134
40.122	1128.39	-15.4171
40.124	1127.39	-15.7026
40.126	1126.39	-16.0187
40.128	1127.39	-16.3616
40.13	1128.39	-16.6707
40.132	1126.39	-16.95
40.134	1129.39	-17.2869
40.136	1126.39	-17.5304
40.138	1125.39	-17.868
40.14	1129.39	-18.2349
40.142	1129.39	-18.4711
40.144	1128.39	-18.7058
40.146	1128.39	-18.9719
40.148	1129.39	-19.2373
40.15	1130.39	-19.469
40.152	1127.39	-19.663
40.154	1131.39	-19.9615
40.156	1129.39	-20.1205
40.158	1129.39	-20.3465
40.16	1129.39	-20.5713
40.162	1131.39	-20.7988
40.164	1128.39	-20.9495
40.166	1128.39	-21.2034
40.168	1129.39	-21.4585
40.17	1126.39	-21.6687
40.172	1129.39	-21.9929
40.174	1128.39	-22.2054
40.176	1126.39	-22.4455
40.178	1128.39	-22.7638
40.18	1126.39	-22.9999
40.182	1128.39	-23.3162
40.184	1126.39	-23.5483
40.186	1129.39	-23.8674
40.188	1128.39	-24.0681
40.19	1127.39	-24.3
40.192	1126.39	-24.5628
40.194	1131.39	-24.8901
40.196	1128.39	-25.0077
40.198	1126.39	-25.2275
40.2	1128.39	-25.5354
40.202	1127.39	-25.7578
40.204	1126.39	-26.0112
40.206	1128.39	-26.3161
40.208	1128.39	-26.5406
40.21	1129.39	-26.7712
40.212	1128.39	-26.9531
40.214	1127.39	-27.1662
40.216	1128.39	-27.4262
40.218	1130.39	-27.6605
40.22	1127.39	-27.7875
40.222	1128.39	-28.0443
40.224	1128.39	-28.2588
40.226	1125.39	-28.4453
40.228	1128.39	-28.7821
40.23	1127.39	-28.983
40.232	1129.39	-29.2436
40.234	1126.39	-29.3896
40.236	1129.39	-29.6908
40.238	1127.39	-29.8431
40.24	1128.39	-30.0898
40.242	1127.39	-30.2818
40.244	1125.39	-30.4942
40.246	1125.39	-30.7915
40.248	1128.39	-31.1209
40.25	1129.39	-31.3288
40.252	1129.39	-31.4916
40.254	1123.39	-31.5831
40.256	1127.39	-31.9866
40.258	1128.39	-32.2227
40.26	1126.39	-32.388
40.262	1127.39	-32.6544
40.264	1126.39	-32.8614
40.266	1127.39	-33.1254
40.268	1129.39	-33.3688
40.27	1127.39	-33.4928
40.272	1126.39	-33.694
40.274	1127.39	-33.9536
40.276	1128.39	-34.1794
40.278	1125.39	-34.3152
40.28	1128.39	-34.6326
40.282	1129.39	-34.8223
40.284	1129.39	-34.9639
40.286	1128.39	-35.0898
40.288	1129.39	-35.2768
40.29	1130.39	-35.4301
40.292	1131.39	-35.5499
40.294	1130.39	-35.606
40.296	1127.39	-35.6636
40.298	1126.39	-35.8483
40.3	1127.39	-36.0954
40.302	1130.39	-36.3402
40.304	1128.39	-36.4069
40.306	1129.39	-36.5858
40.308	1128.39	-36.6988
40.31	1128.39	-36.8596
40.312	1129.39	-37.0357
40.314	1126.39	-37.112
40.316	1130.39	-37.4015
40.318	1127.39	-37.4421
40.32	1129.39	-37.664
40.322	1130.39	-37.8026
40.324	1127.39	-37.8392
40.326	1127.39	-38.0242
40.328	1129.39	-38.2429
40.33	1128.39	-38.3427
40.332	1130.39	-38.5271
40.334	1128.39	-38.5743
40.336	1129.39	-38.7394
40.338	1127.39	-38.8169
40.34	1127.39	-38.9947
40.342	1127.39	-39.1713
40.344	1128.39	-39.3652
40.346	1128.39	-39.5068
40.348	1125.39	-39.5911
40.35	1129.39	-39.904
40.352	1128.39	-39.9904
40.354	1129.39	-40.1467
40.356	1127.39	-40.2117
40.358	1129.39	-40.4183
40.36	1128.39	-40.5003
40.362	1125.39	-40.5745
40.364	1128.39	-40.8638
40.366	1126.39	-40.9546
40.368	1125.39	-41.1292
40.37	1129.39	-41.4365
40.372	1128.39	-41.5104
40.374	1129.39	-41.6569
40.376	1126.39	-41.6876
40.378	1131.39	-41.9806
40.38	1130.39	-41.9847
40.382	1130.39	-42.0417
40.384	1129.39	-42.0772
40.386	1130.39	-42.1865
40.388	1130.39	-42.2413
40.39	1126.39	-42.2112
40.392	1131.39	-42.5011
40.394	1128.39	-42.4569
40.396	1130.39	-42.6165
40.398	1130.39	-42.6671
40.4	1128.39	-42.6743
40.402	1131.39	-42.8533
40.404	1130.39	-42.8474
40.406	1130.39	-42.8952
40.408	1130.39	-42.9423
40.41	1125.39	-42.8804
40.412	1129.39	-43.1767
40.414	1127.39	-43.21
40.416	1127.39	-43.3516
40.418	1126.39	-43.4699
40.42	1129.39	-43.7089
40.422	1123.39	-43.6472
40.424	1128.39	-44.0279
40.426	1130.39	-44.1764
40.428	1126.39	-44.1223
40.43	1126.39	-44.289
40.432	1125.39	-44.4315
40.434	1125.39	-44.6283
40.436	1126.39	-44.8472
40.438	1127.39	-45.0325
40.44	1124.39	-45.0892
40.442	1125.39	-45.3375
40.444	1124.39	-45.5039
40.446	1127.39	-45.7983
40.448	1124.39	-45.8477
40.45	1125.39	-46.0914
40.452	1126.39	-46.3013
40.454	1125.39	-46.4278
40.456	1128.39	-46.6855
40.458	1127.39	-46.7441
40.46	1124.39	-46.7839
40.462	1124.39	-46.9959
40.464	1127.39	-47.2833
40.466	1123.39	-47.292
40.468	1126.39	-47.6103
40.47	1125.39	-47.7259
40.472	1125.39	-47.8989
40.474	1127.39	-48.1232
40.476	1128.39	-48.255
40.478	1127.39	-48.3002
40.48	1127.39	-48.4038
40.482	1125.39	-48.453
40.484	1128.39	-48.7001
40.486	1123.39	-48.6334
40.488	1125.39	-48.9172
40.49	1125.39	-49.0803
40.492	1125.39	-49.2422
40.494	1130.39	-49.5402
40.496	1127.39	-49.4541
40.498	1125.39	-49.4927
40.5	1127.39	-49.7061
40.502	1126.39	-49.7699
40.504	1126.39	-49.8932
40.506	1128.39	-50.0715
40.508	1126.39	-50.0713
40.51	1126.39	-50.1917
40.512	1125.39	-50.2827
40.514	1124.39	-50.405
40.516	1124.39	-50.5871
40.518	1126.39	-50.8254
40.52	1126.39	-50.9398
40.522	1121.39	-50.908
40.524	1125.39	-51.2996
40.526	1122.39	-51.3545
40.528	1125.39	-51.6826
40.53	1125.39	-51.8229
40.532	1128.39	-52.0514
40.534	1126.39	-52.0319
40.536	1123.39	-52.0468
40.538	1126.39	-52.3384
40.54	1127.39	-52.4708
40.542	1125.39	-52.479
40.544	1125.39	-52.612
40.546	1126.39	-52.7743
40.548	1126.39	-52.8724
40.55	1125.39	-52.9389
40.552	1126.39	-53.0984
40.554	1127.39	-53.2243
40.556	1123.39	-53.162
40.558	1124.39	-53.3839
40.56	1126.39	-53.6033
40.562	1123.39	-53.5998
40.564	1127.39	-53.9129
40.566	1125.39	-53.9055
40.568	1128.39	-54.1202
40.57	1125.39	-54.0464
40.572	1124.39	-54.1328
40.574	1124.39	-54.2824
40.576	1126.39	-54.4949
40.578	1125.39	-54.5449
40.58	1124.39	-54.6264
40.582	1126.39	-54.8362
40.584	1128.39	-54.9798
40.586	1126.39	-54.9277
40.588	1125.39	-54.9726
40.59	1128.39	-55.1792
40.592	1127.39	-55.1567
40.594	1128.39	-55.2313
40.596	1124.39	-55.1095
40.598	1125.39	-55.2807
40.6	1129.39	-55.5166
40.602	1128.39	-55.4569
40.604	1126.39	-55.3967
40.606	1129.39	-55.5652
40.608	1132.39	-55.6345
40.61	1128.39	-55.376
40.612	1130.39	-55.4447
40.614	1130.39	-55.3819
40.616	1132.39	-55.3838
40.618	1130.39	-55.1898
40.62	1129.39	-55.0941
40.622	1130.39	-55.0955
40.624	1130.39	-55.0314
40.626	1131.39	-54.9992
40.628	1131.39	-54.9016
40.63	1131.39	-54.8039
40.632	1134.39	-54.8016
40.634	1133.39	-54.573
40.636	1138.39	-54.5667
40.638	1132.39	-54.0503
40.64	1132.39	-53.9208
40.642	1131.39	-53.7601
40.644	1133.39	-53.7254
40.646	1135.39	-53.6243
40.648	1137.39	-53.4566
40.65	1133.39	-53.0409
40.652	1134.39	-52.9098
40.654	1135.39	-52.7456
40.656	1132.39	-52.4292
40.658	1135.39	-52.3909
40.66	1136.39	-52.1938
40.662	1135.39	-51.9054
40.664	1134.39	-51.6509
40.666	1136.39	-51.5167
40.668	1136.39	-51.2588
40.67	1136.39	-51.0016
40.672	1132.39	-50.6322
40.674	1132.39	-50.5085
40.676	1135.39	-50.4687
40.678	1136.39	-50.2736
40.68	1133.39	-49.9355
40.682	1133.39	-49.7798
40.684	1134.39	-49.6517
40.686	1134.39	-49.4634
40.688	1134.39	-49.2754
40.69	1137.39	-49.1679
40.692	1135.39	-48.8281
40.694	1135.39	-48.6084
40.696	1138.39	-48.4673
40.698	1135.39	-48.0715
40.7	1135.39	-47.8536
40.702	1136.39	-47.6616
40.704	1137.39	-47.4367
40.706	1136.39	-47.1291
40.708	1135.39	-46.8555
40.71	1135.39	-46.6406
40.712	1136.39	-46.4504
40.714	1136.39	-46.2032
40.716	1134.39	-45.9086
40.718	1132.39	-45.6812
40.72	1136.39	-45.6626
40.722	1135.39	-45.3935
40.724	1136.39	-45.2048
40.726	1133.39	-44.891
40.728	1132.39	-44.7232
40.73	1134.39	-44.6575
40.732	1133.39	-44.4572
40.734	1131.39	-44.2676
40.736	1130.39	-44.1668
40.738	1131.39	-44.144
40.74	1131.39	-44.0654
40.742	1130.39	-43.9643
40.744	1131.39	-43.9408
40.746	1132.39	-43.8841
40.748	1133.39	-43.7942
40.75	1130.39	-43.5829
40.752	1132.39	-43.5809
40.754	1130.39	-43.4249
40.756	1132.39	-43.4224
40.758	1133.39	-43.3319
40.76	1128.39	-43.0781
40.762	1129.39	-43.119
40.764	1131.39	-43.1484
40.766	1130.39	-43.0466
40.768	1130.39	-42.9992
40.77	1131.39	-42.9732
40.772	1129.39	-42.8494
40.774	1128.39	-42.8127
40.776	1128.39	-42.8299
40.778	1129.39	-42.8681
40.78	1127.39	-42.8084
40.782	1126.39	-42.8352
40.784	1129.39	-42.9806
40.786	1124.39	-42.8537
40.788	1128.39	-43.0853
40.79	1125.39	-43.0326
40.792	1128.39	-43.2086
40.794	1127.39	-43.198
40.796	1126.39	-43.2195
40.798	1130.39	-43.383
40.8	1130.39	-43.3269
40.802	1128.39	-43.2267
40.804	1128.39	-43.2357
40.806	1130.39	-43.2879
40.808	1129.39	-43.2085
40.81	1129.39	-43.1835
40.812	1130.39	-43.1799
40.814	1127.39	-43.0562
40.816	1128.39	-43.1176
40.818	1132.39	-43.2108
40.82	1129.39	-43.0203
40.822	1129.39	-42.9934
40.824	1127.39	-42.9229
40.826	1128.39	-42.9825
40.828	1127.39	-42.9653
40.83	1128.39	-43.0238
40.832	1126.39	-42.9838
40.834	1129.39	-43.1175
40.836	1129.39	-43.087
40.838	1128.39	-43.0344
40.84	1130.39	-43.0794
40.842	1129.39	-42.9934
40.844	1128.39	-42.9399
40.846	1126.39	-42.8972
40.848	1125.39	-42.9409
40.85	1126.39	-43.0602
40.852	1125.39	-43.1021
40.854	1124.39	-43.1758
40.856	1125.39	-43.3254
40.858	1125.39	-43.4192
40.86	1125.39	-43.5121
40.862	1127.39	-43.6489
40.864	1125.39	-43.6302
40.866	1126.39	-43.7433
40.868	1125.39	-43.7779
40.87	1127.39	-43.9122
40.872	1124.39	-43.8672
40.874	1126.39	-44.0329
40.876	1124.39	-44.0413
40.878	1127.39	-44.2284
40.88	1126.39	-44.2252
40.882	1128.39	-44.3228
40.884	1127.39	-44.2857
40.886	1127.39	-44.3037
40.888	1127.39	-44.3212
40.89	1130.39	-44.4068
40.892	1128.39	-44.2793
40.894	1129.39	-44.2856
40.896	1128.39	-44.2133
40.898	1129.39	-44.2189
40.9	1130.39	-44.1914
40.902	1131.39	-44.1306
40.904	1130.39	-43.9919
40.906	1129.39	-43.8861
40.908	1130.39	-43.8578
40.91	1131.39	-43.7964
40.912	1129.39	-43.6353
40.914	1128.39	-43.5622
40.916	1130.39	-43.5882
40.918	1129.39	-43.4818
40.92	1129.39	-43.4301
40.922	1130.39	-43.4003
40.924	1128.39	-43.2715
40.926	1131.39	-43.3178
40.928	1128.39	-43.1342
40.93	1130.39	-43.1581
40.932	1129.39	-43.0507
40.934	1129.39	-42.9978
40.936	1128.39	-42.9231
40.938	1130.39	-42.9457
40.94	1130.39	-42.8592
40.942	1131.39	-42.7939
40.944	1132.39	-42.6956
40.946	1130.39	-42.5009
40.948	1129.39	-42.3934
40.95	1131.39	-42.3819
40.952	1130.39	-42.2414
40.954	1130.39	-42.1548
40.956	1130.39	-42.0682
40.958	1132.39	-42.0228
40.96	1130.39	-41.8291
40.962	1131.39	-41.763
40.964	1129.39	-41.6028
40.966	1130.39	-41.5694
40.968	1125.39	-41.381
40.97	1131.39	-41.5802
40.972	1129.39	-41.4193
40.974	1127.39	-41.3242
40.976	1130.39	-41.3956
40.978	1131.39	-41.3275
40.98	1131.39	-41.2064
40.982	1128.39	-41.0257
40.984	1129.39	-41.0232
40.986	1129.39	-40.9677
40.988	1130.39	-40.9318
40.99	1130.39	-40.8431
40.992	1130.39	-40.7543
40.994	1128.39	-40.6264
40.996	1131.39	-40.6618
40.998	1132.39	-40.5591
41	1133.39	-40.4234
41.002	1132.39	-40.2167
41.004	1131.39	-40.0435
41.006	1131.39	-39.9225
41.008	1130.39	-39.7828
41.01	1134.39	-39.7694
41.012	1132.39	-39.5127
41.014	1133.39	-39.3778
41.016	1132.39	-39.1736
41.018	1131.39	-39.003
41.02	1131.39	-38.8837
41.022	1132.39	-38.7822
41.024	1131.39	-38.6124
41.026	1131.39	-38.4936
41.028	1130.39	-38.3573
41.03	1129.39	-38.2541
41.032	1130.39	-38.2185
41.034	1130.39	-38.1326
41.036	1131.39	-38.0638
41.038	1130.39	-37.9278
41.04	1129.39	-37.8248
41.042	1129.39	-37.7717
41.044	1128.39	-37.7015
41.046	1126.39	-37.6468
41.048	1130.39	-37.7593
41.05	1129.39	-37.6552
41.052	1126.39	-37.5501
41.054	1127.39	-37.6107
41.056	1127.39	-37.6211
41.058	1129.39	-37.665
41.06	1128.39	-37.5921
41.062	1124.39	-37.5009
41.064	1128.39	-37.6759
41.066	1127.39	-37.6344
41.068	1128.39	-37.6592
41.07	1128.39	-37.6339
41.072	1128.39	-37.6083
41.074	1128.39	-37.5824
41.076	1128.39	-37.5563
41.078	1128.39	-37.5298
41.08	1126.39	-37.4693
41.082	1126.39	-37.5077
41.084	1126.39	-37.5455
41.086	1125.39	-37.5657
41.088	1129.39	-37.7031
41.09	1131.39	-37.6746
41.092	1128.39	-37.4962
41.094	1130.39	-37.5003
41.096	1129.39	-37.3883
41.098	1130.39	-37.3425
41.1	1129.39	-37.2306
41.102	1131.39	-37.2009
41.104	1130.39	-37.0562
41.106	1128.39	-36.9283
41.108	1128.39	-36.8986
41.11	1129.39	-36.8849
41.112	1130.39	-36.8381
41.114	1130.39	-36.7421
41.116	1128.39	-36.6142
41.118	1128.39	-36.5839
41.12	1126.39	-36.5214
41.122	1127.39	-36.572
41.124	1128.39	-36.5895
41.126	1131.39	-36.6056
41.128	1131.39	-36.4751
41.13	1130.39	-36.3291
41.132	1131.39	-36.2475
41.134	1130.39	-36.1019
41.136	1129.39	-35.9895
41.138	1130.39	-35.9407
41.14	1131.39	-35.859
41.142	1127.39	-35.6683
41.144	1129.39	-35.7002
41.146	1132.39	-35.6812
41.148	1131.39	-35.5031
41.15	1128.39	-35.3286
41.152	1131.39	-35.342
41.154	1128.39	-35.1679
41.156	1130.39	-35.1661
41.158	1129.39	-35.0544
41.16	1128.39	-34.9757
41.162	1125.39	-34.9004
41.164	1132.39	-35.0689
41.166	1129.39	-34.8618
41.168	1132.39	-34.8401
41.17	1128.39	-34.6196
41.172	1130.39	-34.6163
41.174	1128.39	-34.4903
41.176	1130.39	-34.4866
41.178	1131.39	-34.4028
41.18	1127.39	-34.2165
41.182	1130.39	-34.2591
41.184	1127.39	-34.1197
41.186	1128.39	-34.1341
41.188	1132.39	-34.1565
41.19	1128.39	-33.9378
41.192	1128.39	-33.9053
41.194	1131.39	-33.9134
41.196	1133.39	-33.8087
41.198	1132.39	-33.5984
41.2	1128.39	-33.3822
41.202	1133.39	-33.4158
41.204	1132.39	-33.2064
41.206	1131.39	-33.0307
41.208	1131.39	-32.901
41.21	1130.39	-32.759
41.212	1127.39	-32.6251
41.214	1131.39	-32.6772
41.216	1130.39	-32.5353
41.218	1132.39	-32.4634
41.22	1133.39	-32.3133
41.222	1130.39	-32.0827
41.224	1132.39	-32.0109
41.226	1130.39	-31.8263
41.228	1132.39	-31.7545
41.23	1129.39	-31.5593
41.232	1132.39	-31.5318
41.234	1130.39	-31.3488
41.236	1130.39	-31.2545
41.238	1128.39	-31.138
41.24	1129.39	-31.1207
41.242	1131.39	-31.0813
41.244	1129.39	-30.9321
41.246	1130.39	-30.8817
41.248	1127.39	-30.7549
41.25	1130.39	-30.7917
41.252	1128.39	-30.6757
41.254	1128.39	-30.6469
41.256	1129.39	-30.6286
41.258	1126.39	-30.5346
41.26	1128.39	-30.5922
41.262	1130.39	-30.5837
41.264	1127.39	-30.4564
41.266	1124.39	-30.4272
41.268	1129.39	-30.5812
41.27	1125.39	-30.4748
41.272	1133.39	-30.6271
41.274	1127.39	-30.3681
41.276	1128.39	-30.3802
41.278	1128.39	-30.3488
41.28	1131.39	-30.3484
41.282	1132.39	-30.2282
41.284	1130.39	-30.0449
41.286	1130.39	-29.948
41.288	1131.39	-29.8613
41.29	1128.39	-29.7021
41.292	1130.39	-29.691
41.294	1132.39	-29.6139
41.296	1129.39	-29.4228
41.298	1132.39	-29.3882
41.3	1131.39	-29.2168
41.302	1134.39	-29.1158
41.304	1135.39	-28.8974
41.306	1131.39	-28.6024
41.308	1135.39	-28.5102
41.31	1133.39	-28.2346
41.312	1133.39	-28.0429
41.314	1131.39	-27.8354
41.316	1135.39	-27.7427
41.318	1137.39	-27.5015
41.32	1134.39	-27.157
41.322	1135.39	-26.9428
41.324	1136.39	-26.6958
41.326	1133.39	-26.3892
41.328	1137.39	-26.2296
41.33	1137.39	-25.9115
41.332	1137.39	-25.5946
41.334	1134.39	-25.2616
41.336	1135.39	-25.052
41.338	1135.39	-24.8045
41.34	1136.39	-24.5628
41.342	1132.39	-24.264
41.344	1132.39	-24.1182
41.346	1134.39	-23.9822
41.348	1134.39	-23.771
41.35	1135.39	-23.5649
41.352	1131.39	-23.3056
41.354	1132.39	-23.1997
41.356	1135.39	-23.0686
41.358	1131.39	-22.8125
41.36	1129.39	-22.6966
41.362	1130.39	-22.6576
41.364	1130.39	-22.5821
41.366	1128.39	-22.4996
41.368	1127.39	-22.4863
41.37	1125.39	-22.5018
41.372	1128.39	-22.6005
41.374	1128.39	-22.5895
41.376	1130.39	-22.5855
41.378	1127.39	-22.4979
41.38	1126.39	-22.5157
41.382	1129.39	-22.5803
41.384	1126.39	-22.5246
41.386	1126.39	-22.5778
41.388	1126.39	-22.6305
41.39	1128.39	-22.6901
41.392	1127.39	-22.6727
41.394	1126.39	-22.6878
41.396	1126.39	-22.739
41.398	1126.39	-22.7897
41.4	1127.39	-22.8438
41.402	1129.39	-22.8686
41.404	1126.39	-22.8083
41.406	1129.39	-22.8693
41.408	1126.39	-22.8085
41.41	1128.39	-22.8651
41.412	1127.39	-22.8442
41.414	1129.39	-22.8675
41.416	1126.39	-22.8057
41.418	1129.39	-22.8651
41.42	1129.39	-22.8143
41.422	1133.39	-22.7782
41.424	1129.39	-22.5816
41.426	1129.39	-22.5313
41.428	1131.39	-22.4879
41.43	1130.39	-22.3684
41.432	1131.39	-22.2888
41.434	1130.39	-22.1699
41.436	1131.39	-22.0904
41.438	1131.39	-21.9751
41.44	1133.39	-21.8657
41.442	1131.39	-21.6796
41.444	1132.39	-21.5679
41.446	1133.39	-21.4234
41.448	1133.39	-21.2439
41.45	1136.39	-21.0711
41.452	1133.39	-20.7879
41.454	1134.39	-20.6121
41.456	1135.39	-20.4037
41.458	1133.39	-20.1587
41.46	1136.39	-19.9867
41.462	1134.39	-19.7109
41.464	1134.39	-19.504
41.466	1134.39	-19.2978
41.468	1133.39	-19.092
41.47	1135.39	-18.9206
41.472	1134.39	-18.6833
41.474	1131.39	-18.4804
41.476	1132.39	-18.3764
41.478	1133.39	-18.2396
41.48	1133.39	-18.0706
41.482	1130.39	-17.904
41.484	1133.39	-17.8327
41.486	1133.39	-17.6649
41.488	1131.39	-17.4995
41.49	1131.39	-17.3987
41.492	1133.39	-17.2957
41.494	1133.39	-17.1294
41.496	1131.39	-16.9666
41.498	1130.39	-16.8688
41.5	1128.39	-16.8057
41.502	1131.39	-16.8005
41.504	1129.39	-16.7047
41.506	1134.39	-16.6628
41.508	1132.39	-16.4687
41.51	1132.39	-16.3375
41.512	1131.39	-16.2088
41.514	1128.39	-16.1178
41.516	1130.39	-16.1147
41.518	1130.39	-16.0501
41.52	1132.39	-15.9809
41.522	1132.39	-15.8507
41.524	1130.39	-15.726
41.526	1131.39	-15.6598
41.528	1131.39	-15.5634
41.53	1130.39	-15.4699
41.532	1131.39	-15.4041
41.534	1133.39	-15.3024
41.536	1131.39	-15.147
41.538	1130.39	-15.0551
41.54	1130.39	-14.9932
41.542	1134.39	-14.9182
41.544	1128.39	-14.7451
41.546	1132.39	-14.7361
41.548	1135.39	-14.5982
41.55	1131.39	-14.3875
41.552	1132.39	-14.2908
41.554	1131.39	-14.1691
41.556	1130.39	-14.0808
41.558	1130.39	-14.0216
41.56	1131.39	-13.9584
41.562	1132.39	-13.8623
41.564	1130.39	-13.7463
41.566	1131.39	-13.6836
41.568	1131.39	-13.5924
41.57	1131.39	-13.5015
41.572	1130.39	-13.4153
41.574	1131.39	-13.3531
41.576	1130.39	-13.2674
41.578	1130.39	-13.2102
41.58	1129.39	-13.1578
41.582	1129.39	-13.1335
41.584	1129.39	-13.1092
41.586	1129.39	-13.0848
41.588	1129.39	-13.0604
41.59	1130.39	-13.031
41.592	1127.39	-12.9884
41.594	1126.39	-13.0342
41.596	1128.39	-13.0979
41.598	1129.39	-13.1006
41.6	1128.39	-13.0799
41.602	1127.39	-13.092
41.604	1127.39	-13.1317
41.606	1126.39	-13.1758
41.608	1127.39	-13.2428
41.61	1128.39	-13.2768
41.612	1127.39	-13.2869
41.614	1127.39	-13.325
41.616	1125.39	-13.3717
41.618	1127.39	-13.4655
41.62	1128.39	-13.4978
41.622	1127.39	-13.506
41.624	1127.39	-13.5423
41.626	1129.39	-13.5695
41.628	1126.39	-13.5528
41.63	1128.39	-13.6123
41.632	1131.39	-13.6016
41.634	1130.39	-13.5099
41.636	1130.39	-13.4468
41.638	1129.39	-13.3884
41.64	1126.39	-13.372
41.642	1132.39	-13.4129
41.644	1130.39	-13.2931
41.646	1127.39	-13.2442
41.648	1131.39	-13.261
41.65	1128.39	-13.1793
41.652	1130.39	-13.1725
41.654	1129.39	-13.1143
41.656	1130.39	-13.0793
41.658	1128.39	-13.0261
41.66	1129.39	-13.0239
41.662	1125.39	-13.0131
41.664	1126.39	-13.1089
41.666	1128.39	-13.1667
41.668	1129.39	-13.1634
41.67	1128.39	-13.1367
41.672	1126.39	-13.1474
41.674	1127.39	-13.2092
41.676	1126.39	-13.2472
41.678	1127.39	-13.3083
41.68	1127.39	-13.3408
41.682	1125.39	-13.3821
41.684	1126.39	-13.4749
41.686	1126.39	-13.5389
41.688	1126.39	-13.6024
41.69	1125.39	-13.6697
41.692	1127.39	-13.7567
41.694	1128.39	-13.7819
41.696	1126.39	-13.7867
41.698	1126.39	-13.8483
41.7	1126.39	-13.9094
41.702	1125.39	-13.9741
41.704	1123.39	-14.0747
41.706	1126.39	-14.2209
41.708	1128.39	-14.2722
41.71	1124.39	-14.2801
41.712	1126.39	-14.3964
41.714	1127.39	-14.4503
41.716	1123.39	-14.4888
41.718	1127.39	-14.6298
41.72	1128.39	-14.6497
41.722	1124.39	-14.6535
41.724	1125.39	-14.7709
41.726	1127.39	-14.852
41.728	1127.39	-14.8736
41.73	1128.39	-14.8918
41.732	1125.39	-14.8896
41.734	1126.39	-14.9728
41.736	1125.39	-15.0288
41.738	1126.39	-15.1111
41.74	1128.39	-15.1573
41.742	1127.39	-15.1465
41.744	1128.39	-15.1624
41.746	1129.39	-15.1453
41.748	1127.39	-15.1044
41.75	1127.39	-15.1229
41.752	1128.39	-15.1382
41.754	1130.39	-15.1174
41.756	1130.39	-15.0369
41.758	1126.39	-14.9692
41.76	1130.39	-15.0077
41.762	1129.39	-14.9305
41.764	1132.39	-14.8731
41.766	1132.39	-14.727
41.768	1132.39	-14.5814
41.77	1129.39	-14.4472
41.772	1130.39	-14.3975
41.774	1131.39	-14.3148
41.776	1132.39	-14.1994
41.778	1134.39	-14.0471
41.78	1131.39	-13.85
41.782	1131.39	-13.74
41.784	1133.39	-13.6215
41.786	1134.39	-13.4415
41.788	1131.39	-13.2481
41.79	1133.39	-13.1304
41.792	1132.39	-12.9618
41.794	1132.39	-12.8218
41.796	1132.39	-12.6822
41.798	1129.39	-12.5592
41.8	1131.39	-12.5085
41.802	1132.39	-12.3973
41.804	1133.39	-12.2533
41.806	1131.39	-12.0941
41.808	1133.39	-11.978
41.81	1131.39	-11.8202
41.812	1131.39	-11.7168
41.814	1133.39	-11.6013
41.816	1132.39	-11.439
41.818	1135.39	-11.2843
41.82	1136.39	-11.0438
41.822	1132.39	-10.8056
41.824	1133.39	-10.6659
41.826	1130.39	-10.5221
41.828	1133.39	-10.4346
41.83	1131.39	-10.2849
41.832	1133.39	-10.1719
41.834	1134.39	-10.0007
41.836	1131.39	-9.82805
41.838	1131.39	-9.73171
41.84	1130.39	-9.64358
41.842	1130.39	-9.5807
41.844	1129.39	-9.52597
41.846	1129.39	-9.49621
41.848	1128.39	-9.47447
41.85	1128.39	-9.47748
41.852	1127.39	-9.48833
41.854	1131.39	-9.49176
41.856	1129.39	-9.41199
41.858	1125.39	-9.41418
41.86	1126.39	-9.50693
41.862	1127.39	-9.56656
41.864	1126.39	-9.60886
41.866	1125.39	-9.68344
41.868	1127.39	-9.76702
41.87	1124.39	-9.82314
41.872	1127.39	-9.93119
41.874	1124.39	-9.9859
41.876	1125.39	-10.1082
41.878	1123.39	-10.2192
41.88	1126.39	-10.3586
41.882	1125.39	-10.4282
41.884	1126.39	-10.5158
41.886	1126.39	-10.5772
41.888	1124.39	-10.6521
41.89	1126.39	-10.7643
41.892	1124.39	-10.8377
41.894	1124.39	-10.9624
41.896	1126.39	-11.0733
41.898	1127.39	-11.125
41.9	1128.39	-11.1436
41.902	1125.39	-11.1552
41.904	1126.39	-11.2389
41.906	1125.39	-11.302
41.908	1124.39	-11.3973
41.91	1126.39	-11.5061
41.912	1125.39	-11.5675
41.914	1125.39	-11.6549
41.916	1127.39	-11.7299
41.918	1124.39	-11.7688
41.92	1126.39	-11.8759
41.922	1125.39	-11.9345
41.924	1124.39	-12.0252
41.926	1127.39	-12.1256
41.928	1129.39	-12.1329
41.93	1124.39	-12.114
41.932	1125.39	-12.2248
41.934	1125.39	-12.3078
41.936	1126.39	-12.385
41.938	1127.39	-12.429
41.94	1126.39	-12.4507
41.942	1127.39	-12.4942
41.944	1127.39	-12.51
41.946	1125.39	-12.536
41.948	1128.39	-12.601
41.95	1122.39	-12.6141
41.952	1125.39	-12.7766
41.954	1126.39	-12.8507
41.956	1126.39	-12.8966
41.958	1128.39	-12.9324
41.96	1124.39	-12.9318
41.962	1126.39	-13.0325
41.964	1126.39	-13.077
41.966	1128.39	-13.1116
41.968	1126.39	-13.0995
41.97	1125.39	-13.1479
41.972	1129.39	-13.2052
41.974	1125.39	-13.1687
41.976	1127.39	-13.235
41.978	1128.39	-13.2401
41.98	1130.39	-13.2075
41.982	1126.39	-13.1378
41.984	1124.39	-13.1894
41.986	1127.39	-13.2829
41.988	1128.39	-13.2871
41.99	1125.39	-13.2767
41.992	1127.39	-13.3414
41.994	1127.39	-13.3494
41.996	1128.39	-13.3526
41.998	1127.39	-13.3321
42	1129.39	-13.3304
42.002	1128.39	-13.2769
42.004	1127.39	-13.2563
42.006	1128.39	-13.259
42.008	1129.39	-13.2288
42.01	1130.39	-13.1657
42.012	1128.39	-13.0843
42.014	1128.39	-13.059
42.016	1128.39	-13.0337
42.018	1130.39	-12.9986
42.02	1130.39	-12.9076
42.022	1128.39	-12.827
42.024	1125.39	-12.8171
42.026	1128.39	-12.8753
42.028	1130.39	-12.8398
42.03	1129.39	-12.7538
42.032	1128.39	-12.701
42.034	1129.39	-12.6706
42.036	1128.39	-12.6179
42.038	1127.39	-12.5981
42.04	1131.39	-12.5846
42.042	1131.39	-12.4608
42.044	1129.39	-12.3484
42.046	1128.39	-12.2966
42.048	1130.39	-12.261
42.05	1130.39	-12.1709
42.052	1130.39	-12.0811
42.054	1130.39	-11.9915
42.056	1128.39	-11.9139
42.058	1128.39	-11.8904
42.06	1130.39	-11.8551
42.062	1129.39	-11.7719
42.064	1130.39	-11.7097
42.066	1129.39	-11.627
42.068	1129.39	-11.5712
42.07	1131.39	-11.5031
42.072	1129.39	-11.3945
42.074	1126.39	-11.3583
42.076	1129.39	-11.3825
42.078	1127.39	-11.3398
42.08	1128.39	-11.3437
42.082	1127.39	-11.3273
42.084	1129.39	-11.3246
42.086	1127.39	-11.2817
42.088	1126.39	-11.2979
42.09	1130.39	-11.3148
42.092	1130.39	-11.2258
42.094	1129.39	-11.1436
42.096	1124.39	-11.1206
42.098	1126.39	-11.2156
42.1	1129.39	-11.2384
42.102	1129.39	-11.1819
42.104	1127.39	-11.1386
42.106	1128.39	-11.1413
42.108	1127.39	-11.1241
42.11	1127.39	-11.1331
42.112	1128.39	-11.1354
42.114	1128.39	-11.1114
42.116	1126.39	-11.1003
42.118	1129.39	-11.122
42.12	1128.39	-11.0714
42.122	1127.39	-11.0536
42.124	1128.39	-11.0553
42.126	1126.39	-11.044
42.128	1129.39	-11.065
42.13	1128.39	-11.014
42.132	1130.39	-10.9758
42.134	1130.39	-10.8853
42.136	1131.39	-10.7882
42.138	1127.39	-10.6932
42.14	1132.39	-10.6672
42.142	1130.39	-10.5259
42.144	1131.39	-10.4296
42.146	1126.39	-10.3441
42.148	1128.39	-10.3722
42.15	1131.39	-10.3272
42.152	1126.39	-10.2422
42.154	1128.39	-10.2702
42.156	1128.39	-10.2471
42.158	1128.39	-10.2239
42.16	1128.39	-10.2007
42.162	1128.39	-10.1775
42.164	1127.39	-10.1616
42.166	1131.39	-10.1413
42.168	1128.39	-10.042
42.17	1127.39	-10.0264
42.172	1128.39	-10.0285
42.174	1126.39	-10.0203
42.176	1128.39	-10.0474
42.178	1125.39	-10.0462
42.18	1126.39	-10.1132
42.182	1126.39	-10.1545
42.184	1128.39	-10.1807
42.186	1124.39	-10.1854
42.188	1127.39	-10.2694
42.19	1128.39	-10.2695
42.192	1129.39	-10.2367
42.194	1126.39	-10.2004
42.196	1129.39	-10.2184
42.198	1125.39	-10.1893
42.2	1127.39	-10.2472
42.202	1127.39	-10.2538
42.204	1129.39	-10.2457
42.206	1126.39	-10.2086
42.208	1125.39	-10.255
42.21	1127.39	-10.312
42.212	1127.39	-10.3177
42.214	1126.39	-10.3304
42.216	1128.39	-10.3541
42.218	1126.39	-10.3409
42.22	1129.39	-10.357
42.222	1128.39	-10.3036
42.224	1130.39	-10.2611
42.226	1129.39	-10.1751
42.228	1126.39	-10.137
42.23	1127.39	-10.1676
42.232	1124.39	-10.1946
42.234	1128.39	-10.2683
42.236	1128.39	-10.2399
42.238	1126.39	-10.226
42.24	1125.39	-10.2702
42.242	1126.39	-10.3322
42.244	1125.39	-10.3756
42.246	1126.39	-10.437
42.248	1126.39	-10.4724
42.25	1128.39	-10.4934
42.252	1127.39	-10.47
42.254	1123.39	-10.5004
42.256	1123.39	-10.6327
42.258	1128.39	-10.7303
42.26	1125.39	-10.7188
42.262	1125.39	-10.7847
42.264	1125.39	-10.8501
42.266	1126.39	-10.9085
42.268	1126.39	-10.9404
42.27	1129.39	-10.9521
42.272	1126.39	-10.9056
42.274	1124.39	-10.9504
42.276	1126.39	-11.0338
42.278	1124.39	-11.0775
42.28	1126.39	-11.1603
42.282	1126.39	-11.1902
42.284	1124.39	-11.2325
42.286	1123.39	-11.3333
42.288	1124.39	-11.4536
42.29	1126.39	-11.5346
42.292	1126.39	-11.5621
42.294	1124.39	-11.6014
42.296	1125.39	-11.6876
42.298	1128.39	-11.7288
42.3	1128.39	-11.6894
42.302	1126.39	-11.6621
42.304	1128.39	-11.6761
42.306	1126.39	-11.6486
42.308	1125.39	-11.6804
42.31	1129.39	-11.7146
42.312	1129.39	-11.6416
42.314	1128.39	-11.5748
42.316	1128.39	-11.5349
42.318	1132.39	-11.47
42.32	1132.39	-11.2986
42.322	1133.39	-11.1212
42.324	1133.39	-10.9181
42.326	1131.39	-10.7296
42.328	1134.39	-10.5726
42.33	1130.39	-10.3676
42.332	1132.39	-10.2515
42.334	1132.39	-10.0846
42.336	1134.39	-9.90279
42.338	1132.39	-9.68685
42.34	1133.39	-9.51397
42.342	1131.39	-9.33318
42.344	1132.39	-9.19436
42.346	1134.39	-9.01433
42.348	1132.39	-8.80326
42.35	1128.39	-8.67682
42.352	1132.39	-8.6122
42.354	1131.39	-8.46028
42.356	1129.39	-8.35103
42.358	1131.39	-8.27166
42.36	1127.39	-8.18167
42.362	1129.39	-8.16831
42.364	1128.39	-8.11685
42.366	1129.39	-8.07985
42.368	1128.39	-8.02862
42.37	1127.39	-8.01034
42.372	1129.39	-7.99688
42.374	1129.39	-7.93639
42.376	1128.39	-7.88548
42.378	1124.39	-7.8956
42.38	1127.39	-7.97095
42.382	1127.39	-7.97572
42.384	1130.39	-7.95231
42.386	1128.39	-7.87737
42.388	1128.39	-7.84946
42.39	1127.39	-7.83102
42.392	1129.39	-7.81693
42.394	1127.39	-7.77518
42.396	1126.39	-7.78952
42.398	1125.39	-7.83633
42.4	1125.39	-7.90607
42.402	1125.39	-7.97539
42.404	1127.39	-8.02582
42.406	1128.39	-8.01975
42.408	1129.39	-7.98077
42.41	1130.39	-7.90895
42.412	1127.39	-7.84229
42.414	1126.39	-7.85528
42.416	1127.39	-7.88203
42.418	1128.39	-7.8758
42.42	1128.39	-7.84614
42.422	1128.39	-7.8165
42.424	1127.39	-7.79636
42.426	1126.39	-7.80894
42.428	1126.39	-7.84461
42.43	1128.39	-7.86121
42.432	1129.39	-7.82147
42.434	1130.39	-7.7489
42.436	1127.39	-7.68206
42.438	1128.39	-7.67545
42.44	1128.39	-7.64558
42.442	1127.39	-7.62538
42.444	1130.39	-7.5993
42.446	1130.39	-7.50373
42.448	1129.39	-7.41835
42.45	1128.39	-7.36615
42.452	1129.39	-7.3271
42.454	1130.39	-7.25521
42.456	1130.39	-7.16064
42.458	1129.39	-7.07656
42.46	1129.39	-7.01547
42.462	1128.39	-6.96479
42.464	1128.39	-6.93682
42.466	1131.39	-6.8779
42.468	1125.39	-6.8138
42.47	1129.39	-6.84314
42.472	1130.39	-6.77205
42.474	1127.39	-6.71016
42.476	1128.39	-6.70504
42.478	1128.39	-6.67752
42.48	1126.39	-6.67099
42.482	1126.39	-6.70891
42.484	1128.39	-6.72574
42.486	1127.39	-6.70819
42.488	1127.39	-6.71294
42.49	1127.39	-6.71756
42.492	1128.39	-6.71164
42.494	1126.39	-6.7042
42.496	1126.39	-6.74128
42.498	1127.39	-6.76774
42.5	1128.39	-6.76123
42.502	1124.39	-6.77379
42.504	1125.39	-6.86518
42.506	1126.39	-6.9235
42.508	1125.39	-6.96919
42.51	1129.39	-6.99641
42.512	1128.39	-6.94335
42.514	1125.39	-6.94368
42.516	1125.39	-7.01136
42.518	1126.39	-7.06855
42.52	1126.39	-7.10282
42.522	1126.39	-7.13683
42.524	1127.39	-7.16057
42.526	1125.39	-7.18141
42.528	1124.39	-7.25733
42.53	1129.39	-7.30613
42.532	1126.39	-7.27029
42.534	1124.39	-7.32265
42.536	1122.39	-7.43965
42.538	1125.39	-7.57286
42.54	1125.39	-7.6365
42.542	1124.39	-7.70926
42.544	1122.39	-7.82343
42.546	1122.39	-7.98326
42.548	1125.39	-8.11496
42.55	1124.39	-8.18473
42.552	1123.39	-8.28657
42.554	1122.39	-8.42024
42.556	1122.39	-8.57686
42.558	1126.39	-8.69831
42.56	1125.39	-8.73179
42.562	1121.39	-8.82301
42.564	1124.39	-8.98488
42.566	1124.39	-9.07338
42.568	1126.39	-9.14492
42.57	1126.39	-9.16721
42.572	1123.39	-9.21378
42.574	1124.39	-9.32529
42.576	1124.39	-9.41167
42.578	1127.39	-9.47372
42.58	1126.39	-9.4692
42.582	1129.39	-9.46533
42.584	1124.39	-9.42716
42.586	1124.39	-9.51246
42.588	1126.39	-9.58158
42.59	1130.39	-9.56906
42.592	1127.39	-9.48094
42.594	1132.39	-9.42722
42.596	1128.39	-9.28238
42.598	1130.39	-9.22033
42.6	1129.39	-9.11755
42.602	1130.39	-9.03122
42.604	1129.39	-8.9292
42.606	1133.39	-8.81734
42.608	1128.39	-8.65251
42.61	1132.39	-8.5737
42.612	1132.39	-8.39875
42.614	1130.39	-8.2428
42.616	1132.39	-8.11652
42.618	1131.39	-7.95269
42.62	1131.39	-7.81305
42.622	1131.39	-7.67393
42.624	1132.39	-7.52551
42.626	1132.39	-7.35443
42.628	1133.39	-7.17388
42.63	1130.39	-7.00192
42.632	1133.39	-6.86771
42.634	1131.39	-6.68719
42.636	1130.39	-6.56297
42.638	1133.39	-6.42925
42.64	1132.39	-6.24022
42.642	1133.39	-6.06294
42.644	1132.39	-5.87568
42.646	1133.39	-5.6995
42.648	1132.39	-5.51399
42.65	1135.39	-5.31535
42.652	1133.39	-5.07749
42.654	1132.39	-4.89503
42.656	1137.39	-4.67246
42.658	1133.39	-4.39723
42.66	1135.39	-4.17981
42.662	1136.39	-3.9095
42.664	1135.39	-3.63344
42.666	1134.39	-3.39198
42.668	1136.39	-3.14375
42.67	1134.39	-2.88552
42.672	1133.39	-2.68098
42.674	1132.39	-2.51055
42.676	1133.39	-2.34524
42.678	1133.39	-2.16193
42.68	1133.39	-1.97938
42.682	1132.39	-1.81245
42.684	1130.39	-1.69434
42.686	1132.39	-1.58267
42.688	1130.39	-1.46588
42.69	1131.39	-1.36998
42.692	1132.39	-1.24138
42.694	1130.39	-1.12657
42.696	1130.39	-1.04726
42.698	1133.39	-0.921407
42.7	1129.39	-0.806921
42.702	1130.39	-0.746045
42.704	1129.39	-0.684081
42.706	1128.39	-0.65526
42.708	1128.39	-0.64353
42.71	1130.39	-0.600075
42.712	1130.39	-0.52278
42.714	1129.39	-0.46181
42.716	1128.39	-0.433979
42.718	1128.39	-0.423042
42.72	1126.39	-0.44413
42.722	1128.39	-0.466661
42.724	1128.39	-0.455469
42.726	1127.39	-0.460281
42.728	1127.39	-0.481824
42.73	1126.39	-0.519158
42.732	1128.39	-0.541304
42.734	1129.39	-0.513649
42.736	1128.39	-0.485172
42.738	1128.39	-0.473637
42.74	1128.39	-0.462116
42.742	1126.39	-0.482553
42.744	1130.39	-0.472608
42.746	1125.39	-0.475282
42.748	1129.39	-0.498108
42.75	1129.39	-0.453455
42.752	1129.39	-0.408963
42.754	1133.39	-0.300031
42.756	1130.39	-0.173172
42.758	1127.39	-0.14582
42.76	1130.39	-0.11933
42.762	1130.39	-0.0432486
42.764	1128.39	-0.000330211
42.766	1129.39	0.0259768
42.768	1129.39	0.0686145
42.77	1129.39	0.111095
42.772	1129.39	0.153418
42.774	1129.39	0.195585
42.776	1129.39	0.237596
42.778	1131.39	0.312833
42.78	1128.39	0.369919
42.782	1132.39	0.445582
42.784	1130.39	0.551572
42.786	1132.39	0.659068
42.788	1129.39	0.746699
42.79	1128.39	0.769364
42.792	1129.39	0.793314
42.794	1131.39	0.867281
42.796	1131.39	0.972434
42.798	1131.39	1.07714
42.8	1131.39	1.18141
42.802	1130.39	1.26767
42.804	1130.39	1.33818
42.806	1128.39	1.3731
42.808	1132.39	1.44816
42.81	1134.39	1.61967
42.812	1130.39	1.74872
42.814	1131.39	1.83523
42.816	1132.39	1.95445
42.818	1131.39	2.06972
42.82	1136.39	2.26192
42.822	1135.39	2.50804
42.824	1135.39	2.73855
42.826	1137.39	3.00634
42.828	1134.39	3.24304
42.83	1136.39	3.47621
42.832	1135.39	3.71589
42.834	1134.39	3.9211
42.836	1135.39	4.13229
42.838	1133.39	4.31497
42.84	1134.39	4.49157
42.842	1135.39	4.7007
42.844	1132.39	4.85907
42.846	1133.39	5.00058
42.848	1131.39	5.11167
42.85	1135.39	5.28253
42.852	1129.39	5.37307
42.854	1133.39	5.47748
42.856	1133.39	5.62836
42.858	1134.39	5.80013
42.86	1129.39	5.87421
42.862	1130.39	5.91296
42.864	1130.39	5.96277
42.866	1129.39	5.9906
42.868	1129.39	6.00711
42.87	1128.39	6.00179
42.872	1125.39	5.92038
42.874	1126.39	5.82764
42.876	1128.39	5.78944
42.878	1125.39	5.70945
42.88	1123.39	5.55345
42.882	1122.39	5.35447
42.884	1120.39	5.10322
42.886	1120.39	4.82999
42.888	1119.39	4.53763
42.89	1117.39	4.19452
42.892	1117.39	3.82852
42.894	1113.39	3.387
42.896	1112.39	2.87759
42.898	1113.39	2.3756
42.9	1112.39	1.87158
42.902	1111.39	1.3384
42.904	1107.39	0.725883
42.906	1106.39	0.0403923
42.908	1103.39	-0.703784
42.91	1103.39	-1.49263
42.912	1101.39	-2.30581
42.914	1097.39	-3.2024
42.916	1097.39	-4.1671
42.918	1094.39	-5.16114
42.92	1092.39	-6.23016
42.922	1091.39	-7.34465
42.924	1088.39	-8.49978
42.926	1085.39	-9.73778
42.928	1080.39	-11.0685
42.93	1075.39	-12.5365
42.932	1074.39	-14.1295
42.934	1069.39	-15.747
42.936	1064.39	-17.4958
42.938	1059.39	-19.3732
42.94	1054.39	-21.3765
42.942	1045.39	-23.4742
42.944	1038.39	-25.813
42.946	1031.39	-28.3168
42.948	1021.39	-30.9344
42.95	1013.39	-33.8137
42.952	1007.39	-36.9074
42.954	995.389	-39.9681
42.956	982.389	-43.2419
42.958	973.389	-46.9009
42.96	960.389	-50.5644
42.962	950.389	-54.5815
42.964	939.389	-58.707
42.966	924.389	-62.7788
42.968	912.389	-67.2436
42.97	900.389	-71.8597
42.972	887.389	-76.541
42.974	876.389	-81.5201
42.976	860.389	-86.1624
42.978	850.389	-91.514
42.98	841.389	-97.0349
42.982	830.389	-102.383
42.984	818.389	-107.668
42.986	814.389	-114.032
42.988	808.389	-120.117
42.99	798.389	-125.625
42.992	793.389	-131.929
42.994	784.389	-137.57
42.996	776.389	-143.391
42.998	771.389	-149.757
43	764.389	-155.722
43.002	760.389	-162.28
43.004	754.389	-168.39
43.006	749.389	-174.701
43.008	743.389	-180.754
43.01	745.389	-188.721
43.012	733.389	-193.115
43.014	734.389	-200.903
43.016	726.389	-206.197
43.018	719.389	-211.741
43.02	719.389	-219.311
43.022	711.389	-224.404
43.024	703.389	-229.457
43.026	695.389	-234.464
43.028	688.389	-239.757
43.03	681.389	-244.998
43.032	675.389	-250.544
43.034	668.389	-255.66
43.036	660.389	-260.328
43.038	654.389	-265.718
43.04	643.389	-268.998
43.042	633.389	-272.6
43.044	626.389	-277.403
43.046	620.389	-282.567
43.048	611.389	-286.271
43.05	605.389	-291.283
43.052	595.389	-294.266
43.054	591.389	-300.114
43.056	583.389	-303.838
43.058	579.389	-309.549
43.06	574.389	-314.643
43.062	571.389	-320.752
43.064	571.389	-328.493
43.066	568.389	-334.456
43.068	567.389	-341.537
43.07	570.389	-350.999
43.072	572.389	-359.833
43.074	574.389	-368.65
43.076	575.389	-376.802
43.078	576.389	-384.927
43.08	577.389	-393.023
43.082	580.389	-402.462
43.084	585.389	-413.284
43.086	588.389	-422.69
43.088	592.389	-432.803
43.09	594.389	-441.441
43.092	602.389	-454.53
43.094	607.389	-465.36
43.096	612.389	-476.18
43.098	617.389	-486.989
43.1	622.389	-497.784
43.102	621.389	-503.752
43.104	629.389	-516.994
43.106	634.389	-527.755
43.108	635.389	-535.162
43.11	640.389	-545.909
43.112	646.389	-557.483
43.114	652.389	-569.029
43.116	660.389	-582.287
43.118	664.389	-591.983
43.12	672.389	-605.203
43.122	677.389	-615.68
43.124	682.389	-626.112
43.126	688.389	-637.415
43.128	693.389	-647.741
43.13	697.389	-657.084
43.132	700.389	-665.439
43.134	701.389	-671.852
43.136	704.389	-680.141
43.138	710.389	-691.272
43.14	712.389	-698.457
43.142	716.389	-707.554
43.144	716.389	-712.658
43.146	721.389	-722.69
43.148	722.389	-728.663
43.15	723.389	-734.6
43.152	727.389	-743.536
43.154	731.389	-752.411
43.156	733.389	-759.175
43.158	737.389	-767.955
43.16	740.389	-775.634
43.162	744.389	-784.3
43.164	750.389	-794.996
43.166	754.389	-803.495
43.168	760.389	-814.043
43.17	764.389	-822.366
43.172	771.389	-833.826
43.174	784.389	-851.62
43.176	792.389	-863.817
43.178	801.389	-876.958
43.18	813.389	-893.197
43.182	823.389	-907.038
43.184	836.389	-923.962
43.186	852.389	-943.909
43.188	867.389	-962.422
43.19	883.389	-981.696
43.192	899.389	-1000.59
43.194	919.389	-1023.48
43.196	935.389	-1041.44
43.198	954.389	-1062.25
43.2	971.389	-1080.31
43.202	992.389	-1102.22
43.204	1009.39	-1119.08
43.206	1026.39	-1135.35
43.208	1046.39	-1154.29
43.21	1057.39	-1162.74
43.212	1075.39	-1178.33
43.214	1092.39	-1192.14
43.216	1104.39	-1199.91
43.218	1117.39	-1208.25
43.22	1129.39	-1214.99
43.222	1139.39	-1219.1
43.224	1146.39	-1219.64
43.226	1153.39	-1219.88
43.228	1165.39	-1224.98
43.23	1173.39	-1225.44
43.232	1183.39	-1227.57
43.234	1192.39	-1228.22
43.236	1196.39	-1223.44
43.238	1206.39	-1224.46
43.24	1214.39	-1223.03
43.242	1219.39	-1218.28
43.244	1227.39	-1216.22
43.246	1236.39	-1214.73
43.248	1239.39	-1207.07
43.25	1249.39	-1205.92
43.252	1258.39	-1203.32
43.254	1266.39	-1199.34
43.256	1274.39	-1194.96
43.258	1279.39	-1187.44
43.26	1286.39	-1181.48
43.262	1295.39	-1176.95
43.264	1301.39	-1169.3
43.266	1308.39	-1162.23
43.268	1316.39	-1155.64
43.27	1322.39	-1146.94
43.272	1329.39	-1138.77
43.274	1334.39	-1128.57
43.276	1339.39	-1118.12
43.278	1344.39	-1107.43
43.28	1350.39	-1097.27
43.282	1353.39	-1084.46
43.284	1362.39	-1076.13
43.286	1365.39	-1062.75
43.288	1372.39	-1052.23
43.29	1377.39	-1039.86
43.292	1385.39	-1029.4
43.294	1387.39	-1014.22
43.296	1393.39	-1001.78
43.298	1400.39	-989.692
43.3	1404.39	-975.195
43.302	1408.39	-960.502
43.304	1410.39	-944.317
43.306	1416.39	-930.614
43.308	1417.39	-913.463
43.31	1420.39	-897.538
43.312	1425.39	-882.682
43.314	1428.39	-866.391
43.316	1430.39	-849.398
43.318	1430.39	-831.223
43.32	1435.39	-815.858
43.322	1435.39	-797.556
43.324	1440.39	-781.937
43.326	1439.39	-763
43.328	1442.39	-746.19
43.33	1445.39	-729.252
43.332	1447.39	-711.715
43.334	1449.39	-694.118
43.336	1450.39	-676.016
43.338	1452.39	-658.353
43.34	1457.39	-641.889
43.342	1457.39	-623.13
43.344	1460.39	-605.627
43.346	1461.39	-587.237
43.348	1463.39	-569.223
43.35	1464.39	-550.796
43.352	1467.39	-533.062
43.354	1469.39	-514.873
43.356	1471.39	-496.625
43.358	1473.39	-478.319
43.36	1473.39	-459.375
43.362	1476.39	-441.343
43.364	1478.39	-422.92
43.366	1479.39	-404.188
43.368	1481.39	-385.707
43.37	1480.39	-366.49
43.372	1482.39	-348.063
43.374	1482.39	-329.177
43.376	1485.39	-310.935
43.378	1484.39	-291.868
43.38	1485.39	-273.275
43.382	1488.39	-254.994
43.384	1485.39	-235.765
43.386	1487.39	-217.445
43.388	1486.39	-198.733
43.39	1485.39	-180.169
43.392	1484.39	-161.753
43.394	1483.39	-143.484
43.396	1476.39	-124.983
43.398	1477.39	-107.438
43.4	1475.39	-89.7851
43.402	1469.39	-72.2312
43.404	1469.39	-55.2461
43.406	1465.39	-38.3164
43.408	1462.39	-21.7157
43.41	1460.39	-5.3653
43.412	1460.39	10.8407
43.414	1456.39	26.8162
43.416	1449.39	42.313
43.418	1451.39	57.8435
43.42	1445.39	72.8596
43.422	1441.39	87.5934
43.424	1435.39	101.827
43.426	1432.39	115.928
43.428	1425.39	129.335
43.43	1421.39	142.616
43.432	1415.39	155.332
43.434	1409.39	167.63
43.436	1404.39	179.662
43.438	1398.39	191.186
43.44	1389.39	201.81
43.442	1387.39	213.08
43.444	1378.39	222.91
43.446	1376.39	233.511
43.448	1372.39	243.554
43.45	1365.39	252.712
43.452	1364.39	262.711
43.454	1360.39	271.95
43.456	1358.39	281.378
43.458	1360.39	291.589
43.46	1354.39	299.932
43.462	1355.39	309.645
43.464	1352.39	318.345
43.466	1357.39	328.938
43.468	1360.39	339.214
43.47	1356.39	347.673
43.472	1357.39	357.288
43.474	1359.39	367.201
43.476	1358.39	376.285
43.478	1359.39	385.878
43.48	1360.39	395.479
43.482	1363.39	405.723
43.484	1365.39	415.758
43.486	1365.39	425.191
43.488	1369.39	435.931
43.49	1373.39	446.839
43.492	1379.39	458.622
43.494	1381.39	469.244
43.496	1383.39	479.926
43.498	1384.39	490.295
43.5	1389.39	502.196
43.502	1393.39	513.933
43.504	1398.39	526.237
43.506	1399.39	537.152
43.508	1407.39	550.953
43.51	1406.39	561.374
43.512	1413.39	575.104
43.514	1417.39	587.872
43.516	1425.39	602.585
43.518	1429.39	615.897
43.52	1433.39	629.382
43.522	1436.39	642.573
43.524	1445.39	658.741
43.526	1451.39	673.923
43.528	1460.39	690.883
43.53	1470.39	708.824
43.532	1475.39	724.746
43.534	1483.39	742.474
43.536	1491.39	760.628
43.538	1499.39	779.213
43.54	1509.39	799.333
43.542	1517.39	818.895
43.544	1528.39	840.613
43.546	1537.39	861.806
43.548	1547.39	884.106
43.55	1557.39	906.992
43.552	1567.39	930.469
43.554	1572.39	951.401
43.556	1582.39	975.786
43.558	1590.39	999.47
43.56	1599.39	1024.29
43.562	1607.39	1048.97
43.564	1616.39	1074.81
43.566	1622.39	1099.09
43.568	1628.39	1123.71
43.57	1636.39	1150.12
43.572	1645.39	1177.75
43.574	1651.39	1203.68
43.576	1657.39	1229.94
43.578	1665.39	1258.11
43.58	1668.39	1282.8
43.582	1676.39	1311.64
43.584	1680.39	1337.69
43.586	1690.39	1368.93
43.588	1695.39	1396.59
43.59	1701.39	1425.38
43.592	1704.39	1451.88
43.594	1710.39	1481.17
43.596	1716.39	1510.8
43.598	1723.39	1541.7
43.6	1728.39	1571.16
43.602	1733.39	1600.89
43.604	1740.39	1632.82
43.606	1742.39	1660.29
43.608	1748.39	1691.76
43.61	1750.39	1719.55
43.612	1755.39	1750.43
43.614	1759.39	1780.56
43.616	1762.39	1809.81
43.618	1765.39	1839.18
43.62	1770.39	1870.82
43.622	1771.39	1898.34
43.624	1774.39	1928.04
43.626	1775.39	1955.58
43.628	1776.39	1983.07
43.63	1781.39	2015.14
43.632	1784.39	2045.13
43.634	1784.39	2071.66
43.636	1787.39	2101.66
43.638	1787.39	2128.13
43.64	1787.39	2154.45
43.642	1786.39	2179.39
43.644	1789.39	2209.15
43.646	1791.39	2237.74
43.648	1791.39	2263.78
43.65	1790.39	2288.37
43.652	1789.39	2312.75
43.654	1792.39	2342.24
43.656	1796.39	2373.19
43.658	1794.39	2396.15
43.66	1795.39	2422.94
43.662	1799.39	2453.85
43.664	1798.39	2477.92
43.666	1800.39	2506.02
43.668	1801.39	2532.72
43.67	1803.39	2560.81
43.672	1801.39	2583.08
43.674	1802.39	2609.47
43.676	1803.39	2635.81
43.678	1804.39	2662.09
43.68	1808.39	2692.86
43.682	1805.39	2713.12
43.684	1810.39	2745.33
43.686	1807.39	2765.36
43.688	1811.39	2796.01
43.69	1811.39	2820.5
43.692	1811.39	2844.86
43.694	1811.39	2869.08
43.696	1813.39	2896.41
43.698	1816.39	2925.4
43.7	1818.39	2952.84
43.702	1818.39	2976.98
43.704	1816.39	2997.63
43.706	1823.39	3033.2
43.708	1823.39	3057.26
43.71	1824.39	3082.9
43.712	1825.39	3108.48
43.714	1824.39	3130.53
43.716	1826.39	3157.62
43.718	1828.39	3184.73
43.72	1833.39	3217.22
43.722	1830.39	3235.6
43.724	1834.39	3266.26
43.726	1836.39	3293.46
43.728	1841.39	3326.18
43.73	1843.39	3353.63
43.732	1844.39	3379.23
43.734	1849.39	3412.26
43.736	1849.39	3436.13
43.738	1853.39	3467.44
43.74	1857.39	3498.94
43.742	1861.39	3530.61
43.744	1862.39	3556.66
43.746	1864.39	3584.59
43.748	1869.39	3618.42
43.75	1872.39	3648.57
43.752	1878.39	3684.77
43.754	1878.39	3709.31
43.756	1882.39	3741.76
43.758	1888.39	3778.44
43.76	1893.39	3813.43
43.762	1896.39	3844.56
43.764	1897.39	3871.65
43.766	1905.39	3913.24
43.768	1909.39	3946.96
43.77	1916.39	3987.19
43.772	1919.39	4019.35
43.774	1923.39	4053.74
43.776	1932.39	4099.05
43.778	1935.39	4131.98
43.78	1939.39	4167.18
43.782	1947.39	4211.31
43.784	1950.39	4244.94
43.786	1960.39	4294.19
43.788	1968.39	4339.67
43.79	1973.39	4378.92
43.792	1983.39	4429.74
43.794	1989.39	4472.15
43.796	1993.39	4510.33
43.798	2000.39	4555.6
43.8	2002.39	4589.71
43.802	2013.39	4644.84
43.804	2015.39	4679.6
43.806	2028.39	4740.39
43.808	2035.39	4787.87
43.81	2038.39	4826.2
43.812	2043.39	4869.44
43.814	2049.39	4915.37
43.816	2054.39	4959.22
43.818	2061.39	5008.24
43.82	2067.39	5055.24
43.822	2068.39	5090.14
43.824	2075.39	5139.97
43.826	2079.39	5182.69
43.828	2082.39	5223.04
43.83	2083.39	5258.36
43.832	2087.39	5301.29
43.834	2085.39	5328.87
43.836	2090.39	5374.28
43.838	2088.39	5401.63
43.84	2090.39	5439.13
43.842	2086.39	5460.73
43.844	2086.39	5492.43
43.846	2081.39	5510.54
43.848	2076.39	5528
43.85	2072.39	5547.53
43.852	2063.39	5552.91
43.854	2054.39	5557.32
43.856	2045.39	5560.75
43.858	2032.39	5552.19
43.86	2014.39	5528.48
43.862	1998.39	5508.67
43.864	1980.39	5481.8
43.866	1958.39	5442.11
43.868	1933.39	5392.11
43.87	1908.39	5340.08
43.872	1880.39	5277.59
43.874	1849.39	5204.47
43.876	1817.39	5126.29
43.878	1782.39	5037.37
43.88	1741.39	4929.07
43.882	1702.39	4824.02
43.884	1664.39	4719.62
43.886	1617.39	4587.49
43.888	1568.39	4447.37
43.89	1519.39	4305.12
43.892	1468.39	4155.27
43.894	1410.39	3983.75
43.896	1351.39	3807.71
43.898	1289.39	3621.8
43.9	1226.39	3431.95
43.902	1154.39	3216.09
43.904	1074.39	2977.5
43.906	989.389	2725.12
43.908	910.389	2489.93
43.91	811.389	2201.43
43.912	712.389	1915.26
43.914	603.389	1605.56
43.916	499.389	1313.54
43.918	383.389	995.51
43.92	283.389	725.447
43.922	190.389	479.88
43.924	127.389	315.801
43.926	77.3885	188.523
43.928	39.3885	94.2164
43.93	19.3885	45.5091
43.932	8.3885	19.3119
43.934	0.388503	0.876873
43.936	0.388503	0.859363
43.938	-0.611497	-1.32516
43.94	-1.6115	-3.42011
43.942	0.388503	0.807213
43.944	2.3885	4.85683
43.946	-1.6115	-3.20565
43.948	-0.611497	-1.18948
43.95	0.388503	0.738677
43.952	-1.6115	-2.99361
43.954	-1.6115	-2.92345
43.956	0.388503	0.687956
43.958	-3.6115	-6.23921
43.96	-0.611497	-1.03011
43.962	-0.611497	-1.00393
43.964	-1.6115	-2.57696
43.966	-2.6115	-4.06506
43.968	0.388503	0.588308
43.97	1.3885	2.04418
43.972	-0.611497	-0.874627
43.974	1.3885	1.92802
43.976	-0.611497	-0.823679
43.978	0.388503	0.507218
43.98	0.388503	0.491199
43.982	-0.611497	-0.748022
43.984	-1.6115	-1.90532
43.986	-2.6115	-2.98111
43.988	-0.611497	-0.673212
43.99	1.3885	1.47257
[truncated: 30,254 more rows]
