# Supplementary material for: Changes in the force-time curve during a repeat power ability assessment using loaded countermovement jumps
Source: PeerJ. 2024 Oct 4;12:e17971. doi: 10.7717/peerj.17971 (PMC11457872; doi:10.7717/peerj.17971)
Supplement: Supplemental Information 12 [file peerj-12-17971-s012.xlsx]

## Sheet: Sheet1
Weight	87.47
Ave prop power (W)	3793.0781
Ave max prop power (W)	5234.9245
Max prop power (W)	6352.3545
Time	Net force (N)	Net power (W)
28.502	1371.39	0
28.504	1372.39	-0.18606
28.506	1370.39	-0.38634
28.508	1365.39	-0.692841
28.51	1365.39	-1.07721
28.512	1365.39	-1.45982
28.514	1363.39	-1.86908
28.516	1361.39	-2.33737
28.518	1358.39	-2.87754
28.52	1357.39	-3.47979
28.522	1357.39	-4.09688
28.524	1353.39	-4.75902
28.526	1352.39	-5.50327
28.528	1353.39	-6.25225
28.53	1353.39	-6.97831
28.532	1350.39	-7.73018
28.534	1347.39	-8.56734
28.536	1347.39	-9.46387
28.538	1348.39	-10.3486
28.54	1345.39	-11.228
28.542	1347.39	-12.1596
28.544	1351.39	-13.0167
28.546	1346.39	-13.798
28.548	1344.39	-14.7093
28.55	1348.39	-15.6524
28.552	1346.39	-16.4924
28.554	1344.39	-17.3871
28.556	1344.39	-18.3327
28.558	1346.39	-19.2719
28.56	1344.39	-20.1495
28.562	1345.39	-21.0825
28.564	1346.39	-21.9818
28.566	1344.39	-22.8426
28.568	1345.39	-23.7649
28.57	1344.39	-24.6476
28.572	1347.39	-25.5699
28.574	1348.39	-26.3911
28.576	1350.39	-27.1836
28.578	1348.39	-27.892
28.58	1349.39	-28.6736
28.582	1353.39	-29.4409
28.584	1347.39	-30.017
28.586	1351.39	-30.8422
28.588	1351.39	-31.513
28.59	1349.39	-32.1637
28.592	1351.39	-32.9062
28.594	1349.39	-33.5479
28.596	1351.39	-34.2856
28.598	1353.39	-34.9602
28.6	1349.39	-35.5064
28.602	1349.39	-36.2143
28.604	1350.39	-36.9306
28.606	1352.39	-37.6261
28.608	1351.39	-38.2199
28.61	1350.39	-38.8404
28.612	1349.39	-39.4874
28.614	1352.39	-40.2182
28.616	1350.39	-40.782
28.618	1350.39	-41.433
28.62	1349.39	-42.0648
28.622	1350.39	-42.7556
28.624	1351.39	-43.4132
28.626	1351.39	-44.0204
28.628	1353.39	-44.6596
28.63	1350.39	-45.1458
28.632	1355.39	-45.8663
28.634	1353.39	-46.3019
28.636	1355.39	-46.8716
28.638	1355.39	-47.3392
28.64	1354.39	-47.7844
28.642	1359.39	-48.378
28.644	1359.39	-48.7153
28.646	1358.39	-49.03
28.648	1357.39	-49.3731
28.65	1360.39	-49.829
28.652	1362.39	-50.1698
28.654	1363.39	-50.4259
28.656	1361.39	-50.5849
28.658	1364.39	-50.9128
28.66	1365.39	-51.1028
28.662	1366.39	-51.2607
28.664	1370.39	-51.4523
28.666	1369.39	-51.4087
28.668	1372.39	-51.4834
28.67	1372.39	-51.3981
28.672	1371.39	-51.2909
28.674	1373.39	-51.2799
28.676	1374.39	-51.1842
28.678	1375.39	-51.057
28.68	1375.39	-50.877
28.682	1378.39	-50.7607
28.684	1378.39	-50.4867
28.686	1380.39	-50.2548
28.688	1377.39	-49.8575
28.69	1378.39	-49.6377
28.692	1378.39	-49.3665
28.694	1384.39	-49.215
28.696	1382.39	-48.716
28.698	1380.39	-48.2826
28.7	1381.39	-47.9713
28.702	1379.39	-47.5728
28.704	1382.39	-47.3316
28.706	1382.39	-46.9407
28.708	1379.39	-46.4973
28.71	1383.39	-46.2747
28.712	1379.39	-45.7856
28.714	1376.39	-45.4426
28.716	1379.39	-45.2982
28.718	1379.39	-45.0081
28.72	1375.39	-44.6519
28.722	1378.39	-44.5393
28.724	1377.39	-44.2663
28.726	1375.39	-44.0093
28.728	1377.39	-43.8806
28.73	1376.39	-43.6409
28.732	1374.39	-43.4174
28.734	1374.39	-43.2889
28.736	1374.39	-43.1606
28.738	1376.39	-43.0635
28.74	1374.39	-42.8416
28.742	1372.39	-42.6829
28.744	1373.39	-42.6333
28.746	1373.39	-42.5368
28.748	1373.39	-42.4402
28.75	1371.39	-42.3132
28.752	1370.39	-42.264
28.754	1369.39	-42.2457
28.756	1369.39	-42.2732
28.758	1369.39	-42.3003
28.76	1372.39	-42.3724
28.762	1371.39	-42.2894
28.764	1372.39	-42.2679
28.766	1367.39	-42.1239
28.768	1367.39	-42.2113
28.77	1366.39	-42.2826
28.772	1367.39	-42.4148
28.774	1367.39	-42.4996
28.776	1365.39	-42.5524
28.778	1365.39	-42.6975
28.78	1363.39	-42.8099
28.782	1363.39	-43.0147
28.784	1362.39	-43.2019
28.786	1363.39	-43.4511
28.788	1363.39	-43.6517
28.79	1363.39	-43.8508
28.792	1361.39	-44.0151
28.794	1358.39	-44.2222
28.796	1360.39	-44.6055
28.798	1359.39	-44.8732
28.8	1358.39	-45.1697
28.802	1359.39	-45.5308
28.804	1359.39	-45.8411
28.806	1358.39	-46.1312
28.808	1353.39	-46.3746
28.81	1356.39	-46.9202
28.812	1352.39	-47.2363
28.814	1355.39	-47.8094
28.816	1353.39	-48.1886
28.818	1354.39	-48.6871
28.82	1350.39	-49.0485
28.822	1349.39	-49.5912
28.824	1350.39	-50.2043
28.826	1352.39	-50.8065
28.828	1349.39	-51.233
28.83	1351.39	-51.8614
28.832	1348.39	-52.3098
28.834	1353.39	-53.0355
28.836	1349.39	-53.3907
28.838	1347.39	-53.912
28.84	1350.39	-54.6152
28.842	1351.39	-55.1745
28.844	1353.39	-55.7265
28.846	1355.39	-56.2153
28.848	1355.39	-56.5885
28.85	1352.39	-56.8796
28.852	1354.39	-57.3938
28.854	1355.39	-57.8176
28.856	1355.39	-58.1812
28.858	1356.39	-58.5704
28.86	1354.39	-58.843
28.862	1356.39	-59.2872
28.864	1357.39	-59.6398
28.866	1357.39	-59.9313
28.868	1356.39	-60.1919
28.87	1356.39	-60.5101
28.872	1354.39	-60.7675
28.874	1358.39	-61.2614
28.876	1355.39	-61.4224
28.878	1356.39	-61.7932
28.88	1358.39	-62.1617
28.882	1356.39	-62.3453
28.884	1358.39	-62.7108
28.886	1359.39	-62.9824
28.888	1356.39	-63.0976
28.89	1361.39	-63.5524
28.892	1357.39	-63.5702
28.894	1361.39	-63.961
28.896	1360.39	-64.0693
28.898	1357.39	-64.1434
28.9	1360.39	-64.4995
28.902	1362.39	-64.7296
28.904	1363.39	-64.8646
28.906	1363.39	-64.9354
28.908	1363.39	-65.0052
28.91	1359.39	-64.9451
28.912	1365.39	-65.3306
28.914	1363.39	-65.2702
28.916	1362.39	-65.3034
28.918	1362.39	-65.399
28.92	1362.39	-65.4934
28.922	1364.39	-65.652
28.924	1361.39	-65.5844
28.926	1368.39	-65.9353
28.928	1363.39	-65.6762
28.93	1365.39	-65.8004
28.932	1365.39	-65.7963
28.934	1366.39	-65.8242
28.936	1367.39	-65.8202
28.938	1367.39	-65.752
28.94	1368.39	-65.7158
28.942	1371.39	-65.7125
28.944	1374.39	-65.6145
28.946	1372.39	-65.2623
28.948	1372.39	-65.0374
28.95	1372.39	-64.8127
28.952	1374.39	-64.6512
28.954	1373.39	-64.3331
28.956	1374.39	-64.1093
28.958	1378.39	-63.9463
28.96	1380.39	-63.5954
28.962	1378.39	-63.0615
28.964	1380.39	-62.7119
28.966	1377.39	-62.1524
28.968	1378.39	-61.8068
28.97	1381.39	-61.4877
28.972	1380.39	-60.9598
28.974	1379.39	-60.4656
28.976	1378.39	-60.0048
28.978	1377.39	-59.5773
28.98	1380.39	-59.2918
28.982	1381.39	-58.8573
28.984	1379.39	-58.3127
28.986	1381.39	-57.9385
28.988	1378.39	-57.3721
28.99	1379.39	-57.0056
28.992	1378.39	-56.5577
28.994	1376.39	-56.1179
28.996	1376.39	-55.7926
28.998	1376.39	-55.4682
29	1375.39	-55.1202
29.002	1373.39	-54.7806
29.004	1374.39	-54.577
29.006	1371.39	-54.2468
29.008	1374.39	-54.1543
29.01	1368.39	-53.7547
29.012	1370.39	-53.7326
29.014	1369.39	-53.5771
29.016	1368.39	-53.4529
29.018	1368.39	-53.3832
29.02	1367.39	-53.2899
29.022	1365.39	-53.2041
29.024	1367.39	-53.2737
29.026	1363.39	-53.1401
29.028	1364.39	-53.2474
29.03	1360.39	-53.205
29.032	1362.39	-53.4272
29.034	1360.39	-53.4913
29.036	1363.39	-53.7353
29.038	1362.39	-53.7897
29.04	1357.39	-53.7776
29.042	1356.39	-54.0146
29.044	1358.39	-54.354
29.046	1360.39	-54.6304
29.048	1360.39	-54.7942
29.05	1357.39	-54.882
29.052	1355.39	-55.0853
29.054	1357.39	-55.4492
29.056	1357.39	-55.6991
29.058	1356.39	-55.9215
29.06	1355.39	-56.1727
29.062	1355.39	-56.4787
29.064	1357.39	-56.8356
29.066	1355.39	-57.0231
29.068	1354.39	-57.2967
29.07	1353.39	-57.5987
29.072	1354.39	-57.9836
29.074	1355.39	-58.336
29.076	1354.39	-58.6003
29.078	1353.39	-58.8931
29.08	1356.39	-59.3274
29.082	1353.39	-59.4972
29.084	1357.39	-59.9576
29.086	1355.39	-60.1205
29.088	1351.39	-60.2843
29.09	1354.39	-60.7735
29.092	1352.39	-61.0209
29.094	1353.39	-61.4168
29.096	1353.39	-61.7498
29.098	1350.39	-61.9894
29.1	1351.39	-62.4405
29.102	1353.39	-62.8899
29.104	1354.39	-63.2451
29.106	1353.39	-63.5048
29.108	1350.39	-63.7294
29.11	1353.39	-64.2348
29.112	1352.39	-64.5178
29.114	1351.39	-64.829
29.116	1351.39	-65.201
29.118	1348.39	-65.4713
29.12	1354.39	-66.1306
29.122	1353.39	-66.3699
29.124	1355.39	-66.7392
29.126	1353.39	-66.9096
29.128	1353.39	-67.2074
29.13	1352.39	-67.4688
29.132	1355.39	-67.8972
29.134	1354.39	-68.0928
29.136	1357.39	-68.457
29.138	1358.39	-68.6574
29.14	1356.39	-68.7201
29.142	1360.39	-69.0546
29.144	1356.39	-68.9816
29.146	1358.39	-69.2433
29.148	1360.39	-69.442
29.15	1359.39	-69.4709
29.152	1364.39	-69.7434
29.154	1361.39	-69.575
29.156	1362.39	-69.6416
29.158	1364.39	-69.7118
29.16	1365.39	-69.6835
29.162	1366.39	-69.6235
29.164	1365.39	-69.4614
29.166	1366.39	-69.4009
29.168	1369.39	-69.3788
29.17	1368.39	-69.1227
29.172	1367.39	-68.8982
29.174	1370.39	-68.8438
29.176	1368.39	-68.5227
29.178	1370.39	-68.4021
29.18	1370.39	-68.1504
29.182	1369.39	-67.8652
29.184	1369.39	-67.6456
29.186	1368.39	-67.3927
29.188	1368.39	-67.2049
29.19	1368.39	-67.0173
29.192	1372.39	-66.9626
29.194	1369.39	-66.5509
29.196	1367.39	-66.2672
29.198	1369.39	-66.1775
29.2	1367.39	-65.8946
29.202	1366.39	-65.7073
29.204	1369.39	-65.6807
29.206	1365.39	-65.3342
29.208	1366.39	-65.274
29.21	1365.39	-65.1181
29.212	1363.39	-64.9612
29.214	1364.39	-64.9624
29.216	1366.39	-64.9639
29.218	1365.39	-64.8068
29.22	1363.39	-64.649
29.222	1365.39	-64.6804
29.224	1364.39	-64.5537
29.226	1363.39	-64.458
29.228	1365.39	-64.4879
29.23	1363.39	-64.3286
29.232	1364.39	-64.326
29.234	1365.39	-64.2917
29.236	1368.39	-64.2886
29.238	1367.39	-64.0662
29.24	1366.39	-63.8753
29.242	1368.39	-63.8088
29.244	1370.39	-63.6794
29.246	1367.39	-63.3338
29.248	1369.39	-63.2357
29.25	1368.39	-62.9836
29.252	1370.39	-62.854
29.254	1368.39	-62.5412
29.256	1370.39	-62.4116
29.258	1368.39	-62.1001
29.26	1368.39	-61.9113
29.262	1371.39	-61.811
29.264	1370.39	-61.4992
29.266	1373.39	-61.3358
29.268	1371.39	-60.9338
29.27	1371.39	-60.6532
29.272	1373.39	-60.4299
29.274	1370.39	-60.0032
29.276	1374.39	-59.8678
29.278	1371.39	-59.4124
29.28	1371.39	-59.1353
29.282	1372.39	-58.8861
29.284	1372.39	-58.5789
29.286	1372.39	-58.2723
29.288	1371.39	-57.9399
29.29	1372.39	-57.6927
29.292	1372.39	-57.3882
29.294	1373.39	-57.1104
29.296	1371.39	-56.7246
29.298	1369.39	-56.4028
29.3	1369.39	-56.1955
29.302	1372.39	-56.0642
29.304	1369.39	-55.6883
29.306	1370.39	-55.5072
29.308	1368.39	-55.2208
29.31	1368.39	-55.0469
29.312	1368.39	-54.8732
29.314	1366.39	-54.651
29.316	1365.39	-54.5158
29.318	1365.39	-54.436
29.32	1366.39	-54.3802
29.322	1364.39	-54.2205
29.324	1366.39	-54.2195
29.326	1364.39	-54.0596
29.328	1360.39	-53.9137
29.33	1364.39	-54.0842
29.332	1361.39	-53.9611
29.334	1361.39	-54.0029
29.336	1360.39	-54.0198
29.338	1360.39	-54.091
29.34	1360.39	-54.1613
29.342	1361.39	-54.2551
29.344	1357.39	-54.1952
29.346	1359.39	-54.4046
29.348	1357.39	-54.4528
29.35	1357.39	-54.6109
29.352	1355.39	-54.7179
29.354	1356.39	-54.9599
29.356	1356.39	-55.1446
29.358	1354.39	-55.2773
29.36	1354.39	-55.5206
29.362	1354.39	-55.7622
29.364	1353.39	-55.9763
29.366	1351.39	-56.1929
29.368	1351.39	-56.5212
29.37	1351.39	-56.8474
29.372	1353.39	-57.2253
29.374	1349.39	-57.378
29.376	1349.39	-57.7593
29.378	1348.39	-58.1106
29.38	1351.39	-58.6017
29.382	1345.39	-58.7455
29.384	1345.39	-59.2392
29.386	1347.39	-59.7881
29.388	1342.39	-60.0687
29.39	1344.39	-60.7045
29.392	1341.39	-61.1263
29.394	1343.39	-61.7878
29.396	1340.39	-62.2311
29.398	1338.39	-62.7916
29.4	1336.39	-63.4077
29.402	1335.39	-64.1115
29.404	1333.39	-64.8072
29.406	1332.39	-65.5912
29.408	1333.39	-66.4692
29.41	1333.39	-67.2785
29.412	1326.39	-67.8319
29.414	1324.39	-68.7661
29.416	1324.39	-69.8275
29.418	1318.39	-70.6526
29.42	1317.39	-71.8389
29.422	1310.39	-72.8039
29.424	1314.39	-74.4152
29.426	1307.39	-75.4384
29.428	1305.39	-76.8673
29.43	1296.39	-78.026
29.432	1293.39	-79.699
29.434	1287.39	-81.2974
29.436	1284.39	-83.1939
29.438	1279.39	-85.0544
29.44	1272.39	-86.9252
29.442	1266.39	-89.017
29.444	1259.39	-91.1877
29.446	1253.39	-93.5765
29.448	1244.39	-95.907
29.45	1239.39	-98.6958
29.452	1231.39	-101.38
29.454	1220.39	-104.015
29.456	1211.39	-107.022
29.458	1203.39	-110.28
29.46	1193.39	-113.522
29.462	1184.39	-117.03
29.464	1176.39	-120.782
29.466	1164.39	-124.29
29.468	1155.39	-128.288
29.47	1146.39	-132.421
29.472	1133.39	-136.255
29.474	1121.39	-140.385
29.476	1107.39	-144.439
29.478	1098.39	-149.285
29.48	1083.39	-153.454
29.482	1070.39	-158.058
29.484	1057.39	-162.789
29.486	1046.39	-167.934
29.488	1033.39	-172.851
29.49	1020.39	-177.863
29.492	1009.39	-183.297
29.494	998.389	-188.788
29.496	985.389	-193.955
29.498	973.389	-199.369
29.5	964.389	-205.423
29.502	954.389	-211.28
29.504	944.389	-217.147
29.506	937.389	-223.703
29.508	927.389	-229.536
29.51	921.389	-236.348
29.512	914.389	-242.882
29.514	906.389	-249.131
29.516	901.389	-256.178
29.518	891.389	-261.777
29.52	886.389	-268.814
29.522	877.389	-274.604
29.524	870.389	-280.984
29.526	862.389	-287
29.528	852.389	-292.305
29.53	844.389	-298.247
29.532	832.389	-302.719
29.534	823.389	-308.218
29.536	814.389	-313.651
29.538	801.389	-317.466
29.54	797.389	-324.771
29.542	789.389	-330.379
29.544	776.389	-333.803
29.546	771.389	-340.577
29.548	764.389	-346.391
29.55	754.389	-350.752
29.552	750.389	-357.814
29.554	745.389	-364.327
29.556	737.389	-369.284
29.558	732.389	-375.654
29.56	727.389	-381.942
29.562	721.389	-387.62
29.564	715.389	-393.206
29.566	711.389	-399.806
29.568	705.389	-405.197
29.57	703.389	-412.807
29.572	701.389	-420.357
29.574	697.389	-426.639
29.576	695.389	-434.074
29.578	691.389	-440.192
29.58	691.389	-448.795
29.582	688.389	-455.395
29.584	688.389	-463.923
29.586	692.389	-475.122
29.588	689.389	-481.48
29.59	689.389	-489.878
29.592	689.389	-498.234
29.594	686.389	-504.367
29.596	685.389	-511.911
29.598	686.389	-520.907
29.6	681.389	-525.291
29.602	684.389	-535.793
29.604	681.389	-541.555
29.606	675.389	-544.855
29.608	672.389	-550.495
29.61	669.389	-556.069
29.612	668.389	-563.245
29.614	658.389	-562.747
29.616	657.389	-569.851
29.618	649.389	-570.805
29.62	647.389	-576.944
29.622	641.389	-579.44
29.624	635.389	-581.835
29.626	633.389	-587.813
29.628	630.389	-592.796
29.63	629.389	-599.6
29.632	629.389	-607.31
29.634	630.389	-615.951
29.636	629.389	-622.597
29.638	634.389	-635.158
29.64	638.389	-646.72
29.642	640.389	-656.242
29.644	643.389	-666.772
29.646	647.389	-678.327
29.648	649.389	-687.771
29.65	650.389	-696.129
29.652	653.389	-706.603
29.654	652.389	-712.719
29.656	654.389	-722.077
29.658	651.389	-725.876
29.66	650.389	-731.851
29.662	647.389	-735.522
29.664	647.389	-742.554
29.666	649.389	-751.847
29.668	653.389	-763.437
29.67	654.389	-771.5
29.672	657.389	-781.894
29.674	662.389	-794.652
29.676	671.389	-812.206
29.678	677.389	-826.128
29.68	687.389	-844.922
29.682	697.389	-863.711
29.684	709.389	-884.965
29.686	718.389	-902.457
29.688	733.389	-927.457
29.69	745.389	-948.623
29.692	754.389	-965.923
29.694	768.389	-989.566
29.696	782.389	-1013.13
29.698	793.389	-1032.73
29.7	805.389	-1053.53
29.702	816.389	-1072.93
29.704	826.389	-1090.92
29.706	836.389	-1108.79
29.708	843.389	-1122.59
29.71	851.389	-1137.62
29.712	862.389	-1156.55
29.714	871.389	-1172.65
29.716	878.389	-1185.96
29.718	886.389	-1200.49
29.72	897.389	-1218.95
29.722	902.389	-1229.12
29.724	911.389	-1244.63
29.726	917.389	-1255.91
29.728	925.389	-1269.8
29.73	935.389	-1286.27
29.732	943.389	-1299.82
29.734	954.389	-1317.33
29.736	963.389	-1331.89
29.738	974.389	-1349.01
29.74	983.389	-1363.15
29.742	993.389	-1378.48
29.744	1003.39	-1393.58
29.746	1014.39	-1409.84
29.748	1023.39	-1423.09
29.75	1033.39	-1437.49
29.752	1051.39	-1462.69
29.754	1057.39	-1470.89
29.756	1069.39	-1487.21
29.758	1081.39	-1503.2
29.76	1095.39	-1521.62
29.762	1109.39	-1539.65
29.764	1122.39	-1555.91
29.766	1134.39	-1570.4
29.768	1145.39	-1583.16
29.77	1154.39	-1592.85
29.772	1161.39	-1599.52
29.774	1172.39	-1611.41
29.776	1182.39	-1621.59
29.778	1192.39	-1631.43
29.78	1201.39	-1639.58
29.782	1209.39	-1646.08
29.784	1223.39	-1660.36
29.786	1231.39	-1666.11
29.788	1242.39	-1675.57
29.79	1250.39	-1680.64
29.792	1259.39	-1686.74
29.794	1269.39	-1693.83
29.796	1279.39	-1700.54
29.798	1289.39	-1706.86
29.8	1297.39	-1710.18
29.802	1305.39	-1713.19
29.804	1317.39	-1721.05
29.806	1325.39	-1723.28
29.808	1332.39	-1723.91
29.81	1337.39	-1721.72
29.812	1352.39	-1731.98
29.814	1361.39	-1734.04
29.816	1371.39	-1736.98
29.818	1381.39	-1739.48
29.82	1391.39	-1741.55
29.822	1405.39	-1748.09
29.824	1411.39	-1744.23
29.826	1425.39	-1749.81
29.828	1439.39	-1754.73
29.83	1450.39	-1755.4
29.832	1465.39	-1760.29
29.834	1480.39	-1764.44
29.836	1496.39	-1769.02
29.838	1514.39	-1775.08
29.84	1527.39	-1774.49
29.842	1543.39	-1776.62
29.844	1563.39	-1782.39
29.846	1577.39	-1780.38
29.848	1594.39	-1780.92
29.85	1614.39	-1783.75
29.852	1631.39	-1782.2
29.854	1649.39	-1780.72
29.856	1671.39	-1782.37
29.858	1692.39	-1781.63
29.86	1710.39	-1776.52
29.862	1733.39	-1775.31
29.864	1746.39	-1762.71
29.866	1769.39	-1759.05
29.868	1787.39	-1749.06
29.87	1805.39	-1737.87
29.872	1823.39	-1725.47
29.874	1840.39	-1710.94
29.876	1856.39	-1694.35
29.878	1872.39	-1676.65
29.88	1892.39	-1661.27
29.882	1912.39	-1644.44
29.884	1925.39	-1620.42
29.886	1944.39	-1600.29
29.888	1961.39	-1577.18
29.89	1976.39	-1551.29
29.892	1993.39	-1525.79
29.894	2009.39	-1498.27
29.896	2024.39	-1468.84
29.898	2039.39	-1438.28
29.9	2052.39	-1405.26
29.902	2066.39	-1371.9
29.904	2077.39	-1335.62
29.906	2090.39	-1299.73
29.908	2102.39	-1262.27
29.91	2115.39	-1224.46
29.912	2127.39	-1185.12
29.914	2134.39	-1142.32
29.916	2146.39	-1101.5
29.918	2153.39	-1057.43
29.92	2163.39	-1014.24
29.922	2173.39	-970.32
29.924	2180.39	-924.459
29.926	2186.39	-877.767
29.928	2195.39	-831.775
29.93	2203.39	-784.807
29.932	2210.39	-736.977
29.934	2218.39	-688.977
29.936	2226.39	-640.424
29.938	2237.39	-592.033
29.94	2248.39	-542.796
29.942	2253.39	-491.554
29.944	2260.39	-440.387
29.946	2273.39	-389.636
29.948	2279.39	-336.978
29.95	2285.39	-283.96
29.952	2291.39	-230.582
29.954	2299.39	-176.945
29.956	2304.39	-122.669
29.958	2315.39	-68.1513
29.96	2320.39	-12.8973
29.962	2327.39	42.7046
29.964	2335.39	98.8352
29.966	2339.39	155.155
29.968	2350.39	212.45
29.97	2356.39	269.905
29.972	2360.39	327.387
29.974	2362.39	384.642
29.976	2367.39	442.486
29.978	2372.39	500.584
29.98	2375.39	558.411
29.982	2375.39	615.428
29.984	2382.39	674.356
29.986	2378.39	730.066
29.988	2384.39	788.687
29.99	2383.39	844.988
29.992	2387.39	902.956
29.994	2386.39	958.925
29.996	2388.39	1015.89
29.998	2393.39	1074.23
30	2392.39	1129.82
30.002	2394.39	1186.62
30.004	2400.39	1245.54
30.006	2400.39	1301.4
30.008	2403.39	1358.77
30.01	2401.39	1413.11
30.012	2402.39	1468.9
30.014	2405.39	1525.86
30.016	2400.39	1577.38
30.018	2403.39	1633.81
30.02	2405.39	1689.54
30.022	2404.39	1742.96
30.024	2404.39	1796.8
30.026	2406.39	1851.98
30.028	2406.39	1905.46
30.03	2407.39	1959.52
30.032	2407.39	2012.57
30.034	2404.39	2062.7
30.036	2403.39	2114.1
30.038	2404.39	2167.01
30.04	2402.39	2216.91
30.042	2401.39	2267.34
30.044	2399.39	2316.43
30.046	2397.39	2365.07
30.048	2399.39	2417.42
30.05	2396.39	2464.43
30.052	2392.39	2509.82
30.054	2388.39	2554.6
30.056	2388.39	2603.21
30.058	2385.39	2648.18
30.06	2382.39	2692.62
30.062	2381.39	2738.89
30.064	2377.39	2781.24
30.066	2374.39	2824.2
30.068	2367.39	2861.7
30.07	2365.39	2904.6
30.072	2361.39	2944.54
30.074	2359.39	2986.46
30.076	2357.39	3027.98
30.078	2349.39	3061.11
30.08	2350.39	3105.43
30.082	2344.39	3140.06
30.084	2343.39	3180.85
30.086	2341.39	3219.92
30.088	2339.39	3258.61
30.09	2336.39	3295.46
30.092	2329.39	3326.02
30.094	2325.39	3360.16
30.096	2320.39	3392.26
30.098	2316.39	3425.23
30.1	2311.39	3456.12
30.102	2305.39	3484.84
30.104	2299.39	3512.85
30.106	2295.39	3543.29
30.108	2289.39	3570.03
30.11	2283.39	3596.08
30.112	2277.39	3621.43
30.114	2270.39	3644.47
30.116	2265.39	3670.05
30.118	2257.39	3690.05
30.12	2251.39	3712.57
30.122	2249.39	3741.19
30.124	2241.39	3759.26
30.126	2235.39	3779.95
30.128	2226.39	3794.81
30.13	2221.39	3815.77
30.132	2215.39	3834.42
30.134	2207.39	3848.91
30.136	2202.39	3867.98
30.138	2197.39	3886.5
30.14	2192.39	3904.5
30.142	2181.39	3911.06
30.144	2177.39	3929.46
30.146	2169.39	3940.05
30.148	2160.39	3948.07
30.15	2152.39	3957.15
30.152	2144.39	3965.53
30.154	2138.39	3976.97
30.156	2128.39	3980.27
30.158	2120.39	3986.56
30.16	2113.39	3994.08
30.162	2108.39	4004.85
30.164	2101.39	4011.29
30.166	2095.39	4019.08
30.168	2087.39	4022.44
30.17	2083.39	4033
30.172	2075.39	4035.3
30.174	2070.39	4042.9
30.176	2063.39	4046.1
30.178	2057.39	4050.73
30.18	2049.39	4050.88
30.182	2043.39	4054.43
30.184	2039.39	4061.53
30.186	2032.39	4062.22
30.188	2030.39	4072.52
30.19	2024.39	4074.46
30.192	2017.39	4073.89
30.194	2013.39	4078.95
30.196	2011.39	4087.8
30.198	2008.39	4094.36
30.2	2003.39	4096.52
30.202	1997.39	4096.22
30.204	1994.39	4101.72
30.206	1992.39	4109.04
30.208	1989.39	4114.07
30.21	1986.39	4118.84
30.212	1984.39	4125.45
30.214	1984.39	4136.07
30.216	1979.39	4136.05
30.218	1978.39	4144.13
30.22	1977.39	4152.07
30.222	1974.39	4155.61
30.224	1974.39	4165.31
30.226	1977.39	4181.32
30.228	1976.39	4188.86
30.23	1974.39	4194.1
30.232	1974.39	4203.46
30.234	1975.39	4214.89
30.236	1973.39	4219.81
30.238	1974.39	4231.03
30.24	1972.39	4235.72
30.242	1973.39	4246.74
30.244	1974.39	4257.73
30.246	1973.39	4264.33
30.248	1974.39	4275.17
30.25	1974.39	4283.8
30.252	1974.39	4292.34
30.254	1977.39	4307.4
30.256	1978.39	4318.14
30.258	1980.39	4331.05
30.26	1985.39	4350.64
30.262	1983.39	4354.89
30.264	1988.39	4374.5
30.266	1991.39	4389.86
30.268	1995.39	4407.52
30.27	1998.39	4423.08
30.272	2001.39	4438.73
30.274	2006.39	4458.94
30.276	2008.39	4472.6
30.278	2010.39	4486.28
30.28	2016.39	4509.02
30.282	2020.39	4527.48
30.284	2026.39	4550.61
30.286	2027.39	4562.63
30.288	2032.39	4583.72
30.29	2036.39	4602.73
30.292	2041.39	4624.15
30.294	2048.39	4650.36
30.296	2053.39	4672.28
30.298	2059.39	4696.69
30.3	2064.39	4719.05
30.302	2070.39	4743.91
30.304	2072.39	4759.75
30.306	2081.39	4791.88
30.308	2084.39	4810.46
30.31	2092.39	4840.8
30.312	2097.39	4864.48
30.314	2109.39	4904.8
30.316	2118.39	4938.68
30.318	2123.39	4963.55
30.32	2134.39	5002.83
30.322	2145.39	5042.67
30.324	2152.39	5073.56
30.326	2167.39	5123.88
30.328	2175.39	5158.27
30.33	2185.39	5197.86
30.332	2197.39	5242.79
30.334	2208.39	5285.96
30.336	2222.39	5337.02
30.338	2230.39	5374.26
30.34	2243.39	5424.13
30.342	2254.39	5469.84
30.344	2264.39	5513.71
30.346	2275.39	5560.59
30.348	2284.39	5603.14
30.35	2296.39	5653.64
30.352	2305.39	5697.36
30.354	2311.39	5734.04
30.356	2324.39	5788.61
30.358	2332.39	5831.34
30.36	2339.39	5871.96
30.362	2342.39	5902.74
30.364	2352.39	5951.48
30.366	2358.39	5990.52
30.368	2365.39	6032.42
30.37	2369.39	6066.92
30.372	2371.39	6096.34
30.374	2377.39	6136.19
30.376	2379.39	6165.84
30.378	2382.39	6198.1
30.38	2383.39	6225.13
30.382	2385.39	6254.72
30.384	2383.39	6273.65
30.386	2382.39	6294.94
30.388	2377.39	6305.26
30.39	2375.39	6323.12
30.392	2373.39	6340.66
30.394	2366.39	6344.35
30.396	2357.39	6341.94
30.398	2353.39	6352.35
30.4	2340.39	6337.71
30.402	2331.39	6332.97
30.404	2316.39	6310.95
30.406	2302.39	6290.51
30.408	2285.39	6260.68
30.41	2264.39	6218.51
30.412	2247.39	6185.97
30.414	2222.39	6129.95
30.416	2198.39	6075.06
30.418	2169.39	6004.66
30.42	2142.39	5938.08
30.422	2110.39	5855.9
30.424	2076.39	5766.32
30.426	2039.39	5666.52
30.428	2001.39	5562.05
30.43	1958.39	5441.78
30.432	1918.39	5328
30.434	1869.39	5187.42
30.436	1822.39	5050.59
30.438	1773.39	4906.59
30.44	1718.39	4744.42
30.442	1663.39	4580.8
30.444	1601.39	4396.6
30.446	1539.39	4211.28
30.448	1470.39	4005.93
30.45	1396.39	3786.32
30.452	1314.39	3544.73
30.454	1226.39	3287.12
30.456	1127.39	3000.76
30.458	1016.39	2684
30.46	904.389	2367.04
30.462	788.389	2042.96
30.464	675.389	1730.9
30.466	562.389	1423.88
30.468	458.389	1145.29
30.47	353.389	870.371
30.472	261.389	633.926
30.474	180.389	430.351
30.476	120.389	282.275
30.478	81.3885	187.416
30.48	46.3885	104.842
30.482	28.3885	62.9377
30.484	13.3885	29.1029
30.486	1.3885	2.95793
30.488	-1.6115	-3.36299
30.49	-0.611497	-1.24965
30.492	-2.6115	-5.22426
30.494	-1.6115	-3.15455
30.496	-0.611497	-1.17087
30.498	-0.611497	-1.14484
30.5	0.388503	0.710879
30.502	0.388503	0.694478
30.504	-1.6115	-2.81287
30.506	0.388503	0.661855
30.508	1.3885	2.30756
30.51	-1.6115	-2.6112
30.512	-0.611497	-0.965523
30.514	-0.611497	-0.940313
30.516	-1.6115	-2.41185
30.518	-3.6115	-5.25732
30.52	0.388503	0.54972
30.522	-1.6115	-2.21486
30.524	-0.611497	-0.815743
30.526	0.388503	0.502644
30.528	0.388503	0.487089
30.53	-1.6115	-1.95614
30.532	0.388503	0.456155
30.534	-3.6115	-4.09742
30.536	-0.611497	-0.669658
30.538	-0.611497	-0.645665
30.54	0.388503	0.395036
30.542	0.388503	0.379928
30.544	0.388503	0.364884
30.546	-1.6115	-1.45135
30.548	0.388503	0.334966
30.55	-1.6115	-1.32777
30.552	-0.611497	-0.480531
30.554	-1.6115	-1.2052
30.556	-1.6115	-1.14429
30.558	-0.611497	-0.411202
30.56	-0.611497	-0.388298
30.562	-0.611497	-0.365491
30.564	0.388503	0.217785
30.566	-0.611497	-0.320185
30.568	-0.611497	-0.29767
30.57	-2.6115	-1.17545
30.572	-0.611497	-0.252904
30.574	-1.6115	-0.607898
30.576	0.388503	0.132495
30.578	-0.611497	-0.186519
30.58	-0.611497	-0.164583
30.582	-2.6115	-0.609546
30.584	0.388503	0.0768602
30.586	-1.6115	-0.261759
30.588	-0.611497	-0.0777651
30.59	-2.6115	-0.240401
30.592	0.388503	0.0221851
30.594	-1.6115	-0.0359674
30.596	-2.6115	0.0322411
30.598	-0.611497	0.028646
30.6	1.3885	-0.112672
30.602	-1.6115	0.185815
30.604	-0.611497	0.0913181
30.606	-0.611497	0.112027
30.608	-1.6115	0.349576
30.61	0.388503	-0.0973155
30.612	-0.611497	0.173597
30.614	-0.611497	0.193935
30.616	-0.611497	0.214181
30.618	-0.611497	0.234336
30.62	-1.6115	0.670442
30.622	-1.6115	0.723109
30.624	-2.6115	1.25682
30.626	1.3885	-0.713169
30.628	0.388503	-0.212046
30.63	0.388503	-0.224494
30.632	0.388503	-0.236885
30.634	1.3885	-0.890689
30.636	-2.6115	1.75779
30.638	-1.6115	1.13547
30.64	-2.6115	1.92198
30.642	-0.611497	0.469125
30.644	-0.611497	0.488104
30.646	-2.6115	2.16526
30.648	-0.611497	0.525822
30.65	0.388503	-0.345955
30.652	-0.611497	0.563145
30.654	-0.611497	0.581681
30.656	-0.611497	0.600129
30.658	2.3885	-2.41573
30.66	-0.611497	0.636721
30.662	-1.6115	1.72591
30.664	-0.611497	0.673019
30.666	-1.6115	1.82111
30.668	-3.6115	4.18729
30.67	-2.6115	3.10419
30.672	-0.611497	0.74463
30.674	-0.611497	0.762296
30.676	-1.6115	2.05525
30.678	-1.6115	2.10139
30.68	-1.6115	2.14731
30.682	-0.611497	0.832145
30.684	-1.6115	2.23842
30.686	-2.6115	3.70081
30.688	-1.6115	2.32872
30.69	-2.6115	3.84642
30.692	-1.6115	2.41813
30.694	-0.611497	0.934405
30.696	-0.611497	0.951138
30.698	0.388503	-0.61486
30.7	-0.611497	0.984338
30.702	-2.6115	4.27423
30.704	-0.611497	1.01725
30.706	0.388503	-0.656651
30.708	2.3885	-4.10037
30.71	0.388503	-0.677192
30.712	-2.6115	4.62071
30.714	1.3885	-2.49308
30.716	-2.6115	4.75692
30.718	-0.611497	1.1297
30.72	-0.611497	1.14544
30.722	-3.6115	6.85759
30.724	-0.611497	1.17673
30.726	0.388503	-0.757455
30.728	-1.6115	3.18253
30.73	-2.6115	5.22303
30.732	-0.611497	1.23828
30.734	0.388503	-0.796354
30.736	-0.611497	1.26854
30.738	0.388503	-0.815482
30.74	0.388503	-0.824966
30.742	-2.6115	5.60888
30.744	0.388503	-0.84381
30.746	-2.6115	5.73488
30.748	-0.611497	1.3575
30.75	-3.6115	8.1034
30.752	-1.6115	3.65405
30.754	0.388503	-0.89007
30.756	-0.611497	1.41526
30.758	-0.611497	1.4295
30.76	-1.6115	3.80454
30.762	0.388503	-0.926153
30.764	-0.611497	1.47175
30.766	0.388503	-0.943893
30.768	1.3885	-3.40487
30.77	-2.6115	6.46271
30.772	-3.6115	9.01855
30.774	-1.6115	4.06017
30.776	-1.6115	4.09592
30.778	0.388503	-0.996013
30.78	-0.611497	1.5811
30.782	0.388503	-1.01298
30.784	-3.6115	9.49494
30.786	-1.6115	4.27156
30.788	-0.611497	1.63399
30.79	1.3885	-3.73978
30.792	-0.611497	1.65994
30.794	-2.6115	7.14409
30.796	0.388503	-1.07094
30.798	-1.6115	4.47577
30.8	-0.611497	1.71104
30.802	-2.6115	7.36107
30.804	-1.6115	4.57538
30.806	0.388503	-1.11094
30.808	1.3885	-3.99853
30.81	-1.6115	4.67308
30.812	-0.611497	1.78547
30.814	-0.611497	1.79762
30.816	-0.611497	1.8097
30.818	1.3885	-4.13646
30.82	-0.611497	1.83362
30.822	0.388503	-1.17249
30.824	-1.6115	4.89453
30.826	1.3885	-4.24385
30.828	-1.6115	4.9561
30.83	0.388503	-1.20219
30.832	-2.6115	8.13025
30.834	1.3885	-4.34874
30.836	-1.6115	5.07711
30.838	-0.611497	1.93787
30.84	-1.6115	5.13655
30.842	-1.6115	5.16602
30.844	3.3885	-10.924
30.846	1.3885	-4.50126
30.848	-0.611497	1.9933
30.85	0.388503	-1.27332
30.852	0.388503	-1.28019
30.854	-4.6115	15.2771
30.856	1.3885	-4.62416
30.858	-0.611497	2.04709
30.86	0.388503	-1.30728
30.862	0.388503	-1.31394
30.864	-0.611497	2.07853
30.866	-0.611497	2.08888
30.868	-1.6115	5.53202
30.87	-0.611497	2.1094
30.872	2.3885	-8.2789
30.874	0.388503	-1.353
30.876	-0.611497	2.13962
30.878	0.388503	-1.36569
30.88	0.388503	-1.37196
30.882	0.388503	-1.3782
30.884	-0.611497	2.17902
30.886	-0.611497	2.18872
30.888	1.3885	-4.99168
30.89	-0.611497	2.20789
30.892	0.388503	-1.40878
30.894	0.388503	-1.41477
30.896	-1.6115	5.89311
30.898	0.388503	-1.42664
30.9	73.3885	-270.541
30.902	61.3885	-227.131
30.904	113.389	-420.992
30.906	196.389	-731.373
30.908	260.389	-972.198
30.91	364.389	-1363.24
30.912	524.389	-1964.16
30.914	615.389	-2305.96
30.916	848.389	-3177.17
30.918	1088.39	-4067.65
30.92	1355.39	-5047.32
30.922	1561.39	-5785.1
30.924	1626.39	-5990.42
30.926	1587.39	-5811.74
30.928	1551.39	-5647.11
30.93	1537.39	-5564.6
30.932	1562.39	-5622.9
30.934	1630.39	-5832.41
30.936	1714.39	-6093
30.938	1785.39	-6300.75
30.94	1864.39	-6529.93
30.942	1949.39	-6772.28
30.944	2054.39	-7074.45
30.946	2165.39	-7385.59
30.948	2304.39	-7777.7
30.95	2419.39	-8073.07
30.952	2549.39	-8402.31
30.954	2657.39	-8642.47
30.956	2754.39	-8831.93
30.958	2843.39	-8981.67
30.96	2947.39	-9163.64
30.962	3075.39	-9401.13
30.964	3199.39	-9604.7
30.966	3304.39	-9730.74
30.968	3422.39	-9874.35
30.97	3531.39	-9970.17
30.972	3612.39	-9968.23
30.974	3653.39	-9843.97
30.976	3649.39	-9595.47
30.978	3615.39	-9273.08
30.98	3539.39	-8855.42
30.982	3444.39	-8408.58
30.984	3327.39	-7929.77
30.986	3197.39	-7444.07
30.988	3067.39	-6982.45
30.99	2938.39	-6545.82
30.992	2818.39	-6149.9
30.994	2708.39	-5793.9
30.996	2612.39	-5483.24
30.998	2534.39	-5222.81
31	2468.39	-4997.03
31.002	2420.39	-4815.32
31.004	2384.39	-4663.02
31.006	2358.39	-4534.36
31.008	2346.39	-4435.18
31.01	2337.39	-4343.21
31.012	2338.39	-4270.58
31.014	2344.39	-4206.96
31.016	2357.39	-4155.07
31.018	2376.39	-4112.17
31.02	2403.39	-4080.67
31.022	2435.39	-4054.41
31.024	2472.39	-4032.57
31.026	2512.39	-4011.15
31.028	2546.39	-3975.8
31.03	2582.39	-3939.41
31.032	2607.39	-3882.62
31.034	2630.39	-3820.04
31.036	2639.39	-3735.38
31.038	2641.39	-3640.48
31.04	2633.39	-3532.59
31.042	2622.39	-3422.33
31.044	2597.39	-3296.57
31.046	2570.39	-3172.04
31.048	2538.39	-3045.48
31.05	2504.39	-2921.02
31.052	2469.39	-2799.98
31.054	2434.39	-2683.48
31.056	2406.39	-2578.72
31.058	2377.39	-2476.49
31.06	2354.39	-2383.75
31.062	2337.39	-2299.6
31.064	2321.39	-2218.52
31.066	2310.39	-2143.96
31.068	2301.39	-2072.6
31.07	2300.39	-2009.24
31.072	2295.39	-1942.96
31.074	2297.39	-1883.02
31.076	2292.39	-1817.75
31.078	2288.39	-1754.01
31.08	2280.39	-1688.08
31.082	2272.39	-1623.23
31.084	2259.39	-1556.14
31.086	2245.39	-1489.98
31.088	2232.39	-1426.09
31.09	2212.39	-1359.61
31.092	2194.39	-1296.45
31.094	2178.39	-1236.34
31.096	2162.39	-1177.97
31.098	2143.39	-1119.83
31.1	2129.39	-1066.04
31.102	2113.39	-1012.82
31.104	2098.39	-961.673
31.106	2083.39	-912.051
31.108	2078.39	-867.871
31.11	2070.39	-823.185
31.112	2065.39	-780.432
31.114	2068.39	-740.962
31.116	2070.39	-701.091
31.118	2077.39	-662.696
31.12	2084.39	-623.869
31.122	2101.39	-587.163
31.124	2115.39	-548.436
31.126	2130.39	-508.863
31.128	2142.39	-467.552
31.13	2161.39	-426.558
31.132	2172.39	-382.812
31.134	2185.39	-338.513
31.136	2200.39	-293.429
31.138	2209.39	-246.631
31.14	2218.39	-199.198
31.142	2226.39	-151.085
31.144	2229.39	-102.328
31.146	2233.39	-53.5002
31.148	2237.39	-4.50997
31.15	2237.39	44.4606
31.152	2237.39	93.2138
31.154	2240.39	142.017
31.156	2238.39	190.333
31.158	2242.39	239.037
31.16	2242.39	287.287
31.162	2238.39	334.619
31.164	2238.39	382.147
31.166	2240.39	429.895
31.168	2238.39	476.661
31.17	2235.39	522.769
31.172	2235.39	569.226
31.174	2227.39	613.066
31.176	2221.39	656.604
31.178	2209.39	697.344
31.18	2204.39	739.322
31.182	2196.39	779.512
31.184	2190.39	819.591
31.186	2182.39	858.11
31.188	2172.39	894.862
31.19	2166.39	932.378
31.192	2156.39	967.298
31.194	2152.39	1004.13
31.196	2144.39	1038.4
31.198	2137.39	1072.35
31.2	2131.39	1106.09
31.202	2124.39	1138.59
31.204	2118.39	1170.92
31.206	2115.39	1204.37
31.208	2107.39	1234.36
31.21	2106.39	1267.92
31.212	2100.39	1298.03
31.214	2096.39	1328.82
31.216	2095.39	1361.14
31.218	2090.39	1390.47
31.22	2090.39	1422.77
31.222	2086.39	1452.04
31.224	2081.39	1480.1
31.226	2085.39	1514.37
31.228	2080.39	1541.91
31.23	2081.39	1573.59
31.232	2081.39	1604.4
31.234	2080.39	1634.24
31.236	2074.39	1659.74
31.238	2078.39	1693.02
31.24	2075.39	1720.48
31.242	2074.39	1749.29
31.244	2072.39	1777
31.246	2068.39	1802.63
31.248	2064.39	1827.8
31.25	2060.39	1852.53
31.252	2055.39	1875.89
31.254	2050.39	1898.73
31.256	2042.39	1918.18
31.258	2039.39	1941.78
31.26	2033.39	1962.07
31.262	2029.39	1983.8
31.264	2023.39	2003.08
31.266	2019.39	2023.85
31.268	2015.39	2044.22
31.27	2009.39	2062.08
31.272	2004.39	2080.45
31.274	1998.39	2097.28
31.276	1994.39	2115.75
31.278	1993.39	2137.11
31.28	1986.39	2151.64
31.282	1979.39	2165.59
31.284	1975.39	2182.33
31.286	1970.39	2197.55
31.288	1965.39	2212.33
31.29	1960.39	2226.68
31.292	1955.39	2240.58
31.294	1951.39	2255.24
31.296	1939.39	2260.03
31.298	1932.39	2269.94
31.3	1928.39	2282.93
31.302	1920.39	2290.7
31.304	1911.39	2296.67
31.306	1904.39	2304.45
31.308	1897.39	2311.72
31.31	1888.39	2315.98
31.312	1882.39	2323.39
31.314	1877.39	2331.62
31.316	1870.39	2336.93
31.318	1861.39	2339.21
31.32	1859.39	2349.88
31.322	1854.39	2356.48
31.324	1847.39	2360.12
31.326	1843.39	2367.21
31.328	1841.39	2376.63
31.33	1836.39	2381.9
31.332	1832.39	2388.16
31.334	1827.39	2392.79
31.336	1824.39	2399.75
31.338	1821.39	2406.48
31.34	1815.39	2408.94
31.342	1808.39	2409.65
31.344	1802.39	2411.3
31.346	1797.39	2413.93
31.348	1793.39	2417.6
31.35	1786.39	2416.89
31.352	1778.39	2414.39
31.354	1770.39	2411.43
31.356	1766.39	2413.56
31.358	1763.39	2416.83
31.36	1753.39	2410.14
31.362	1747.39	2408.51
31.364	1740.39	2405.14
31.366	1738.39	2408.41
31.368	1731.39	2404.51
31.37	1726.39	2403.05
31.372	1721.39	2401.31
31.374	1713.39	2395.06
31.376	1709.39	2394.08
31.378	1701.39	2387.18
31.38	1695.39	2382.75
31.382	1690.39	2379.44
31.384	1684.39	2374.45
31.386	1677.39	2367.74
31.388	1671.39	2362.12
31.39	1663.39	2353.36
31.392	1660.39	2351.41
31.394	1655.39	2346.43
31.396	1646.39	2335.47
31.398	1638.39	2325.57
31.4	1632.39	2318.19
31.402	1625.39	2309.13
31.404	1618.39	2299.76
31.406	1611.39	2290.11
31.408	1603.39	2278.74
31.41	1603.39	2278.57
31.412	1591.39	2261.11
31.414	1584.39	2250.39
31.416	1576.39	2237.98
31.418	1569.39	2226.7
31.42	1565.39	2219.48
31.422	1554.39	2202.07
31.424	1549.39	2192.88
31.426	1543.39	2182.09
31.428	1533.39	2165.37
31.43	1527.39	2154.04
31.432	1518.39	2138.24
31.434	1511.39	2125
31.436	1502.39	2108.71
31.438	1495.39	2094.99
31.44	1489.39	2082.48
31.442	1478.39	2062.73
31.444	1469.39	2045.5
31.446	1464.39	2033.65
31.448	1457.39	2018.86
31.45	1451.39	2005.29
31.452	1443.39	1988.78
31.454	1437.39	1974.85
31.456	1427.39	1955.24
31.458	1420.39	1939.54
31.46	1409.39	1918.17
31.462	1399.39	1897.93
31.464	1389.39	1877.48
31.466	1384.39	1863.64
31.468	1372.39	1840.2
31.47	1363.39	1820.59
31.472	1352.39	1798.12
31.474	1339.39	1772.79
31.476	1329.39	1751.23
31.478	1319.39	1729.51
31.48	1309.39	1707.65
31.482	1296.39	1681.71
31.484	1285.39	1658.2
31.486	1276.39	1637.15
31.488	1263.39	1610.84
31.49	1252.39	1586.95
31.492	1239.39	1560.4
31.494	1228.39	1536.26
31.496	1214.39	1508.25
31.498	1203.39	1483.88
31.5	1194.39	1461.91
31.502	1182.39	1436.21
31.504	1170.39	1410.45
31.506	1159.39	1385.85
31.508	1148.39	1361.21
31.51	1136.39	1335.35
31.512	1126.39	1311.82
31.514	1115.39	1287.12
31.516	1104.39	1262.42
31.518	1091.39	1235.43
31.52	1088.39	1219.79
31.522	1074.39	1191.84
31.524	1067.39	1171.68
31.526	1058.39	1149.36
31.528	1048.39	1126
31.53	1043.39	1108.05
31.532	1037.39	1089.08
31.534	1029.39	1068.07
31.536	1026.39	1052.3
31.538	1018.39	1031.45
31.54	1012.39	1012.68
31.542	1004.39	991.982
31.544	1001.39	976.276
31.546	993.389	955.758
31.548	989.389	939.154
31.55	983.389	920.714
31.552	977.389	902.344
31.554	968.389	881.281
31.556	965.389	865.752
31.558	959.389	847.602
31.56	951.389	827.767
31.562	947.389	811.492
31.564	939.389	791.872
31.566	935.389	775.708
31.568	931.389	759.617
31.57	929.389	745.226
31.572	930.389	733.292
31.574	932.389	722.186
31.576	945.389	719.608
31.578	974.389	729.165
31.58	981.389	722.247
31.582	998.389	722.713
31.584	1014.39	722.485
31.586	1026.39	719.456
31.588	1026.39	708.065
31.59	1025.39	696.027
31.592	1017.39	679.276
31.594	1004.39	659.223
31.596	997.389	643.15
31.598	991.389	627.769
31.6	985.389	612.437
31.602	981.389	598.398
31.604	988.389	591.11
31.606	993.389	582.668
31.608	1003.39	577.203
31.61	1007.39	568.334
31.612	1012.39	560.077
31.614	1016.39	551.317
31.616	1020.39	542.607
31.618	1020.39	531.817
31.62	1020.39	521.069
31.622	1023.39	511.9
31.624	1016.39	497.766
31.626	1013.39	485.622
31.628	1005.39	471.114
31.63	1003.39	459.452
31.632	1001.39	447.83
31.634	997.389	435.353
31.636	987.389	420.291
31.638	985.389	408.673
31.64	983.389	397.098
31.642	977.389	383.949
31.644	975.389	372.414
31.646	972.389	360.54
31.648	964.389	346.857
31.65	963.389	335.737
31.652	957.389	322.92
31.654	957.389	312.173
31.656	949.389	298.864
31.658	944.389	286.551
31.66	939.389	274.289
31.662	937.389	262.953
31.664	930.389	250.267
31.666	927.389	238.711
31.668	920.389	226.182
31.67	915.389	214.204
31.672	914.389	203.215
31.674	912.389	192.054
31.676	911.389	181.152
31.678	909.389	170.102
31.68	908.389	159.288
31.682	910.389	149.045
31.684	905.389	137.705
31.686	908.389	127.629
31.688	908.389	117.174
31.69	912.389	107.276
31.692	913.389	97.0651
31.694	918.389	87.3196
31.696	923.389	77.6125
31.698	927.389	67.8619
31.7	931.389	58.1536
31.702	935.389	48.4887
31.704	944.389	39.1292
31.706	951.389	29.7374
31.708	957.389	20.3671
31.71	963.389	11.0513
31.712	972.389	1.83139
31.714	982.389	-7.31408
31.716	988.389	-16.3577
31.718	995.389	-25.3482
31.72	1005.39	-34.3317
31.722	1013.39	-43.1557
31.724	1023.39	-51.9679
31.726	1036.39	-60.8108
31.728	1046.39	-69.3475
31.73	1057.39	-77.8203
31.732	1070.39	-86.2875
31.734	1084.39	-94.6562
31.736	1096.39	-102.665
31.738	1110.39	-110.665
31.74	1124.39	-118.443
31.742	1135.39	-125.694
31.744	1152.39	-133.362
31.746	1160.39	-139.756
31.748	1172.39	-146.433
31.75	1185.39	-152.983
31.752	1192.39	-158.546
31.754	1201.39	-164.196
31.756	1212.39	-169.896
31.758	1216.39	-174.438
31.76	1225.39	-179.538
31.762	1232.39	-184.151
31.764	1236.39	-188.175
31.766	1240.39	-192.091
31.768	1244.39	-195.898
31.77	1243.39	-198.867
31.772	1244.39	-202.139
31.774	1247.39	-205.674
31.776	1250.39	-209.123
31.778	1251.39	-212.174
31.78	1253.39	-215.344
31.782	1254.39	-218.291
31.784	1255.39	-221.199
31.786	1258.39	-224.397
31.788	1262.39	-227.672
31.79	1265.39	-230.667
31.792	1270.39	-233.913
31.794	1275.39	-237.019
31.796	1279.39	-239.812
31.798	1283.39	-242.488
31.8	1288.39	-245.223
31.802	1294.39	-247.992
31.804	1300.39	-250.587
31.806	1306.39	-253.009
31.808	1315.39	-255.792
31.81	1319.39	-257.411
31.812	1325.39	-259.268
31.814	1332.39	-261.125
31.816	1339.39	-262.768
31.818	1347.39	-264.376
31.82	1356.39	-265.915
31.822	1362.39	-266.628
31.824	1368.39	-267.15
31.826	1376.39	-267.835
31.828	1383.39	-268.081
31.83	1391.39	-268.273
31.832	1397.39	-267.846
31.834	1406.39	-267.74
31.836	1413.39	-266.98
31.838	1417.39	-265.466
31.84	1427.39	-264.833
31.842	1434.39	-263.344
31.844	1435.39	-260.617
31.846	1446.39	-259.493
31.848	1450.39	-256.844
31.85	1457.39	-254.53
31.852	1457.39	-250.874
31.854	1464.39	-248.302
31.856	1468.39	-245.023
31.858	1473.39	-241.75
31.86	1474.39	-237.719
31.862	1476.39	-233.806
31.864	1483.39	-230.524
31.866	1483.39	-226.032
31.868	1482.39	-221.425
31.87	1480.39	-216.746
31.872	1483.39	-212.796
31.874	1478.39	-207.756
31.876	1478.39	-203.534
31.878	1475.39	-198.975
31.88	1469.39	-194.204
31.882	1468.39	-190.245
31.884	1463.39	-185.899
31.886	1458.39	-181.759
31.888	1454.39	-177.928
31.89	1451.39	-174.364
31.892	1444.39	-170.519
31.894	1441.39	-167.343
31.896	1435.39	-163.995
31.898	1431.39	-161.067
31.9	1426.39	-158.197
31.902	1422.39	-155.608
31.904	1416.39	-152.984
31.906	1409.39	-150.487
31.908	1405.39	-148.506
31.91	1400.39	-146.578
31.912	1397.39	-145
31.914	1389.39	-143.091
31.916	1387.39	-141.97
31.918	1383.39	-140.746
31.92	1378.39	-139.568
31.922	1373.39	-138.554
31.924	1372.39	-138.04
31.926	1367.39	-137.22
31.928	1364.39	-136.727
31.93	1359.39	-136.158
31.932	1356.39	-135.912
31.934	1354.39	-135.842
31.936	1351.39	-135.746
31.938	1347.39	-135.655
31.94	1344.39	-135.766
31.942	1342.39	-136.051
31.944	1339.39	-136.305
31.946	1335.39	-136.558
31.948	1330.39	-136.836
31.95	1329.39	-137.608
31.952	1328.39	-138.404
31.954	1324.39	-138.953
31.956	1324.39	-139.975
31.958	1320.39	-140.625
31.96	1320.39	-141.751
31.962	1316.39	-142.499
31.964	1315.39	-143.635
31.966	1314.39	-144.792
31.968	1311.39	-145.778
31.97	1313.39	-147.326
31.972	1310.39	-148.321
31.974	1310.39	-149.689
31.976	1312.39	-151.25
31.978	1304.39	-151.734
31.98	1307.39	-153.559
31.982	1307.39	-154.983
31.984	1303.39	-155.979
31.986	1307.39	-157.925
31.988	1306.39	-159.218
31.99	1301.39	-160.097
31.992	1304.39	-161.98
31.994	1301.39	-163.11
31.996	1303.39	-164.872
31.998	1303.39	-166.345
32	1299.39	-167.354
32.002	1302.39	-169.269
32.004	1297.39	-170.164
32.006	1301.39	-172.245
32.008	1302.39	-173.851
32.01	1301.39	-175.182
32.012	1301.39	-176.653
32.014	1300.39	-177.994
32.016	1305.39	-180.093
32.018	1305.39	-181.424
32.02	1306.39	-182.874
32.022	1308.39	-184.413
32.024	1310.39	-185.89
32.026	1308.39	-186.791
32.028	1308.39	-187.999
32.03	1310.39	-189.46
32.032	1312.39	-190.856
32.034	1313.39	-192.058
32.036	1315.39	-193.357
32.038	1315.39	-194.328
32.04	1319.39	-195.825
32.042	1318.39	-196.532
32.044	1321.39	-197.8
32.046	1321.39	-198.57
32.048	1323.39	-199.606
32.05	1323.39	-200.306
32.052	1321.39	-200.728
32.054	1325.39	-202.026
32.056	1328.39	-203.065
32.058	1325.39	-203.181
32.06	1330.39	-204.49
32.062	1327.39	-204.536
32.064	1332.39	-205.78
32.066	1332.39	-206.173
32.068	1337.39	-207.262
32.07	1334.39	-207.077
32.072	1336.39	-207.68
32.074	1337.39	-208.08
32.076	1342.39	-209.007
32.078	1342.39	-209.077
32.08	1343.39	-209.286
32.082	1347.39	-209.882
32.084	1348.39	-209.933
32.086	1349.39	-209.95
32.088	1351.39	-210.076
32.09	1354.39	-210.277
32.092	1352.39	-209.686
32.094	1353.39	-209.574
32.096	1357.39	-209.848
32.098	1358.39	-209.579
32.1	1360.39	-209.416
32.102	1357.39	-208.5
32.104	1360.39	-208.505
32.106	1365.39	-208.689
32.108	1365.39	-208.029
32.11	1364.39	-207.234
32.112	1367.39	-207.015
32.114	1368.39	-206.43
32.116	1367.39	-205.544
32.118	1371.39	-205.362
32.12	1373.39	-204.785
32.122	1375.39	-204.145
32.124	1374.39	-203.045
32.126	1378.39	-202.636
32.128	1379.39	-201.707
32.13	1380.39	-200.747
32.132	1381.39	-199.757
32.134	1382.39	-198.737
32.136	1381.39	-197.433
32.138	1383.39	-196.544
32.14	1380.39	-194.964
32.142	1384.39	-194.359
32.144	1381.39	-192.759
32.146	1382.39	-191.753
32.148	1381.39	-190.473
32.15	1382.39	-189.471
32.152	1381.39	-188.199
32.154	1384.39	-187.442
32.156	1384.39	-186.231
32.158	1380.39	-184.553
32.16	1383.39	-183.83
32.162	1381.39	-182.43
32.164	1379.39	-181.099
32.166	1380.39	-180.181
32.168	1379.39	-179.005
32.17	1379.39	-177.978
32.172	1380.39	-177.066
32.174	1381.39	-176.124
32.176	1379.39	-174.819
32.178	1378.39	-173.693
32.18	1379.39	-172.822
32.182	1378.39	-171.703
32.184	1378.39	-170.727
32.186	1377.39	-169.647
32.188	1374.39	-168.389
32.19	1375.39	-167.655
32.192	1371.39	-166.363
32.194	1370.39	-165.518
32.196	1369.39	-164.706
32.198	1371.39	-164.241
32.2	1369.39	-163.298
32.202	1368.39	-162.524
32.204	1368.39	-161.886
32.206	1365.39	-160.943
32.208	1365.39	-160.402
32.21	1365.39	-159.862
32.212	1361.39	-158.919
32.214	1358.39	-158.203
32.216	1361.39	-158.186
32.218	1360.39	-157.673
32.22	1356.39	-156.891
32.222	1352.39	-156.234
32.224	1354.39	-156.301
32.226	1351.39	-155.805
32.228	1346.39	-155.202
32.23	1347.39	-155.351
32.232	1345.39	-155.167
32.234	1345.39	-155.242
32.236	1346.39	-155.416
32.238	1343.39	-155.157
32.24	1348.39	-155.789
32.242	1345.39	-155.465
32.244	1344.39	-155.431
32.246	1345.39	-155.627
32.248	1348.39	-155.99
32.25	1347.39	-155.859
32.252	1346.39	-155.756
32.254	1347.39	-155.884
32.256	1348.39	-155.979
32.258	1348.39	-155.942
32.26	1350.39	-156.103
32.262	1351.39	-156.101
32.264	1352.39	-156.068
32.266	1354.39	-156.102
32.268	1352.39	-155.674
32.27	1357.39	-156.004
32.272	1354.39	-155.384
32.274	1355.39	-155.253
32.276	1357.39	-155.189
32.278	1358.39	-154.963
32.28	1355.39	-154.313
32.282	1355.39	-154.051
32.284	1356.39	-153.886
32.286	1359.39	-153.886
32.288	1356.39	-153.206
32.29	1358.39	-153.106
32.292	1359.39	-152.846
32.294	1357.39	-152.265
32.296	1357.39	-151.94
32.298	1357.39	-151.615
32.3	1356.39	-151.194
32.302	1356.39	-150.899
32.304	1353.39	-150.318
32.306	1354.39	-150.212
32.308	1354.39	-149.978
32.31	1354.39	-149.744
32.312	1351.39	-149.225
32.314	1352.39	-149.178
32.316	1351.39	-148.91
32.318	1353.39	-148.955
32.32	1353.39	-148.749
32.322	1353.39	-148.542
32.324	1353.39	-148.335
32.326	1352.39	-148.032
32.328	1353.39	-147.949
32.33	1356.39	-148.02
32.332	1349.39	-147.063
32.334	1357.39	-147.724
32.336	1352.39	-146.922
32.338	1351.39	-146.649
32.34	1351.39	-146.499
32.342	1351.39	-146.348
32.344	1351.39	-146.196
32.346	1353.39	-146.229
32.348	1347.39	-145.459
32.35	1348.39	-145.521
32.352	1347.39	-145.365
32.354	1349.39	-145.517
32.356	1347.39	-145.236
32.358	1344.39	-144.923
32.36	1345.39	-145.071
32.362	1343.39	-144.908
32.364	1341.39	-144.805
32.366	1338.39	-144.668
32.368	1338.39	-144.898
32.37	1335.39	-144.847
32.372	1332.39	-144.882
32.374	1332.39	-145.285
32.376	1332.39	-145.686
32.378	1326.39	-145.515
32.38	1323.39	-145.803
32.382	1323.39	-146.462
32.384	1318.39	-146.635
32.386	1313.39	-146.947
32.388	1314.39	-147.983
32.39	1307.39	-148.198
32.392	1302.39	-148.803
32.394	1298.39	-149.641
32.396	1293.39	-150.48
32.398	1288.39	-151.447
32.4	1282.39	-152.436
32.402	1276.39	-153.575
32.404	1268.39	-154.645
32.406	1261.39	-156.019
32.408	1253.39	-157.446
32.41	1248.39	-159.398
32.412	1238.39	-160.879
32.414	1230.39	-162.818
32.416	1217.39	-164.322
32.418	1210.39	-166.844
32.42	1197.39	-168.737
32.422	1184.39	-170.884
32.424	1173.39	-173.54
32.426	1159.39	-175.973
32.428	1144.39	-178.499
32.43	1125.39	-180.671
32.432	1106.39	-183.126
32.434	1091.39	-186.471
32.436	1066.39	-188.354
32.438	1047.39	-191.539
32.44	1027.39	-194.724
32.442	1007.39	-198.072
32.444	984.389	-200.974
32.446	963.389	-204.403
32.448	940.389	-207.491
32.45	918.389	-210.853
32.452	898.389	-214.692
32.454	873.389	-217.323
32.456	853.389	-221.154
32.458	831.389	-224.392
32.46	809.389	-227.521
32.462	790.389	-231.363
32.464	766.389	-233.576
32.466	750.389	-238.045
32.468	725.389	-239.445
32.47	709.389	-243.577
32.472	694.389	-247.844
32.474	676.389	-250.804
32.476	662.389	-255.002
32.478	649.389	-259.359
32.48	636.389	-263.487
32.482	620.389	-266.11
32.484	613.389	-272.369
32.486	602.389	-276.66
32.488	589.389	-279.786
32.49	576.389	-282.64
[truncated: 29,354 more rows]
