# Supplementary material for: Changes in the force-time curve during a repeat power ability assessment using loaded countermovement jumps
Source: PeerJ. 2024 Oct 4;12:e17971. doi: 10.7717/peerj.17971 (PMC11457872; doi:10.7717/peerj.17971)
Supplement: Supplemental Information 13 [file peerj-12-17971-s013.xlsx]

## Sheet: Sheet1
Weight	80.48
Ave prop power (W)	3632.2301
Ave max prop power (W)	5639.0936
Max prop power (W)	6717.1255
Time	Net force (N)	Net power (W)
30.002	1358.39	0
30.004	1356.39	0.194922
30.006	1357.39	0.372461
30.008	1356.39	0.548688
30.01	1357.39	0.724961
30.012	1357.39	0.916897
30.014	1354.39	1.05518
30.016	1357.39	1.19752
30.018	1354.39	1.33397
30.02	1355.39	1.43994
30.022	1355.39	1.56127
30.024	1352.39	1.62805
30.026	1353.39	1.66568
30.028	1350.39	1.6647
30.03	1348.39	1.58136
30.032	1350.39	1.50307
30.034	1350.39	1.45629
30.036	1351.39	1.42753
30.038	1346.39	1.3259
30.04	1347.39	1.16407
30.042	1346.39	1.00126
30.044	1348.39	0.858006
30.046	1343.39	0.661312
30.048	1343.39	0.385401
30.05	1344.39	0.127485
30.052	1346.39	-0.0796654
30.054	1341.39	-0.334889
30.056	1341.39	-0.672398
30.058	1342.39	-0.992489
30.06	1342.39	-1.29398
30.062	1340.39	-1.62496
30.064	1339.39	-2.00471
30.066	1341.39	-2.37087
30.068	1341.39	-2.69911
30.07	1340.39	-3.04021
30.072	1340.39	-3.39836
30.074	1337.39	-3.79621
30.076	1339.39	-4.22268
30.078	1337.39	-4.63462
30.08	1335.39	-5.10961
30.082	1335.39	-5.62243
30.084	1335.39	-6.13289
30.086	1335.39	-6.64101
30.088	1338.39	-7.11305
30.09	1335.39	-7.5511
30.092	1334.39	-8.06315
30.094	1334.39	-8.59501
30.096	1332.39	-9.14376
30.098	1333.39	-9.7266
30.1	1335.39	-10.2657
30.102	1333.39	-10.7716
30.104	1331.39	-11.3395
30.106	1334.39	-11.9311
30.108	1333.39	-12.4522
30.11	1332.39	-13.0029
30.112	1333.39	-13.5706
30.114	1332.39	-14.1153
30.116	1333.39	-14.6785
30.118	1332.39	-15.2171
30.12	1329.39	-15.7945
30.122	1333.39	-16.4362
30.124	1331.39	-16.9689
30.126	1332.39	-17.5533
30.128	1332.39	-18.1057
30.13	1333.39	-18.6529
30.132	1333.39	-19.1674
30.134	1335.39	-19.6759
30.136	1335.39	-20.1201
30.138	1334.39	-20.5633
30.14	1336.39	-21.0342
30.142	1339.39	-21.4373
30.144	1337.39	-21.7422
30.146	1336.39	-22.1106
30.148	1338.39	-22.5104
30.15	1336.39	-22.8411
30.152	1338.39	-23.2382
30.154	1337.39	-23.5651
30.156	1338.39	-23.9255
30.158	1338.39	-24.2498
30.16	1340.39	-24.5759
30.162	1342.39	-24.8348
30.164	1340.39	-25.0184
30.166	1339.39	-25.2688
30.168	1337.39	-25.5479
30.17	1340.39	-25.9045
30.172	1341.39	-26.1553
30.174	1343.39	-26.3747
30.176	1340.39	-26.5114
30.178	1339.39	-26.7524
30.18	1341.39	-27.0354
30.182	1341.39	-27.2438
30.184	1345.39	-27.4661
30.186	1344.39	-27.5357
30.188	1343.39	-27.6378
30.19	1344.39	-27.7803
30.192	1344.39	-27.8846
30.194	1343.39	-27.984
30.196	1344.39	-28.1243
30.198	1342.39	-28.2175
30.2	1343.39	-28.3894
30.202	1345.39	-28.5318
30.204	1346.39	-28.6024
30.206	1343.39	-28.6207
30.208	1344.39	-28.7567
30.21	1344.39	-28.854
30.212	1346.39	-28.9602
30.214	1345.39	-28.9847
30.216	1347.39	-29.0566
30.218	1347.39	-29.0516
30.22	1348.39	-29.0511
30.222	1350.39	-29.0217
30.224	1349.39	-28.911
30.226	1349.39	-28.8387
30.228	1349.39	-28.7663
30.23	1348.39	-28.6894
30.232	1347.39	-28.646
30.234	1348.39	-28.6449
30.236	1349.39	-28.61
30.238	1349.39	-28.5371
30.24	1347.39	-28.4555
30.242	1346.39	-28.445
30.244	1352.39	-28.4983
30.246	1348.39	-28.3073
30.248	1347.39	-28.2634
30.25	1351.39	-28.2738
30.252	1350.39	-28.1293
30.254	1347.39	-28.0105
30.256	1346.39	-28.0002
30.258	1346.39	-28.027
30.26	1347.39	-28.0576
30.262	1346.39	-28.0461
30.264	1350.39	-28.0883
30.266	1348.39	-27.972
30.268	1347.39	-27.9268
30.27	1346.39	-27.9148
30.272	1347.39	-27.9439
30.274	1345.39	-27.9272
30.276	1346.39	-27.989
30.278	1345.39	-28.0088
30.28	1343.39	-28.0571
30.282	1344.39	-28.1839
30.284	1346.39	-28.2812
30.286	1347.39	-28.3068
30.288	1347.39	-28.2945
30.29	1344.39	-28.2689
30.292	1345.39	-28.3603
30.294	1347.39	-28.4222
30.296	1347.39	-28.4081
30.298	1344.39	-28.3805
30.3	1344.39	-28.4658
30.302	1345.39	-28.5549
30.304	1346.39	-28.6101
30.306	1344.39	-28.6178
30.308	1344.39	-28.7007
30.31	1340.39	-28.7639
30.312	1339.39	-28.9729
30.314	1344.39	-29.2444
30.316	1341.39	-29.3078
30.318	1339.39	-29.4747
30.32	1341.39	-29.7284
30.322	1341.39	-29.9035
30.324	1340.39	-30.0718
30.326	1341.39	-30.2838
30.328	1340.39	-30.4494
30.33	1340.39	-30.6531
30.332	1343.39	-30.8747
30.334	1341.39	-30.9638
30.336	1341.39	-31.1312
30.338	1344.39	-31.3175
30.34	1343.39	-31.3767
30.342	1343.39	-31.4751
30.344	1342.39	-31.5659
30.346	1344.39	-31.7098
30.348	1343.39	-31.7656
30.35	1340.39	-31.8397
30.352	1342.39	-32.048
30.354	1344.39	-32.1892
30.356	1344.39	-32.2484
30.358	1344.39	-32.3071
30.36	1344.39	-32.3652
30.362	1346.39	-32.4375
30.364	1347.39	-32.4352
30.366	1348.39	-32.3993
30.368	1347.39	-32.3151
30.37	1349.39	-32.2861
30.372	1348.39	-32.1685
30.374	1345.39	-32.0703
30.376	1346.39	-32.1007
30.378	1346.39	-32.0901
30.38	1346.39	-32.0792
30.382	1347.39	-32.0752
30.384	1346.39	-32.0233
30.386	1346.39	-32.0117
30.388	1346.39	-31.9998
30.39	1348.39	-32.0018
30.392	1348.39	-31.9226
30.394	1349.39	-31.8503
30.396	1347.39	-31.724
30.398	1346.39	-31.6716
30.4	1347.39	-31.666
30.402	1346.39	-31.6132
30.404	1346.39	-31.6004
30.406	1344.39	-31.5737
30.408	1347.39	-31.6473
30.41	1347.39	-31.6
30.412	1348.39	-31.5593
30.414	1351.39	-31.4981
30.416	1350.39	-31.3103
30.418	1350.39	-31.1629
30.42	1348.39	-31.0033
30.422	1345.39	-30.9047
30.424	1350.39	-30.9562
30.426	1349.39	-30.803
30.428	1350.39	-30.6956
30.43	1349.39	-30.5431
30.432	1350.39	-30.4361
30.434	1347.39	-30.2728
30.436	1347.39	-30.2273
30.438	1346.39	-30.1759
30.44	1351.39	-30.1918
30.442	1347.39	-29.9899
30.444	1346.39	-29.9388
30.446	1350.39	-29.9485
30.448	1347.39	-29.7861
30.45	1345.39	-29.7298
30.452	1346.39	-29.7561
30.454	1346.39	-29.7433
30.456	1347.39	-29.7357
30.458	1346.39	-29.6837
30.46	1347.39	-29.6756
30.462	1345.39	-29.618
30.464	1346.39	-29.6429
30.466	1348.39	-29.6393
30.468	1344.39	-29.5371
30.47	1344.39	-29.5893
30.472	1344.39	-29.6409
30.474	1346.39	-29.7027
30.476	1346.39	-29.6867
30.478	1344.39	-29.6597
30.48	1344.39	-29.7097
30.482	1340.39	-29.7371
30.484	1343.39	-29.9356
30.486	1345.39	-30.0279
30.488	1343.39	-30.0305
30.49	1343.39	-30.1104
30.492	1347.39	-30.2128
30.494	1344.39	-30.1411
30.496	1345.39	-30.1922
30.498	1344.39	-30.198
30.5	1348.39	-30.2656
30.502	1345.39	-30.1591
30.504	1345.39	-30.1698
30.506	1342.39	-30.1628
30.508	1345.39	-30.29
30.51	1343.39	-30.2874
30.512	1343.39	-30.3627
30.514	1344.39	-30.4433
30.516	1344.39	-30.4841
30.518	1345.39	-30.5304
30.52	1342.39	-30.5187
30.522	1343.39	-30.6306
30.524	1341.39	-30.6899
30.526	1343.39	-30.84
30.528	1344.39	-30.9166
30.53	1344.39	-30.9529
30.532	1346.39	-31.0015
30.534	1348.39	-30.9829
30.536	1345.39	-30.8661
30.538	1343.39	-30.8556
30.54	1345.39	-30.9364
30.542	1344.39	-30.9311
30.544	1347.39	-30.9841
30.546	1347.39	-30.9177
30.548	1348.39	-30.8574
30.55	1346.39	-30.7453
30.552	1347.39	-30.7184
30.554	1347.39	-30.6518
30.556	1345.39	-30.5732
30.558	1343.39	-30.5611
30.56	1347.39	-30.6517
30.562	1347.39	-30.5841
30.564	1347.39	-30.5165
30.566	1347.39	-30.4489
30.568	1345.39	-30.3695
30.57	1347.39	-30.3802
30.572	1345.39	-30.3006
30.574	1349.39	-30.3224
30.576	1346.39	-30.1702
30.578	1346.39	-30.1355
30.58	1345.39	-30.0949
30.582	1347.39	-30.1045
30.584	1347.39	-30.0358
30.586	1348.39	-29.9726
30.588	1348.39	-29.8704
30.59	1344.39	-29.7468
30.592	1344.39	-29.7782
30.594	1347.39	-29.8256
30.596	1348.39	-29.7616
30.598	1348.39	-29.6588
30.6	1344.39	-29.5351
30.602	1345.39	-29.5712
30.604	1346.39	-29.5736
30.606	1346.39	-29.5371
30.608	1348.39	-29.5108
30.61	1347.39	-29.4021
30.612	1347.39	-29.332
30.614	1346.39	-29.257
30.616	1343.39	-29.2051
30.618	1345.39	-29.2783
30.62	1346.39	-29.2792
30.622	1344.39	-29.2314
30.624	1344.39	-29.2601
30.626	1346.39	-29.2985
30.628	1344.39	-29.2496
30.63	1345.39	-29.2824
30.632	1343.39	-29.2662
30.634	1341.39	-29.3159
30.636	1340.39	-29.4365
30.638	1342.39	-29.6054
30.64	1341.39	-29.6908
30.642	1340.39	-29.8085
30.644	1341.39	-29.9696
30.646	1340.39	-30.0852
30.648	1342.39	-30.2506
30.65	1342.39	-30.337
30.652	1340.39	-30.4106
30.654	1341.39	-30.568
30.656	1344.39	-30.7037
30.658	1344.39	-30.7205
30.66	1345.39	-30.743
30.662	1344.39	-30.7195
30.664	1344.39	-30.7352
30.666	1344.39	-30.7505
30.668	1347.39	-30.7839
30.67	1345.39	-30.6862
30.672	1346.39	-30.6736
30.674	1342.39	-30.5969
30.676	1348.39	-30.7144
30.678	1348.39	-30.5945
30.68	1347.39	-30.4689
30.682	1346.39	-30.377
30.684	1345.39	-30.3186
30.686	1350.39	-30.3281
30.688	1347.39	-30.1245
30.69	1351.39	-30.0609
30.692	1347.39	-29.8196
30.694	1347.39	-29.7345
30.696	1347.39	-29.6495
30.698	1347.39	-29.5645
30.7	1347.39	-29.4796
30.702	1349.39	-29.4049
30.704	1347.39	-29.2433
30.706	1349.39	-29.1686
30.708	1349.39	-29.0174
30.71	1348.39	-28.8618
30.712	1348.39	-28.7447
30.714	1349.39	-28.6323
30.716	1349.39	-28.4822
30.718	1347.39	-28.3239
30.72	1348.39	-28.2456
30.722	1349.39	-28.1338
30.724	1348.39	-27.9807
30.726	1347.39	-27.8614
30.728	1349.39	-27.7875
30.73	1348.39	-27.6352
30.732	1349.39	-27.5242
30.734	1350.39	-27.3799
30.736	1347.39	-27.1885
30.738	1349.39	-27.1151
30.74	1350.39	-26.9713
30.742	1349.39	-26.7881
30.744	1346.39	-26.6328
30.746	1347.39	-26.5903
30.748	1345.39	-26.5053
30.75	1345.39	-26.4931
30.752	1345.39	-26.4807
30.754	1346.39	-26.471
30.756	1348.39	-26.4306
30.758	1343.39	-26.3032
30.76	1344.39	-26.3598
30.762	1347.39	-26.3886
30.764	1345.39	-26.3025
30.766	1343.39	-26.2831
30.768	1344.39	-26.3387
30.77	1344.39	-26.3577
30.772	1342.39	-26.3703
30.774	1344.39	-26.4609
30.776	1341.39	-26.4693
30.778	1343.39	-26.5923
30.78	1342.39	-26.6387
30.782	1340.39	-26.7144
30.784	1341.39	-26.8656
30.786	1339.39	-26.9724
30.788	1338.39	-27.1478
30.79	1337.39	-27.3549
30.792	1341.39	-27.6136
30.794	1340.39	-27.7188
30.796	1340.39	-27.8604
30.798	1341.39	-28.0053
30.8	1340.39	-28.1076
30.802	1340.39	-28.2466
30.804	1336.39	-28.3662
30.806	1339.39	-28.6496
30.808	1338.39	-28.8134
30.81	1340.39	-29.0241
30.812	1337.39	-29.1419
30.814	1338.39	-29.3787
30.816	1338.39	-29.5759
30.818	1341.39	-29.7887
30.82	1337.39	-29.8615
30.822	1341.39	-30.1119
30.824	1342.39	-30.2114
30.826	1341.39	-30.2651
30.828	1342.39	-30.3634
30.83	1343.39	-30.4277
30.832	1343.39	-30.4523
30.834	1343.39	-30.4765
30.836	1346.39	-30.5182
30.838	1343.39	-30.4238
30.84	1344.39	-30.4531
30.842	1348.39	-30.4664
30.844	1346.39	-30.3107
30.846	1344.39	-30.2221
30.848	1346.39	-30.2234
30.85	1345.39	-30.1404
30.852	1347.39	-30.1079
30.854	1347.39	-29.9972
30.856	1347.39	-29.8866
30.858	1346.39	-29.7708
30.86	1349.39	-29.71
30.862	1346.39	-29.5172
30.864	1346.39	-29.4409
30.866	1348.39	-29.3748
30.868	1348.39	-29.2317
30.87	1345.39	-29.0742
30.872	1348.39	-29.0464
30.874	1351.39	-28.9179
30.876	1352.39	-28.6794
30.878	1352.39	-28.4037
30.88	1352.39	-28.1288
30.882	1354.39	-27.8625
30.884	1352.39	-27.5149
30.886	1351.39	-27.2397
30.888	1350.39	-26.9992
30.89	1354.39	-26.8085
30.892	1349.39	-26.4575
30.894	1353.39	-26.3007
30.896	1349.39	-25.9892
30.898	1352.39	-25.8303
30.9	1354.39	-25.5681
30.902	1352.39	-25.2315
30.904	1351.39	-24.9656
30.906	1351.39	-24.7359
30.908	1352.39	-24.5083
30.91	1349.39	-24.2428
30.912	1347.39	-24.0803
30.914	1346.39	-23.9863
30.916	1347.39	-23.928
30.918	1348.39	-23.8363
30.92	1345.39	-23.7076
30.922	1343.39	-23.6801
30.924	1342.39	-23.7199
30.926	1344.39	-23.7956
30.928	1342.39	-23.8
30.93	1343.39	-23.8738
30.932	1341.39	-23.9104
30.934	1343.39	-24.0177
30.936	1342.39	-24.0542
30.938	1341.39	-24.1233
30.94	1343.39	-24.2292
30.942	1342.39	-24.2638
30.944	1342.39	-24.3326
30.946	1342.39	-24.4008
30.948	1341.39	-24.4668
30.95	1342.39	-24.5687
30.952	1343.39	-24.6368
30.954	1342.39	-24.6677
30.956	1343.39	-24.7349
30.958	1340.39	-24.761
30.96	1341.39	-24.8936
30.962	1342.39	-24.9923
30.964	1341.39	-25.0532
30.966	1342.39	-25.1507
30.968	1341.39	-25.2102
30.97	1340.39	-25.3022
30.972	1340.39	-25.4288
30.974	1342.39	-25.5594
30.976	1343.39	-25.6206
30.978	1339.39	-25.6356
30.98	1343.39	-25.8031
30.982	1339.39	-25.8162
30.984	1338.39	-25.9691
30.986	1340.39	-26.1627
30.988	1339.39	-26.2803
30.99	1341.39	-26.4393
30.992	1339.39	-26.5186
30.994	1339.39	-26.6698
30.996	1340.39	-26.8234
30.998	1341.39	-26.9431
31	1340.39	-27.0219
31.002	1337.39	-27.1257
31.004	1339.39	-27.3463
31.006	1340.39	-27.4959
31.008	1338.39	-27.5997
31.01	1342.39	-27.7932
31.012	1340.39	-27.8286
31.014	1336.39	-27.9209
31.016	1341.39	-28.1836
31.018	1341.39	-28.2577
31.02	1342.39	-28.3357
31.022	1345.39	-28.3888
31.024	1340.39	-28.3061
31.026	1340.39	-28.4115
31.028	1345.39	-28.5392
31.03	1343.39	-28.468
31.032	1346.39	-28.4859
31.034	1343.39	-28.3768
31.036	1347.39	-28.3987
31.038	1344.39	-28.2563
31.04	1347.39	-28.2401
31.042	1347.39	-28.1107
31.044	1346.39	-27.9775
31.046	1347.39	-27.8861
31.048	1348.39	-27.7613
31.05	1346.39	-27.5919
31.052	1343.39	-27.486
31.054	1346.39	-27.5028
31.056	1346.39	-27.408
31.058	1345.39	-27.3097
31.06	1343.39	-27.2413
31.062	1346.39	-27.2574
31.064	1345.39	-27.1591
31.066	1346.39	-27.1011
31.068	1345.39	-27.003
31.07	1347.39	-26.9483
31.072	1344.39	-26.8105
31.074	1344.39	-26.7828
31.076	1345.39	-26.7581
31.078	1344.39	-26.6936
31.08	1342.39	-26.6591
31.082	1345.39	-26.707
31.084	1346.39	-26.6481
31.086	1344.39	-26.5466
31.088	1343.39	-26.515
31.09	1344.39	-26.5226
31.092	1344.39	-26.4935
31.094	1343.39	-26.4613
31.096	1343.39	-26.4652
31.098	1343.39	-26.4688
31.1	1344.39	-26.4752
31.102	1343.39	-26.4419
31.104	1341.39	-26.4386
31.106	1343.39	-26.5138
31.108	1342.39	-26.5126
31.11	1339.39	-26.538
31.112	1343.39	-26.6848
31.114	1343.39	-26.6851
31.116	1341.39	-26.6787
31.118	1342.39	-26.7481
31.12	1344.39	-26.7871
31.122	1341.39	-26.7427
31.124	1342.39	-26.8111
31.126	1345.39	-26.8523
31.128	1342.39	-26.7735
31.13	1338.39	-26.7908
31.132	1346.39	-26.9811
31.134	1346.39	-26.8774
31.136	1349.39	-26.7833
31.138	1350.39	-26.5824
31.14	1349.39	-26.3429
31.142	1345.39	-26.1297
31.144	1344.39	-26.0589
31.146	1347.39	-26.0321
31.148	1348.39	-25.8996
31.15	1349.39	-25.7339
31.152	1347.39	-25.5283
31.154	1347.39	-25.3948
31.156	1348.39	-25.2636
31.158	1346.39	-25.0933
31.16	1343.39	-24.9886
31.162	1347.39	-24.9972
31.164	1345.39	-24.8611
31.166	1349.39	-24.8024
31.168	1348.39	-24.6017
31.17	1346.39	-24.4337
31.172	1344.39	-24.3332
31.174	1343.39	-24.3008
31.176	1343.39	-24.3031
31.178	1340.39	-24.3006
31.18	1346.39	-24.4108
31.182	1344.39	-24.3091
31.184	1343.39	-24.2755
31.186	1345.39	-24.2793
31.188	1333.39	-24.1959
31.19	1375.39	-24.5829
31.192	1290.39	-23.401
31.194	1376.39	-25.3014
31.196	1318.39	-24.1024
31.198	1335.39	-24.9577
31.2	1335.39	-25.218
31.202	1354.39	-25.5205
31.204	1334.39	-25.1045
31.206	1353.39	-25.4391
31.208	1339.39	-25.07
31.21	1328.39	-25.171
31.212	1349.39	-25.7118
31.214	1338.39	-25.477
31.216	1350.39	-25.6631
31.218	1341.39	-25.4
31.22	1337.39	-25.4482
31.222	1342.39	-25.6502
31.224	1351.39	-25.6945
31.226	1328.39	-25.3625
31.228	1351.39	-25.9081
31.23	1330.39	-25.5765
31.232	1346.39	-26.0388
31.234	1344.39	-25.9204
31.236	1339.39	-25.8608
31.238	1348.39	-26.0043
31.24	1338.39	-25.7978
31.242	1348.39	-25.9767
31.244	1337.39	-25.7673
31.246	1338.39	-25.9548
31.248	1347.39	-26.1306
31.25	1343.39	-25.9707
31.252	1350.39	-25.9732
31.254	1337.39	-25.6913
31.256	1344.39	-25.8937
31.258	1342.39	-25.8392
31.26	1347.39	-25.869
31.262	1337.39	-25.694
31.264	1344.39	-25.8953
31.266	1343.39	-25.8422
31.268	1337.39	-25.8091
31.27	1343.39	-26.0069
31.272	1343.39	-25.9883
31.274	1332.39	-25.9386
31.276	1341.39	-26.3103
31.278	1336.39	-26.3405
31.28	1337.39	-26.5541
31.282	1347.39	-26.763
31.284	1344.39	-26.5968
31.286	1347.39	-26.5495
31.288	1339.39	-26.369
31.29	1343.39	-26.4913
31.292	1343.39	-26.4677
31.294	1343.39	-26.444
31.296	1350.39	-26.4405
31.298	1334.39	-26.1369
31.3	1365.39	-26.4997
31.302	1325.39	-25.6349
31.304	1368.39	-26.3243
31.306	1345.39	-25.4088
31.308	1330.39	-25.2863
31.31	1348.39	-25.7402
31.312	1347.39	-25.5481
31.314	1340.39	-25.3766
31.316	1353.39	-25.4829
31.318	1355.39	-25.1288
31.32	1343.39	-24.686
31.322	1351.39	-24.6791
31.324	1353.39	-24.3941
31.326	1342.39	-24.0279
31.328	1350.39	-24.0528
31.33	1353.39	-23.8034
31.332	1342.39	-23.4438
31.334	1359.39	-23.4719
31.336	1343.39	-22.9141
31.338	1348.39	-22.9018
31.34	1350.39	-22.721
31.342	1343.39	-22.4736
31.344	1347.39	-22.4609
31.346	1342.39	-22.315
31.348	1345.39	-22.3355
31.35	1344.39	-22.2562
31.352	1346.39	-22.2098
31.354	1355.39	-22.0935
31.356	1338.39	-21.6886
31.358	1349.39	-21.8387
31.36	1347.39	-21.6278
31.362	1343.39	-21.4861
31.364	1344.39	-21.4746
31.366	1349.39	-21.4264
31.368	1341.39	-21.2223
31.37	1343.39	-21.2768
31.372	1350.39	-21.2596
31.374	1344.39	-21.0213
31.376	1342.39	-20.98
31.378	1343.39	-21.002
31.38	1349.39	-20.9848
31.382	1347.39	-20.7764
31.384	1345.39	-20.6358
31.386	1348.39	-20.5553
31.388	1344.39	-20.3851
31.39	1344.39	-20.3429
31.392	1351.39	-20.2891
31.394	1347.39	-20.0202
31.396	1345.39	-19.8826
31.398	1351.39	-19.7962
31.4	1349.39	-19.5258
31.402	1350.39	-19.3165
31.404	1344.39	-19.0921
31.406	1350.39	-19.0384
31.408	1349.39	-18.8023
31.41	1347.39	-18.6037
31.412	1348.39	-18.4638
31.414	1346.39	-18.3002
31.416	1347.39	-18.1945
31.418	1347.39	-18.0589
31.42	1345.39	-17.9304
31.422	1347.39	-17.8555
31.424	1343.39	-17.7348
31.426	1344.39	-17.7304
31.428	1347.39	-17.6853
31.43	1345.39	-17.558
31.432	1344.39	-17.4943
31.434	1345.39	-17.4566
31.436	1345.39	-17.3892
31.438	1340.39	-17.3407
31.44	1345.39	-17.4213
31.442	1343.39	-17.361
31.444	1344.39	-17.3561
31.446	1342.39	-17.3291
31.448	1342.39	-17.361
31.45	1338.39	-17.407
31.452	1342.39	-17.5565
31.454	1340.39	-17.5938
31.456	1342.39	-17.6832
31.458	1340.39	-17.7193
31.46	1342.39	-17.8079
31.462	1341.39	-17.8396
31.464	1341.39	-17.9008
31.466	1339.39	-17.9679
31.468	1342.39	-18.085
31.47	1342.39	-18.1113
31.472	1340.39	-18.1435
31.474	1341.39	-18.2324
31.476	1342.39	-18.2876
31.478	1339.39	-18.3211
31.48	1342.39	-18.4362
31.482	1344.39	-18.4539
31.484	1339.39	-18.4251
31.486	1342.39	-18.5393
31.488	1342.39	-18.5618
31.49	1343.39	-18.5811
31.492	1344.39	-18.5669
31.494	1340.39	-18.5334
31.496	1342.39	-18.6159
31.498	1344.39	-18.6314
31.5	1343.39	-18.5885
31.502	1345.39	-18.5703
31.504	1344.39	-18.494
31.506	1343.39	-18.4512
31.508	1343.39	-18.4388
31.51	1340.39	-18.4348
31.512	1344.39	-18.5102
31.514	1341.39	-18.4722
31.516	1345.39	-18.5138
31.518	1342.39	-18.4422
31.52	1341.39	-18.4646
31.522	1342.39	-18.5142
31.524	1343.39	-18.5302
31.526	1341.39	-18.5212
31.528	1345.39	-18.5614
31.53	1343.39	-18.4854
31.532	1342.39	-18.4732
31.534	1344.39	-18.4854
31.536	1343.39	-18.4395
31.538	1343.39	-18.424
31.54	1342.39	-18.4112
31.542	1341.39	-18.4315
31.544	1347.39	-18.4643
31.546	1344.39	-18.3236
31.548	1344.39	-18.2743
31.55	1342.39	-18.2311
31.552	1342.39	-18.2483
31.554	1342.39	-18.2652
31.556	1343.39	-18.2788
31.558	1344.39	-18.2588
31.56	1343.39	-18.2116
31.562	1346.39	-18.1852
31.564	1345.39	-18.0714
31.566	1344.39	-17.9913
31.568	1345.39	-17.938
31.57	1343.39	-17.8616
31.572	1344.39	-17.8417
31.574	1344.39	-17.7919
31.576	1346.39	-17.735
31.578	1345.39	-17.6221
31.58	1345.39	-17.5393
31.582	1344.39	-17.4603
31.584	1344.39	-17.4112
31.586	1345.39	-17.3583
31.588	1347.39	-17.2681
31.59	1347.39	-17.119
31.592	1344.39	-16.9827
31.594	1347.39	-16.9223
31.596	1345.39	-16.7827
31.598	1344.39	-16.7061
31.6	1346.39	-16.6501
31.602	1347.39	-16.5317
31.604	1345.39	-16.3936
31.606	1346.39	-16.3091
31.608	1346.39	-16.196
31.61	1349.39	-16.0689
31.612	1343.39	-15.8855
31.614	1348.39	-15.8492
31.616	1344.39	-15.6907
31.618	1346.39	-15.6361
31.62	1347.39	-15.5197
31.622	1345.39	-15.386
31.624	1346.39	-15.3036
31.626	1347.39	-15.1879
31.628	1346.39	-15.0501
31.63	1348.39	-14.9294
31.632	1345.39	-14.7706
31.634	1346.39	-14.6896
31.636	1345.39	-14.5871
31.638	1347.39	-14.5005
31.64	1345.39	-14.3712
31.642	1348.39	-14.2789
31.644	1348.39	-14.1047
31.646	1348.39	-13.9311
31.648	1347.39	-13.7647
31.65	1346.39	-13.6324
31.652	1346.39	-13.5274
31.654	1345.39	-13.4293
31.656	1348.39	-13.3379
31.658	1344.39	-13.1944
31.66	1344.39	-13.1575
31.662	1347.39	-13.0997
31.664	1347.39	-12.9626
31.666	1345.39	-12.8404
31.668	1345.39	-12.771
31.67	1343.39	-12.7162
31.672	1345.39	-12.6993
31.674	1342.39	-12.6519
31.676	1343.39	-12.6755
31.678	1343.39	-12.6727
31.68	1339.39	-12.6985
31.682	1340.39	-12.821
31.684	1344.39	-12.8887
31.686	1339.39	-12.8863
31.688	1343.39	-12.9868
31.69	1339.39	-13.0095
31.692	1340.39	-13.1301
31.694	1342.39	-13.2102
31.696	1342.39	-13.237
31.698	1343.39	-13.2567
31.7	1340.39	-13.2699
31.702	1341.39	-13.3556
31.704	1341.39	-13.4143
31.706	1343.39	-13.4594
31.708	1343.39	-13.4508
31.71	1342.39	-13.4488
31.712	1338.39	-13.4995
31.714	1344.39	-13.6173
31.716	1344.39	-13.5741
31.718	1342.39	-13.5441
31.72	1343.39	-13.561
31.722	1343.39	-13.5509
31.724	1342.39	-13.5472
31.726	1341.39	-13.5767
31.728	1341.39	-13.6325
31.73	1337.39	-13.7134
31.732	1339.39	-13.8881
31.734	1339.39	-14.0083
31.736	1337.39	-14.1399
31.738	1341.39	-14.301
31.74	1337.39	-14.3762
31.742	1334.39	-14.5765
31.744	1334.39	-14.8576
31.746	1331.39	-15.1528
31.748	1331.39	-15.5292
31.75	1329.39	-15.9129
31.752	1329.39	-16.3508
31.754	1325.39	-16.8019
31.756	1326.39	-17.3621
31.758	1324.39	-17.8965
31.76	1322.39	-18.492
31.762	1317.39	-19.1537
31.764	1316.39	-19.9647
31.766	1316.39	-20.8026
31.768	1311.39	-21.6357
31.77	1306.39	-22.6196
31.772	1305.39	-23.7599
31.774	1297.39	-24.9043
31.776	1296.39	-26.3128
31.778	1290.39	-27.7174
31.78	1287.39	-29.3125
31.782	1280.39	-30.9547
31.784	1277.39	-32.8296
31.786	1271.39	-34.7467
31.788	1268.39	-36.863
31.79	1262.39	-39.0073
31.792	1257.39	-41.3232
31.794	1248.39	-43.6855
31.796	1242.39	-46.3397
31.798	1236.39	-49.137
31.8	1229.39	-52.0472
31.802	1222.39	-55.1187
31.804	1212.39	-58.2482
31.806	1200.39	-61.5277
31.808	1193.39	-65.266
31.81	1182.39	-68.9689
31.812	1169.39	-72.7962
31.814	1160.39	-77.0819
31.816	1149.39	-81.414
31.818	1133.39	-85.6296
31.82	1122.39	-90.4469
31.822	1111.39	-95.4308
31.824	1099.39	-100.494
31.826	1085.39	-105.553
31.828	1072.39	-110.881
31.83	1059.39	-116.362
31.832	1046.39	-121.98
31.834	1036.39	-128.058
31.836	1020.39	-133.508
31.838	1008.39	-139.593
31.84	998.389	-146.026
31.842	981.389	-151.517
31.844	965.389	-157.253
31.846	952.389	-163.536
31.848	934.389	-169.007
31.85	921.389	-175.414
31.852	905.389	-181.26
31.854	889.389	-187.104
31.856	871.389	-192.508
31.858	852.389	-197.65
31.86	835.389	-203.191
31.862	819.389	-208.893
31.864	803.389	-214.496
31.866	787.389	-219.981
31.868	770.389	-225.048
31.87	752.389	-229.659
31.872	734.389	-234.081
31.874	721.389	-239.91
31.876	702.389	-243.534
31.878	683.389	-246.897
31.88	667.389	-251.078
31.882	658.389	-257.678
31.884	642.389	-261.312
31.886	629.389	-265.901
31.888	618.389	-271.096
31.89	611.389	-277.85
31.892	600.389	-282.584
31.894	595.389	-289.956
31.896	591.389	-297.688
31.898	586.389	-304.79
31.9	585.389	-313.87
31.902	584.389	-322.886
31.904	585.389	-332.962
31.906	586.389	-343.01
31.908	586.389	-352.436
31.91	591.389	-364.866
31.912	598.389	-378.586
31.914	605.389	-392.375
31.916	610.389	-404.916
31.918	619.389	-420.171
31.92	631.389	-437.566
31.922	638.389	-451.577
31.924	647.389	-467.059
31.926	657.389	-483.329
31.928	663.389	-496.702
31.93	665.389	-507.077
31.932	671.389	-520.495
31.934	671.389	-529.247
31.936	671.389	-537.955
31.938	669.389	-545.008
31.94	670.389	-554.454
31.942	665.389	-558.876
31.944	659.389	-562.364
31.946	652.389	-564.893
31.948	644.389	-566.438
31.95	639.389	-570.509
31.952	630.389	-570.892
31.954	624.389	-573.866
31.956	619.389	-577.653
31.958	612.389	-579.46
31.96	606.389	-582.093
31.962	603.389	-587.507
31.964	597.389	-589.901
31.966	593.389	-594.163
31.968	591.389	-600.347
31.97	590.389	-607.484
31.972	587.389	-612.495
31.974	584.389	-617.425
31.976	586.389	-627.59
31.978	583.389	-632.354
31.98	582.389	-639.22
31.982	581.389	-646.031
31.984	583.389	-656.141
31.986	585.389	-666.234
31.988	590.389	-679.742
31.99	595.389	-693.267
31.992	603.389	-710.315
31.994	610.389	-726.224
31.996	619.389	-744.548
31.998	628.389	-762.912
32	641.389	-786.18
32.002	648.389	-802.124
32.004	657.389	-820.553
32.006	668.389	-841.493
32.008	683.389	-867.488
32.01	697.389	-892.224
32.012	710.389	-915.672
32.014	727.389	-944.252
32.016	741.389	-968.899
32.018	756.389	-994.794
32.02	774.389	-1024.55
32.022	791.389	-1052.88
32.024	804.389	-1075.78
32.026	825.389	-1109.22
32.028	840.389	-1134.43
32.03	863.389	-1170.22
32.032	878.389	-1194.93
32.034	901.389	-1230.26
32.036	919.389	-1258.45
32.038	940.389	-1290.41
32.04	960.389	-1320.63
32.042	979.389	-1349.08
32.044	994.389	-1371.66
32.046	1012.39	-1398.01
32.048	1025.39	-1417.08
32.05	1044.39	-1444.05
32.052	1062.39	-1469.16
32.054	1078.39	-1491.03
32.056	1098.39	-1517.93
32.058	1119.39	-1545.6
32.06	1140.39	-1572.61
32.062	1159.39	-1596.21
32.064	1181.39	-1623.25
32.066	1199.39	-1644.09
32.068	1217.39	-1664.26
32.07	1233.39	-1681.06
32.072	1251.39	-1699.93
32.074	1266.39	-1714.06
32.076	1285.39	-1732.9
32.078	1298.39	-1742.98
32.08	1318.39	-1761.75
32.082	1332.39	-1771.75
32.084	1351.39	-1787.65
32.086	1363.39	-1793.58
32.088	1375.39	-1798.95
32.09	1389.39	-1806.31
32.092	1404.39	-1814.28
32.094	1416.39	-1817.71
32.096	1426.39	-1818.03
32.098	1439.39	-1821.6
32.1	1448.39	-1819.55
32.102	1460.39	-1820.74
32.104	1469.39	-1817.65
32.106	1476.39	-1811.69
32.108	1485.39	-1807.77
32.11	1491.39	-1799.82
32.112	1499.39	-1793.93
32.114	1506.39	-1786.46
32.116	1517.39	-1783.26
32.118	1525.39	-1776.03
32.12	1535.39	-1770.64
32.122	1545.39	-1764.71
32.124	1553.39	-1756
32.126	1563.39	-1749.06
32.128	1570.39	-1738.3
32.13	1573.39	-1722.86
32.132	1579.39	-1710.49
32.134	1583.39	-1695.71
32.136	1581.39	-1674.5
32.138	1587.39	-1661.71
32.14	1590.39	-1645.56
32.142	1595.39	-1631.29
32.144	1596.39	-1612.81
32.146	1601.39	-1598.25
32.148	1605.39	-1582.47
32.15	1612.39	-1569.37
32.152	1614.39	-1551.18
32.154	1615.39	-1532.01
32.156	1618.39	-1514.68
32.158	1625.39	-1500.84
32.16	1631.39	-1485.73
32.162	1639.39	-1472.06
32.164	1645.39	-1456.2
32.166	1658.39	-1445.98
32.168	1664.39	-1429.1
32.17	1676.39	-1416.85
32.172	1686.39	-1402.23
32.174	1694.39	-1385.42
32.176	1703.39	-1368.92
32.178	1708.39	-1348.8
32.18	1716.39	-1330.69
32.182	1721.39	-1309.89
32.184	1726.39	-1288.82
32.186	1729.39	-1266.07
32.188	1736.39	-1245.99
32.19	1741.39	-1224.14
32.192	1746.39	-1202.03
32.194	1750.39	-1179
32.196	1755.39	-1156.43
32.198	1761.39	-1134.21
32.2	1760.39	-1107.41
32.202	1757.39	-1079.6
32.204	1760.39	-1055.58
32.206	1762.39	-1030.88
32.208	1757.39	-1002.3
32.21	1759.39	-977.93
32.212	1755.39	-950.398
32.214	1758.39	-926.795
32.216	1752.39	-898.659
32.218	1754.39	-874.871
32.22	1754.39	-850.116
32.222	1751.39	-824.116
32.224	1750.39	-799.3
32.226	1751.39	-775.498
32.228	1753.39	-752.131
32.23	1755.39	-728.723
32.232	1759.39	-706.031
32.234	1768.39	-684.983
32.236	1772.39	-661.633
32.238	1785.39	-641.133
32.24	1793.39	-618.179
32.242	1805.39	-595.976
32.244	1815.39	-572.409
32.246	1830.39	-549.596
32.248	1838.39	-523.928
32.25	1851.39	-499.002
32.252	1863.39	-472.965
32.254	1876.39	-446.333
32.256	1890.39	-419.005
32.258	1904.39	-390.695
32.26	1918.39	-361.393
32.262	1935.39	-331.533
32.264	1945.39	-299.505
32.266	1961.39	-267.466
32.268	1975.39	-234.043
32.27	1992.39	-199.81
32.272	2005.39	-164.045
32.274	2017.39	-127.274
32.276	2027.39	-89.5789
32.278	2043.39	-51.1691
32.28	2056.39	-11.5638
32.282	2066.39	28.9166
32.284	2076.39	70.1234
32.286	2085.39	111.98
32.288	2100.39	155.075
32.29	2109.39	198.649
32.292	2117.39	242.727
32.294	2128.39	287.844
32.296	2132.39	332.522
32.298	2145.39	379.208
32.3	2151.39	425.357
32.302	2158.39	472.119
32.304	2164.39	519.078
32.306	2169.39	566.117
32.308	2175.39	613.737
32.31	2181.39	661.724
32.312	2188.39	710.432
32.314	2187.39	756.619
32.316	2193.39	805.255
32.318	2196.39	853.012
32.32	2202.39	902.155
32.322	2206.39	950.748
32.324	2211.39	999.993
32.326	2212.39	1047.5
32.328	2219.39	1098.02
32.33	2221.39	1146.29
32.332	2230.39	1198.48
32.334	2233.39	1247.82
32.336	2236.39	1297.23
32.338	2236.39	1344.82
32.34	2242.39	1396.08
32.342	2243.39	1444.35
32.344	2247.39	1494.58
32.346	2245.39	1540.68
32.348	2251.39	1592.25
32.35	2252.39	1640.4
32.352	2254.39	1689.19
32.354	2255.39	1737.16
32.356	2258.39	1786.63
32.358	2255.39	1831.13
32.36	2258.39	1880.28
32.362	2257.39	1925.97
32.364	2260.39	1974.94
32.366	2261.39	2022.14
32.368	2262.39	2069.21
32.37	2259.39	2112.29
32.372	2260.39	2158.8
32.374	2260.39	2204.17
32.376	2258.39	2247.28
32.378	2257.39	2291.02
32.38	2256.39	2334.44
32.382	2254.39	2376.46
32.384	2255.39	2421.38
32.386	2250.39	2459.45
32.388	2248.39	2500.25
32.39	2245.39	2539.49
32.392	2240.39	2575.88
32.394	2240.39	2617.58
32.396	2233.39	2650.56
32.398	2229.39	2686.39
32.4	2226.39	2722.9
32.402	2220.39	2755.12
32.404	2219.39	2793.03
32.406	2215.39	2826.73
32.408	2213.39	2862.52
32.41	2206.39	2891.25
32.412	2205.39	2927.28
32.414	2200.39	2957.55
32.416	2197.39	2989.96
32.418	2194.39	3021.91
32.42	2190.39	3052
32.422	2188.39	3084.42
32.424	2179.39	3106.32
32.426	2181.39	3143.41
32.428	2176.39	3170.11
32.43	2174.39	3200.69
32.432	2166.39	3221.84
32.434	2166.39	3254.38
32.436	2162.39	3280.56
32.438	2158.39	3306.23
32.44	2153.39	3329.83
32.442	2150.39	3356.02
32.444	2144.39	3376.99
32.446	2138.39	3397.31
32.448	2130.39	3413.71
32.45	2127.39	3437.53
32.452	2125.39	3462.61
32.454	2119.39	3480.69
32.456	2116.39	3503.18
32.458	2108.39	3516.82
32.46	2106.39	3539.92
32.462	2102.39	3559.27
32.464	2093.39	3569.51
32.466	2083.39	3577.18
32.468	2073.39	3583.95
32.47	2064.39	3591.61
32.472	2057.39	3602.02
32.474	2049.39	3609.99
32.476	2040.39	3615.46
32.478	2031.39	3620.16
32.48	2021.39	3622.28
32.482	2017.39	3634.54
32.484	2006.39	3633.55
32.486	2003.39	3646.46
32.488	1996.39	3651.62
32.49	1985.39	3648.75
32.492	1980.39	3656.26
32.494	1970.39	3653.94
32.496	1964.39	3658.41
32.498	1957.39	3660.49
32.5	1949.39	3660.12
32.502	1944.39	3664.87
32.504	1938.39	3667.3
32.506	1933.39	3671.18
32.508	1927.39	3672.72
32.51	1929.39	3689.3
32.512	1927.39	3698.13
32.514	1923.39	3702.85
32.516	1921.39	3711.15
32.518	1918.39	3717.27
32.52	1916.39	3725.1
32.522	1914.39	3732.72
32.524	1913.39	3742.11
32.526	1914.39	3755.32
32.528	1911.39	3760.54
32.53	1908.39	3765.5
32.532	1913.39	3786.22
32.534	1911.39	3793.09
32.536	1914.39	3809.82
32.538	1911.39	3814.53
32.54	1915.39	3833.15
32.542	1911.39	3835.68
32.544	1920.39	3864.36
32.546	1918.39	3871.02
32.548	1922.39	3889.76
32.55	1921.39	3898.39
32.552	1924.39	3915.11
32.554	1925.39	3927.79
32.556	1927.39	3942.52
32.558	1930.39	3959.35
32.56	1933.39	3976.27
32.562	1935.39	3991.19
32.564	1940.39	4012.42
32.566	1943.39	4029.67
32.568	1946.39	4047
32.57	1953.39	4072.86
32.572	1958.39	4094.83
32.574	1972.39	4136.09
32.576	1979.39	4163.23
32.578	1986.39	4190.7
32.58	1995.39	4222.79
32.582	2005.39	4257.5
32.584	2016.39	4294.89
32.586	2022.39	4322.07
32.588	2037.39	4369.06
32.59	2046.39	4403.86
32.592	2059.39	4447.88
32.594	2072.39	4492.65
32.596	2085.39	4538.19
32.598	2095.39	4577.87
32.6	2108.39	4624.77
32.602	2119.39	4668
32.604	2132.39	4716.35
32.606	2144.39	4763.26
32.608	2156.39	4810.89
32.61	2164.39	4850.19
32.612	2174.39	4894.5
32.614	2184.39	4939.4
32.616	2192.39	4980.3
32.618	2198.39	5017.04
32.62	2210.39	5068
32.622	2217.39	5108.06
32.624	2225.39	5150.85
32.626	2231.39	5189.39
32.628	2238.39	5230.6
32.63	2246.39	5274.57
32.632	2251.39	5311.84
32.634	2256.39	5349.34
32.636	2262.39	5389.47
32.638	2268.39	5429.91
32.64	2271.39	5463.36
32.642	2276.39	5501.77
32.644	2281.39	5540.4
32.646	2288.39	5584.2
32.648	2292.39	5620.94
32.65	2297.39	5660.33
32.652	2303.39	5702.44
32.654	2309.39	5744.86
32.656	2313.39	5782.54
32.658	2318.39	5822.9
32.66	2323.39	5863.49
32.662	2329.39	5906.87
32.664	2335.39	5950.55
32.666	2342.39	5997.14
32.668	2344.39	6031.11
32.67	2352.39	6080.75
32.672	2357.39	6122.98
32.674	2363.39	6168.07
32.676	2368.39	6210.83
32.678	2376.39	6261.8
32.68	2380.39	6302.55
32.682	2384.39	6343.43
32.684	2389.39	6387.16
32.686	2393.39	6428.41
32.688	2399.39	6475.25
32.69	2400.39	6508.69
32.692	2404.39	6550.28
32.694	2407.39	6589.24
32.696	2406.39	6617.14
32.698	2407.39	6650.34
32.7	2403.39	6669.4
32.702	2398.39	6685.1
32.704	2394.39	6703.02
32.706	2387.39	6711.88
32.708	2379.39	6717.13
32.71	2368.39	6712.93
32.712	2355.39	6701.91
32.714	2341.39	6686.78
32.716	2322.39	6655.9
32.718	2300.39	6614.68
32.72	2272.39	6554.16
32.722	2246.39	6497.27
32.724	2209.39	6406.2
32.726	2175.39	6321.26
32.728	2130.39	6201.66
32.73	2083.39	6073.27
32.732	2031.39	5927.32
32.734	1971.39	5754.9
32.736	1912.39	5582.34
32.738	1842.39	5374.7
32.74	1768.39	5152.46
32.742	1684.39	4898.33
32.744	1594.39	4624.27
32.746	1495.39	4322.08
32.748	1389.39	3998.21
32.75	1277.39	3656.4
32.752	1154.39	3283.38
32.754	1022.39	2886.21
32.756	883.389	2472.12
32.758	745.389	2065.14
32.76	611.389	1674.82
32.762	491.389	1329.29
32.764	396.389	1057.73
32.766	308.389	810.914
32.768	224.389	580.863
32.77	151.389	385.433
32.772	95.3885	238.651
32.774	60.3885	148.364
32.776	41.3885	99.7993
32.778	19.3885	45.8616
32.78	4.3885	10.178
32.782	-3.6115	-8.20885
32.784	1.3885	3.092
32.786	2.3885	5.20933
32.788	0.388503	0.829575
32.79	-0.611497	-1.27789
32.792	1.3885	2.83867
32.794	-1.6115	-3.22175
32.796	4.3885	8.57629
32.798	2.3885	4.56091
32.8	0.388503	0.724527
32.802	0.388503	0.707258
32.804	1.3885	2.46627
32.806	-1.6115	-2.79128
32.808	0.388503	0.655856
32.81	0.388503	0.638864
32.812	1.3885	2.22283
32.814	1.3885	2.16262
32.816	1.3885	2.10267
32.818	-1.6115	-2.371
32.82	2.3885	3.41185
32.822	1.3885	1.9242
32.824	-0.611497	-0.821428
32.826	1.3885	1.80642
32.828	0.388503	0.489064
32.83	2.3885	2.90655
32.832	0.388503	0.456535
32.834	1.3885	1.57386
32.836	0.388503	0.424266
32.838	1.3885	1.45902
32.84	-0.611497	-0.617412
32.842	-0.611497	-0.592364
32.844	1.3885	1.28846
32.846	2.3885	2.11953
32.848	1.3885	1.17607
32.85	1.3885	1.12021
32.852	-1.6115	-1.2355
32.854	0.388503	0.282343
32.856	0.388503	0.266903
32.858	0.388503	0.251529
32.86	1.3885	0.844266
32.862	-2.6115	-1.48537
32.864	-0.611497	-0.323889
32.866	1.3885	0.681432
32.868	0.388503	0.175623
32.87	1.3885	0.574144
32.872	0.388503	0.145733
32.874	0.388503	0.130881
32.876	-0.611497	-0.182721
32.878	0.388503	0.10136
32.88	0.388503	0.086701
32.882	1.3885	0.257723
32.884	1.3885	0.205824
32.886	1.3885	0.154153
32.888	-0.611497	-0.0452183
32.89	1.3885	0.0514249
32.892	0.388503	0.000117048
32.894	-0.611497	0.0221947
32.896	0.388503	-0.0282558
32.898	-2.6115	0.284723
32.9	0.388503	-0.0563957
32.902	0.388503	-0.070357
32.904	0.388503	-0.0842556
32.906	-2.6115	0.659465
32.908	-0.611497	0.176128
32.91	1.3885	-0.448931
32.912	1.3885	-0.49768
32.914	3.3885	-1.33288
32.916	2.3885	-1.02254
32.918	2.3885	-1.1052
32.92	0.388503	-0.19316
32.922	-0.611497	0.325038
32.924	0.388503	-0.219792
32.926	1.3885	-0.832763
32.928	1.3885	-0.879758
32.93	1.3885	-0.926535
32.932	1.3885	-0.973096
32.934	1.3885	-1.01944
32.936	0.388503	-0.298151
32.938	1.3885	-1.11152
32.94	1.3885	-1.15722
32.942	0.388503	-0.336522
32.944	-1.6115	1.4485
32.946	2.3885	-2.22449
32.948	-0.611497	0.589265
32.95	0.388503	-0.386881
32.952	0.388503	-0.39932
32.954	1.3885	-1.47139
32.956	0.388503	-0.424012
32.958	2.3885	-2.68214
32.96	-0.611497	0.705873
32.962	-0.611497	0.725004
32.964	0.388503	-0.472709
32.966	-0.611497	0.762976
32.968	-0.611497	0.781833
32.97	3.3885	-4.4362
32.972	3.3885	-4.53934
32.974	-1.6115	2.20773
32.976	0.388503	-0.543992
32.978	1.3885	-1.98595
32.98	2.3885	-3.48761
32.982	3.3885	-5.04847
32.984	2.3885	-3.6292
32.986	0.388503	-0.601754
32.988	1.3885	-2.19138
32.99	0.388503	-0.624483
32.992	-0.611497	1.00069
32.994	3.3885	-5.64302
32.996	-0.611497	1.03592
32.998	0.388503	-0.669274
33	-0.611497	1.07084
33.002	1.3885	-2.47085
33.004	1.3885	-2.50995
33.006	-2.6115	4.794
33.008	-0.611497	1.13963
33.01	0.388503	-0.73483
33.012	0.388503	-0.745558
33.014	1.3885	-2.70274
33.016	0.388503	-0.766839
33.018	1.3885	-2.77841
33.02	3.3885	-6.87191
33.022	1.3885	-2.85319
33.024	1.3885	-2.89033
33.026	2.3885	-5.03547
33.028	-0.611497	1.30536
33.03	-1.6115	3.48258
33.032	-0.611497	1.33755
33.034	-1.6115	3.56697
33.036	0.388503	-0.87002
33.038	-0.611497	1.38518
33.04	1.3885	-3.18092
33.042	-0.611497	1.41649
33.044	1.3885	-3.25163
33.046	1.3885	-3.28667
33.048	2.3885	-5.71365
33.05	-0.611497	1.47806
33.052	1.3885	-3.39069
33.054	1.3885	-3.42498
33.056	2.3885	-5.95029
33.058	1.3885	-3.49297
33.06	1.3885	-3.5267
33.062	0.388503	-0.996163
33.064	0.388503	-1.00551
33.066	-1.6115	4.20941
33.068	1.3885	-3.65997
33.07	0.388503	-1.03325
33.072	0.388503	-1.04239
33.074	0.388503	-1.05148
33.076	1.3885	-3.79025
33.078	0.388503	-1.0695
33.08	2.3885	-6.63012
33.082	-0.611497	1.7114
33.084	0.388503	-1.09615
33.086	-0.611497	1.73916
33.088	-0.611497	1.75293
33.09	0.388503	-1.12239
33.092	0.388503	-1.13102
33.094	0.388503	-1.13961
33.096	0.388503	-1.14815
33.098	1.3885	-4.13381
33.1	1.3885	-4.16395
33.102	0.388503	-1.17346
33.104	0.388503	-1.1818
33.106	0.388503	-1.1901
33.108	-0.611497	1.88619
33.11	1.3885	-4.31219
33.112	1.3885	-4.34129
33.114	-0.611497	1.92466
33.116	1.3885	-4.39903
33.118	1.3885	-4.42762
33.12	0.388503	-1.2468
33.122	-1.6115	5.20454
33.124	0.388503	-1.2626
33.126	-1.6115	5.26967
33.128	0.388503	-1.2782
33.13	0.388503	-1.28592
33.132	1.3885	-4.62328
33.134	2.3885	-7.99979
33.136	0.388503	-1.30878
33.138	-1.6115	5.46008
33.14	1.3885	-4.73131
33.142	3.3885	-11.611
33.144	0.388503	-1.33863
33.146	0.388503	-1.34598
33.148	1.3885	-4.83659
33.15	0.388503	-1.36053
33.152	1.3885	-4.88829
33.154	0.388503	-1.37491
33.156	-0.611497	2.1753
33.158	2.3885	-8.54018
33.16	1.3885	-4.98973
33.162	1.3885	-5.01467
33.164	1.3885	-5.03945
33.166	1.3885	-5.06407
33.168	60.3885	-221.265
33.17	119.389	-439.272
33.172	162.389	-599.748
33.174	300.389	-1112.91
33.176	426.389	-1583.24
33.178	501.389	-1864.57
33.18	575.389	-2141.93
33.182	685.389	-2552.39
33.184	778.389	-2897.84
33.186	864.389	-3215.09
33.188	956.389	-3551.92
33.19	1058.39	-3922.25
33.192	1155.39	-4269.59
33.194	1218.39	-4487.21
33.196	1253.39	-4598.99
33.198	1275.39	-4661.42
33.2	1316.39	-4791.4
33.202	1372.39	-4972.9
33.204	1443.39	-5204.46
33.206	1515.39	-5434.47
33.208	1600.39	-5705
33.21	1695.39	-6003.63
33.212	1791.39	-6297.18
33.214	1888.39	-6584.88
33.216	1964.39	-6790.44
33.218	2028.39	-6946.96
33.22	2086.39	-7076.1
33.222	2137.39	-7175.23
33.224	2189.39	-7271.63
33.226	2249.39	-7387.75
33.228	2324.39	-7544.57
33.23	2397.39	-7685.13
33.232	2494.39	-7890.9
33.234	2611.39	-8144.39
33.236	2872.39	-8817.13
33.238	3058.39	-9221.28
33.24	3522.39	-10400.5
33.242	3865.39	-11134.5
33.244	4312.39	-12070
33.246	4669.39	-12643
33.248	4781.39	-12483.8
33.25	4823.39	-12119.7
33.252	4718.39	-11398.1
33.254	4501.39	-10456.9
33.256	4233.39	-9469.31
33.258	3926.39	-8473.44
33.26	3608.39	-7532.19
33.262	3305.39	-6692.55
33.264	3026.39	-5960.6
33.266	2790.39	-5360.21
33.268	2587.39	-4859.13
33.27	2437.39	-4483.83
33.272	2332.39	-4208.84
33.274	2249.39	-3985.69
33.276	2195.39	-3822.4
33.278	2167.39	-3709.37
33.28	2155.39	-3626.23
33.282	2152.39	-3559.31
33.284	2159.39	-3508.94
33.286	2175.39	-3472.15
33.288	2197.39	-3443.06
33.29	2224.39	-3419.27
33.292	2255.39	-3398.55
33.294	2304.39	-3400.52
33.296	2345.39	-3385.55
33.298	2409.39	-3397.57
33.3	2488.39	-3421.89
33.302	2563.39	-3430.8
33.304	2681.39	-3484.15
33.306	2811.39	-3535.22
33.308	2904.39	-3522.89
33.31	3012.39	-3512.86
33.312	3077.39	-3438.6
33.314	3099.39	-3309.33
33.316	3092.39	-3148.43
33.318	3051.39	-2957.75
33.32	2991.39	-2757.95
33.322	2923.39	-2562.06
33.324	2860.39	-2381.72
33.326	2800.39	-2214.05
33.328	2742.39	-2057.42
33.33	2682.39	-1908.44
33.332	2637.39	-1778.07
33.334	2599.39	-1658.6
33.336	2564.39	-1546.4
33.338	2535.39	-1442.45
33.34	2510.39	-1344.66
33.342	2489.39	-1252.32
33.344	2462.39	-1160.34
33.346	2430.39	-1069.98
33.348	2402.39	-985.353
33.35	2372.39	-903.663
33.352	2341.39	-825.441
33.354	2312.39	-751.629
33.356	2278.39	-679.975
33.358	2249.39	-613.504
33.36	2216.39	-549.485
33.362	2191.39	-490.702
33.364	2166.39	-434.687
33.366	2145.39	-381.985
33.368	2126.39	-331.807
33.37	2114.39	-284.42
33.372	2105.39	-238.634
33.374	2103.39	-194.357
33.376	2103.39	-150.552
33.378	2106.39	-107.013
33.38	2114.39	-63.4054
33.382	2126.39	-19.1697
33.384	2143.39	26.2008
33.386	2152.39	72.5167
33.388	2164.39	119.741
33.39	2180.39	168.339
33.392	2197.39	218.421
33.394	2212.39	269.672
33.396	2222.39	321.341
33.398	2234.39	374.18
33.4	2243.39	427.349
33.402	2252.39	481.202
33.404	2254.39	533.885
33.406	2266.39	589.416
33.408	2262.39	640.957
33.41	2266.39	694.525
33.412	2266.39	746.833
33.414	2267.39	799.283
33.416	2269.39	851.999
33.418	2264.39	901.696
33.42	2262.39	951.994
33.422	2263.39	1003.27
33.424	2261.39	1052.93
33.426	2261.39	1103.18
33.428	2256.39	1150.51
33.43	2257.39	1200.47
33.432	2254.39	1247.97
33.434	2253.39	1296.15
33.436	2252.39	1344.01
33.438	2245.39	1387.66
33.44	2240.39	1431.73
33.442	2240.39	1478.53
33.444	2234.39	1520.86
33.446	2227.39	1561.65
33.448	2219.39	1600.82
33.45	2212.39	1639.77
33.452	2206.39	1678.64
33.454	2195.39	1712.71
33.456	2185.39	1746.37
33.458	2178.39	1781.45
33.46	2172.39	1816.56
33.462	2164.39	1849.17
33.464	2158.39	1882.66
33.466	2155.39	1918.18
33.468	2150.39	1951.38
33.47	2142.39	1981.1
33.472	2137.39	2012.84
33.474	2128.39	2040.03
33.476	2125.39	2072.27
33.478	2121.39	2103.06
33.48	2114.39	2130.24
33.482	2109.39	2158.75
33.484	2101.39	2183.47
33.486	2092.39	2206.29
33.488	2086.39	2231.48
33.49	2078.39	2253.8
33.492	2071.39	2276.44
33.494	2063.39	2297.22
33.496	2058.39	2320.68
33.498	2047.39	2336.58
33.5	2039.39	2355.02
33.502	2032.39	2373.88
33.504	2020.39	2386.04
33.506	2012.39	2402.02
33.508	2001.39	2413.57
33.51	1995.39	2430.4
33.512	1981.39	2436.61
33.514	1971.39	2446.75
33.516	1957.39	2450.95
33.518	1945.39	2456.62
33.52	1938.39	2467.82
33.522	1922.39	2466.68
33.524	1908.39	2466.98
33.526	1895.39	2467.57
33.528	1892.39	2480.56
33.53	1876.39	2475.8
33.532	1867.39	2479.38
33.534	1857.39	2480.95
33.536	1842.39	2474.99
33.538	1827.39	2468.02
33.54	1817.39	2466.99
33.542	1804.39	2461.13
33.544	1788.39	2450.27
33.546	1775.39	2442.63
33.548	1760.39	2431.4
33.55	1748.39	2423.52
33.552	1731.39	2407.88
33.554	1715.39	2392.71
33.556	1696.39	2372.43
33.558	1680.39	2355.44
33.56	1661.39	2333.36
33.562	1644.39	2313.22
33.564	1624.39	2287.99
33.566	1603.39	2260.42
33.568	1579.39	2227.66
33.57	1553.39	2191.06
33.572	1528.39	2154.87
33.574	1501.39	2114.91
33.576	1478.39	2079.72
33.578	1451.39	2038.09
33.58	1427.39	1999.9
33.582	1400.39	1956.78
33.584	1378.39	1919.99
33.586	1358.39	1885.48
33.588	1338.39	1850.51
33.59	1317.39	1813.72
33.592	1302.39	1784.84
33.594	1284.39	1751.54
33.596	1268.39	1720.7
33.598	1251.39	1688.24
33.6	1236.39	1658.25
33.602	1222.39	1629.42
33.604	1206.39	1597.75
33.606	1196.39	1573.89
33.608	1180.39	1542.02
33.61	1166.39	1512.64
33.612	1152.39	1483.16
33.614	1140.39	1456.17
33.616	1132.39	1434.26
33.618	1124.39	1412.32
33.62	1117.39	1391.62
33.622	1105.39	1364.68
33.624	1092.39	1336.48
33.626	1090.39	1321.73
33.628	1077.39	1293.67
33.63	1062.39	1263.19
33.632	1056.39	1243.44
33.634	1046.39	1218.99
33.636	1038.39	1196.91
33.638	1030.39	1174.87
33.64	1019.39	1149.45
33.642	1010.39	1126.32
33.644	1000.39	1102.14
33.646	992.389	1080.23
33.648	981.389	1055.11
33.65	969.389	1028.99
33.652	962.389	1008.27
33.654	946.389	978.211
33.656	936.389	954.466
33.658	924.389	928.795
33.66	910.389	901.249
33.662	898.389	875.828
33.664	885.389	849.586
33.666	873.389	824.466
33.668	857.389	795.761
33.67	845.389	770.97
33.672	827.389	740.936
33.674	813.389	714.741
33.676	796.389	686.176
33.678	781.389	659.624
33.68	785.389	649.251
33.682	787.389	637.233
33.684	776.389	614.817
33.686	826.389	640.484
33.688	819.389	621.741
33.69	862.389	640.794
33.692	969.389	706.903
33.694	1015.39	728.396
33.696	1066.39	753.655
33.698	1075.39	749.438
33.7	1075.39	739.019
33.702	1060.39	718.279
33.704	1049.39	700.204
33.706	1042.39	684.788
33.708	1039.39	672.015
33.71	1038.39	660.567
33.712	1044.39	653.625
33.714	1056.39	650.531
33.716	1074.39	651.271
33.718	1090.39	650.972
33.72	1098.39	646.041
33.722	1095.39	634.701
33.724	1083.39	618.111
33.726	1067.39	599.154
33.728	1044.39	576.158
33.73	1025.39	555.279
33.732	1007.39	534.895
33.734	992.389	516.088
33.736	984.389	500.933
33.738	983.389	489.376
33.74	985.389	479.357
33.742	986.389	468.898
33.744	989.389	459.44
33.746	989.389	448.635
33.748	988.389	437.419
33.75	993.389	428.908
33.752	991.389	417.423
33.754	991.389	406.819
33.756	989.389	395.434
33.758	990.389	385.29
33.76	988.389	374.02
33.762	985.389	362.406
33.764	980.389	350.087
33.766	974.389	337.439
33.768	968.389	324.819
33.77	953.389	309.203
33.772	945.389	295.887
33.774	931.389	280.733
33.776	919.389	266.23
33.778	905.389	251.208
33.78	892.389	236.539
33.782	880.389	222.217
33.784	874.389	209.489
33.786	863.389	195.647
33.788	855.389	182.577
33.79	844.389	168.965
33.792	834.389	155.664
33.794	829.389	143.393
33.796	824.389	131.205
33.798	815.389	118.479
33.8	812.389	106.72
33.802	810.389	95.1598
33.804	804.389	83.2109
33.806	802.389	71.7569
33.808	797.389	60.1124
33.81	796.389	48.8435
33.812	792.389	37.4606
33.814	791.389	26.2898
33.816	791.389	15.2055
33.818	790.389	4.1551
33.82	787.389	-6.84033
33.822	787.389	-17.8005
33.824	852.389	-30.3952
33.826	860.389	-41.0814
33.828	859.389	-51.3014
33.83	935.389	-66.0941
33.832	973.389	-78.0279
33.834	1020.39	-90.3717
33.836	1102.39	-105.094
33.838	1127.39	-113.577
33.84	1129.39	-119.482
33.842	1148.39	-126.966
33.844	1157.39	-133.05
33.846	1163.39	-138.614
33.848	1184.39	-145.66
33.85	1197.39	-151.325
33.852	1211.39	-156.783
33.854	1219.39	-161.181
33.856	1220.39	-164.525
33.858	1223.39	-168.073
33.86	1226.39	-171.53
33.862	1225.39	-174.387
33.864	1220.39	-176.735
33.866	1214.39	-179.062
33.868	1208.39	-181.521
33.87	1196.39	-183.279
33.872	1191.39	-186.293
33.874	1183.39	-188.968
33.876	1181.39	-192.696
33.878	1178.39	-196.297
33.88	1183.39	-201.187
33.882	1188.39	-205.945
33.884	1200.39	-211.699
33.886	1203.39	-215.669
33.888	1213.39	-220.718
33.89	1224.39	-225.67
33.892	1242.39	-231.52
33.894	1254.39	-235.832
33.896	1263.39	-239.275
33.898	1277.39	-243.322
33.9	1295.39	-247.643
33.902	1309.39	-250.695
33.904	1326.39	-253.817
33.906	1341.39	-256.019
33.908	1353.39	-257.182
33.91	1367.39	-258.265
33.912	1380.39	-258.671
33.914	1393.39	-258.595
33.916	1403.39	-257.53
33.918	1415.39	-256.41
33.92	1422.39	-254.017
33.922	1432.39	-251.828
33.924	1438.39	-248.622
33.926	1447.39	-245.636
33.928	1450.39	-241.397
33.93	1450.39	-236.613
33.932	1454.39	-232.415
33.934	1455.39	-227.651
33.936	1457.39	-222.998
33.938	1455.39	-217.752
33.94	1455.39	-212.869
33.942	1448.39	-207.13
33.944	1450.39	-202.803
33.946	1447.39	-197.817
33.948	1444.39	-192.975
33.95	1447.39	-188.953
33.952	1443.39	-184.056
33.954	1445.39	-179.983
33.956	1442.39	-175.325
33.958	1439.39	-170.81
33.96	1437.39	-166.534
33.962	1434.39	-162.261
33.964	1432.39	-158.219
33.966	1428.39	-154.094
33.968	1424.39	-150.146
33.97	1419.39	-146.286
33.972	1416.39	-142.806
33.974	1408.39	-139.051
33.976	1406.39	-136.094
33.978	1401.39	-132.994
33.98	1394.39	-129.944
33.982	1389.39	-127.317
33.984	1384.39	-124.886
33.986	1381.39	-122.79
33.988	1370.39	-120.247
33.99	1367.39	-118.665
[truncated: 29,004 more rows]
