# Supplementary material for: Changes in the force-time curve during a repeat power ability assessment using loaded countermovement jumps
Source: PeerJ. 2024 Oct 4;12:e17971. doi: 10.7717/peerj.17971 (PMC11457872; doi:10.7717/peerj.17971)
Supplement: Supplemental Information 14 [file peerj-12-17971-s014.xlsx]

## Sheet: Sheet1
Weight	76.57
Ave prop power (W)	4568.935
Ave max prop power (W)	6092.9053
Max prop power (W)	7275.0601
Time	Net force (N)	Net power (W)
39.002	1330.39	0
39.004	1332.39	-0.489048
39.006	1330.39	-0.974423
39.008	1330.39	-1.493
39.01	1332.39	-1.97753
39.012	1333.39	-2.40734
39.014	1333.39	-2.81634
39.016	1334.39	-3.20848
39.018	1333.39	-3.59403
39.02	1335.39	-3.96875
39.022	1337.39	-4.27316
39.024	1334.39	-4.57736
39.026	1334.39	-4.94184
39.028	1333.39	-5.31802
39.03	1336.39	-5.67412
39.032	1338.39	-5.93844
39.034	1337.39	-6.17099
39.036	1337.39	-6.42425
39.038	1335.39	-6.70111
39.04	1337.39	-6.99667
39.042	1337.39	-7.24597
39.044	1336.39	-7.50587
39.046	1336.39	-7.78731
39.048	1338.39	-8.04459
39.05	1337.39	-8.26539
39.052	1338.39	-8.49743
39.054	1336.39	-8.72654
39.056	1340.39	-8.95907
39.058	1337.39	-9.1265
39.06	1339.39	-9.34441
39.062	1335.39	-9.55393
39.064	1336.39	-9.84974
39.066	1337.39	-10.1097
39.068	1336.39	-10.3533
39.07	1338.39	-10.6017
39.072	1335.39	-10.8265
39.074	1338.39	-11.0987
39.076	1335.39	-11.3199
39.078	1336.39	-11.6082
39.08	1334.39	-11.8863
39.082	1333.39	-12.2232
39.084	1336.39	-12.5609
39.086	1335.39	-12.825
39.088	1336.39	-13.107
39.09	1338.39	-13.3457
39.092	1332.39	-13.5724
39.094	1335.39	-13.9408
39.096	1338.39	-14.2044
39.098	1334.39	-14.4097
39.1	1338.39	-14.7001
39.102	1334.39	-14.9014
39.104	1339.39	-15.1847
39.106	1336.39	-15.3416
39.108	1339.39	-15.5663
39.11	1340.39	-15.6975
39.112	1338.39	-15.8101
39.114	1342.39	-15.9581
39.116	1341.39	-15.9938
39.118	1338.39	-16.0748
39.12	1338.39	-16.2432
39.122	1338.39	-16.4107
39.124	1342.39	-16.5568
39.126	1341.39	-16.5884
39.128	1341.39	-16.6494
39.13	1341.39	-16.7099
39.132	1342.39	-16.765
39.134	1344.39	-16.7797
39.136	1340.39	-16.7543
39.138	1342.39	-16.8386
39.14	1342.39	-16.8624
39.142	1341.39	-16.8908
39.144	1342.39	-16.944
39.146	1343.39	-16.9619
39.148	1339.39	-16.9688
39.15	1341.39	-17.086
39.152	1341.39	-17.1424
39.154	1338.39	-17.2122
39.156	1339.39	-17.3675
39.158	1340.39	-17.4872
39.16	1341.39	-17.5715
39.162	1337.39	-17.6419
39.164	1338.39	-17.8295
39.166	1337.39	-17.9894
39.168	1338.39	-18.1753
39.17	1338.39	-18.3294
39.172	1336.39	-18.4897
39.174	1336.39	-18.7112
39.176	1335.39	-18.9348
39.178	1336.39	-19.1854
39.18	1336.39	-19.4031
39.182	1336.39	-19.6197
39.184	1332.39	-19.8452
39.186	1336.39	-20.1883
39.188	1334.39	-20.4049
39.19	1333.39	-20.6871
39.192	1334.39	-20.9987
39.194	1333.39	-21.2774
39.196	1334.39	-21.5863
39.198	1334.39	-21.8604
39.2	1334.39	-22.1331
39.202	1333.39	-22.4048
39.204	1330.39	-22.7099
39.206	1333.39	-23.1156
39.208	1332.39	-23.4159
39.21	1331.39	-23.7487
39.212	1331.39	-24.1147
39.214	1333.39	-24.4808
39.216	1332.39	-24.7729
39.218	1335.39	-25.1034
39.22	1333.39	-25.3213
39.222	1332.39	-25.6082
39.224	1335.39	-25.9361
39.226	1331.39	-26.1436
39.228	1334.39	-26.5042
39.23	1336.39	-26.7574
39.232	1332.39	-26.9236
39.234	1334.39	-27.2441
39.236	1333.39	-27.4846
39.238	1336.39	-27.7716
39.24	1333.39	-27.9327
39.242	1334.39	-28.2107
39.244	1335.39	-28.4528
39.246	1331.39	-28.6386
39.248	1333.39	-28.9864
39.25	1332.39	-29.2501
39.252	1337.39	-29.5751
39.254	1333.39	-29.6825
39.256	1332.39	-29.9416
39.258	1332.39	-30.2388
39.26	1331.39	-30.5288
39.262	1333.39	-30.8687
39.264	1336.39	-31.1441
39.266	1332.39	-31.2723
39.268	1333.39	-31.5682
39.27	1332.39	-31.8152
39.272	1332.39	-32.1017
39.274	1334.39	-32.4004
39.276	1332.39	-32.6005
39.278	1332.39	-32.8824
39.28	1331.39	-33.1552
39.282	1330.39	-33.4606
39.284	1332.39	-33.8224
39.286	1334.39	-34.1139
39.288	1333.39	-34.31
39.29	1330.39	-34.5221
39.292	1335.39	-34.9056
39.294	1334.39	-35.0621
39.296	1333.39	-35.2518
39.298	1334.39	-35.4931
39.3	1336.39	-35.7078
39.302	1334.39	-35.8146
39.304	1334.39	-36.0085
39.306	1335.39	-36.2109
39.308	1334.39	-36.3579
39.31	1335.39	-36.5582
39.312	1335.39	-36.7127
39.314	1335.39	-36.8661
39.316	1335.39	-37.0184
39.318	1333.39	-37.1488
39.32	1336.39	-37.3999
39.322	1337.39	-37.5247
39.324	1335.39	-37.5819
39.326	1337.39	-37.7507
39.328	1338.39	-37.8383
39.33	1338.39	-37.8795
39.332	1336.39	-37.8984
39.334	1334.39	-37.9858
39.336	1333.39	-38.1524
39.338	1337.39	-38.409
39.34	1334.39	-38.4462
39.342	1336.39	-38.6439
39.344	1333.39	-38.7132
39.346	1334.39	-38.932
39.348	1331.39	-39.0673
39.35	1334.39	-39.3773
39.352	1333.39	-39.5334
39.354	1334.39	-39.7476
39.356	1334.39	-39.9134
39.358	1333.39	-40.0655
39.36	1337.39	-40.3147
39.362	1337.39	-40.3729
39.364	1335.39	-40.4049
39.366	1335.39	-40.5311
39.368	1337.39	-40.6824
39.37	1336.39	-40.7243
39.372	1338.39	-40.8394
39.374	1338.39	-40.858
39.376	1338.39	-40.8761
39.378	1337.39	-40.8806
39.38	1337.39	-40.9324
39.382	1338.39	-40.9968
39.384	1337.39	-40.9993
39.386	1338.39	-41.0626
39.388	1339.39	-41.0904
39.39	1336.39	-41.0299
39.392	1335.39	-41.0997
39.394	1337.39	-41.2436
39.396	1335.39	-41.2634
39.398	1340.39	-41.4464
39.4	1342.39	-41.4138
39.402	1336.39	-41.2044
39.404	1339.39	-41.3245
39.406	1339.39	-41.2991
39.408	1338.39	-41.2601
39.41	1338.39	-41.2689
39.412	1337.39	-41.2639
39.414	1339.39	-41.3334
39.416	1334.39	-41.2385
39.418	1338.39	-41.4385
39.42	1340.39	-41.4714
39.422	1339.39	-41.3936
39.424	1340.39	-41.3774
39.426	1340.39	-41.3126
39.428	1342.39	-41.2742
39.43	1340.39	-41.1128
39.432	1340.39	-41.0478
39.434	1340.39	-40.9827
39.436	1341.39	-40.9305
39.438	1338.39	-40.7912
39.44	1342.39	-40.8474
39.442	1337.39	-40.6471
39.444	1342.39	-40.7506
39.446	1339.39	-40.5759
39.448	1340.39	-40.5575
39.45	1340.39	-40.4911
39.452	1339.39	-40.4118
39.454	1340.39	-40.3926
39.456	1340.39	-40.3256
39.458	1342.39	-40.2836
39.46	1340.39	-40.1215
39.462	1337.39	-40.0171
39.464	1340.39	-40.0918
39.466	1338.39	-39.9991
39.468	1340.39	-40.0257
39.47	1339.39	-39.945
39.472	1337.39	-39.8866
39.474	1337.39	-39.9223
39.476	1336.39	-39.9449
39.478	1337.39	-40.0267
39.48	1338.39	-40.073
39.482	1339.39	-40.0839
39.484	1337.39	-40.0221
39.486	1333.39	-40.0043
39.488	1337.39	-40.2257
39.49	1335.39	-40.231
39.492	1334.39	-40.3178
39.494	1335.39	-40.4641
39.496	1338.39	-40.6006
39.498	1333.39	-40.5284
39.5	1335.39	-40.7203
39.502	1333.39	-40.7891
39.504	1335.39	-40.9794
39.506	1335.39	-41.0726
39.508	1332.39	-41.1246
39.51	1333.39	-41.3335
39.512	1335.39	-41.5203
39.514	1335.39	-41.6094
39.516	1332.39	-41.656
39.518	1330.39	-41.819
39.52	1332.39	-42.1063
39.522	1332.39	-42.2945
39.524	1333.39	-42.496
39.526	1334.39	-42.6617
39.528	1334.39	-42.7771
39.53	1334.39	-42.8916
39.532	1334.39	-43.0051
39.534	1333.39	-43.1026
39.536	1336.39	-43.2939
39.538	1335.39	-43.32
39.54	1335.39	-43.3951
39.542	1337.39	-43.4998
39.544	1337.39	-43.5039
39.546	1335.39	-43.4773
39.548	1333.39	-43.5194
39.55	1335.39	-43.6912
39.552	1336.39	-43.7773
39.554	1335.39	-43.7972
39.556	1335.39	-43.8665
39.558	1336.39	-43.9506
39.56	1336.39	-43.9837
39.562	1336.39	-44.0162
39.564	1336.39	-44.048
39.566	1335.39	-44.0637
39.568	1336.39	-44.1447
39.57	1337.39	-44.1902
39.572	1340.39	-44.2314
39.574	1338.39	-44.09
39.576	1337.39	-44.0338
39.578	1337.39	-44.0276
39.58	1336.39	-44.0055
39.582	1338.39	-44.0642
39.584	1338.39	-44.0217
39.586	1339.39	-43.9944
39.588	1338.39	-43.9012
39.59	1339.39	-43.8733
39.592	1340.39	-43.8103
39.594	1339.39	-43.6818
39.596	1338.39	-43.5883
39.598	1339.39	-43.5598
39.6	1338.39	-43.466
39.602	1338.39	-43.422
39.604	1341.39	-43.4225
39.606	1338.39	-43.2288
39.608	1337.39	-43.1696
39.61	1336.39	-43.1449
39.612	1339.39	-43.214
39.614	1338.39	-43.1188
39.616	1337.39	-43.0584
39.618	1340.39	-43.0914
39.62	1339.39	-42.9606
39.622	1342.39	-42.923
39.624	1342.39	-42.7368
39.626	1340.39	-42.5226
39.628	1339.39	-42.3929
39.63	1340.39	-42.3266
39.632	1340.39	-42.2111
39.634	1341.39	-42.1096
39.636	1341.39	-41.9593
39.638	1341.39	-41.8092
39.64	1341.39	-41.6593
39.642	1342.39	-41.523
39.644	1342.39	-41.3386
39.646	1341.39	-41.1413
39.648	1339.39	-40.9664
39.65	1340.39	-40.9008
39.652	1339.39	-40.7742
39.654	1340.39	-40.7085
39.656	1340.39	-40.5949
39.658	1339.39	-40.4686
39.66	1341.39	-40.4154
39.662	1340.39	-40.2543
39.664	1341.39	-40.1534
39.666	1339.39	-39.9804
39.668	1341.39	-39.9269
39.67	1342.39	-39.791
39.672	1341.39	-39.5961
39.674	1342.39	-39.4605
39.676	1341.39	-39.2664
39.678	1343.39	-39.1429
39.68	1341.39	-38.9032
39.682	1342.39	-38.7685
39.684	1341.39	-38.5763
39.686	1342.39	-38.442
39.688	1340.39	-38.2397
39.69	1343.39	-38.1626
39.692	1343.39	-37.9477
39.694	1341.39	-37.7122
39.696	1341.39	-37.5685
39.698	1343.39	-37.4458
39.7	1341.39	-37.212
39.702	1341.39	-37.0693
39.704	1340.39	-36.9168
39.706	1338.39	-36.7895
39.708	1339.39	-36.7621
39.71	1337.39	-36.6696
39.712	1338.39	-36.6767
39.714	1337.39	-36.6286
39.716	1337.39	-36.6251
39.718	1336.39	-36.6112
39.72	1337.39	-36.6517
39.722	1337.39	-36.6468
39.724	1335.39	-36.6216
39.726	1335.39	-36.6855
39.728	1336.39	-36.7588
39.73	1336.39	-36.7867
39.732	1335.39	-36.8038
39.734	1334.39	-36.8551
39.736	1334.39	-36.9506
39.738	1335.39	-37.0556
39.74	1332.39	-37.0835
39.742	1334.39	-37.2669
39.744	1335.39	-37.3696
39.746	1336.39	-37.4368
39.748	1336.39	-37.458
39.75	1334.39	-37.4574
39.752	1334.39	-37.547
39.754	1333.39	-37.6249
39.756	1335.39	-37.7693
39.758	1336.39	-37.8326
39.76	1333.39	-37.8168
39.762	1336.39	-37.9705
39.764	1336.39	-37.986
39.766	1337.39	-38.0122
39.768	1335.39	-37.97
39.77	1337.39	-38.0412
39.772	1334.39	-37.987
39.774	1332.39	-38.0474
39.776	1334.39	-38.2211
39.778	1336.39	-38.3246
39.78	1332.39	-38.29
39.782	1331.39	-38.4274
39.784	1332.39	-38.6213
39.786	1334.39	-38.7912
39.788	1333.39	-38.8558
39.79	1332.39	-38.9541
39.792	1332.39	-39.0979
39.794	1332.39	-39.2406
39.796	1332.39	-39.3824
39.798	1334.39	-39.5476
39.8	1329.39	-39.5561
39.802	1331.39	-39.8236
39.804	1332.39	-40.0081
39.806	1329.39	-40.1059
39.808	1330.39	-40.3574
39.81	1330.39	-40.5601
39.812	1332.39	-40.7879
39.814	1330.39	-40.8922
39.816	1327.39	-41.0504
39.818	1330.39	-41.3925
39.82	1332.39	-41.6162
39.822	1330.39	-41.7137
39.824	1332.39	-41.9356
39.826	1331.39	-42.0446
39.828	1332.39	-42.2157
39.83	1331.39	-42.3223
39.832	1330.39	-42.4624
39.834	1329.39	-42.6356
39.836	1327.39	-42.8269
39.838	1329.39	-43.1456
39.84	1333.39	-43.4245
39.842	1331.39	-43.4724
39.844	1329.39	-43.5883
39.846	1330.39	-43.8185
39.848	1332.39	-44.0286
39.85	1328.39	-44.0738
39.852	1331.39	-44.3672
39.854	1333.39	-44.5398
39.856	1331.39	-44.5778
39.858	1329.39	-44.6839
39.86	1333.39	-44.9559
39.862	1332.39	-45.0064
39.864	1330.39	-45.0742
39.866	1332.39	-45.2764
39.868	1332.39	-45.375
39.87	1332.39	-45.4727
39.872	1331.39	-45.5526
39.874	1331.39	-45.6831
39.876	1330.39	-45.7953
39.878	1333.39	-46.0097
39.88	1334.39	-46.0848
39.882	1331.39	-46.0557
39.884	1332.39	-46.1988
39.886	1332.39	-46.2889
39.888	1332.39	-46.3782
39.89	1335.39	-46.519
39.892	1334.39	-46.4851
39.894	1333.39	-46.4854
39.896	1333.39	-46.5373
39.898	1335.39	-46.6236
39.9	1334.39	-46.5872
39.902	1334.39	-46.6025
39.904	1337.39	-46.6699
39.906	1335.39	-46.545
39.908	1331.39	-46.4545
39.91	1338.39	-46.6949
39.912	1337.39	-46.5511
39.914	1335.39	-46.4249
39.916	1334.39	-46.3856
39.918	1336.39	-46.4326
39.92	1338.39	-46.4094
39.922	1337.39	-46.2647
39.924	1335.39	-46.1377
39.926	1338.39	-46.1658
39.928	1334.39	-45.9698
39.93	1337.39	-46.0321
39.932	1335.39	-45.9046
39.934	1338.39	-45.9313
39.936	1337.39	-45.7855
39.938	1339.39	-45.725
39.94	1337.39	-45.528
39.942	1340.39	-45.4837
39.944	1337.39	-45.236
39.946	1338.39	-45.1588
39.948	1338.39	-45.0304
39.95	1338.39	-44.9021
39.952	1340.39	-44.8058
39.954	1340.39	-44.6078
39.956	1336.39	-44.3473
39.958	1338.39	-44.321
39.96	1337.39	-44.1779
39.962	1340.39	-44.1318
39.964	1336.39	-43.873
39.966	1336.39	-43.8155
39.968	1340.39	-43.819
39.97	1340.39	-43.6216
39.972	1340.39	-43.4246
39.974	1337.39	-43.1835
39.976	1339.39	-43.1216
39.978	1337.39	-42.931
39.98	1338.39	-42.8544
39.982	1339.39	-42.7427
39.984	1338.39	-42.5674
39.986	1341.39	-42.4843
39.988	1340.39	-42.2397
39.99	1339.39	-42.0308
39.992	1339.39	-41.8711
39.994	1338.39	-41.6981
39.996	1340.39	-41.6011
39.998	1338.39	-41.3802
40	1339.39	-41.2699
40.002	1336.39	-41.0716
40.004	1338.39	-41.0445
40.006	1340.39	-40.9473
40.008	1341.39	-40.7669
40.01	1342.39	-40.5518
40.012	1338.39	-40.2391
40.014	1341.39	-40.1549
40.016	1339.39	-39.9038
40.018	1341.39	-39.7723
40.02	1343.39	-39.5707
40.022	1345.39	-39.2988
40.024	1341.39	-38.8882
40.026	1341.39	-38.6652
40.028	1341.39	-38.4428
40.03	1342.39	-38.232
40.032	1344.39	-37.9972
40.034	1339.39	-37.6185
40.036	1341.39	-37.49
40.038	1342.39	-37.281
40.04	1342.39	-37.0273
40.042	1342.39	-36.7743
40.044	1337.39	-36.4731
40.046	1339.39	-36.4159
40.048	1339.39	-36.2693
40.05	1336.39	-36.0944
40.052	1342.39	-36.1098
40.054	1335.39	-35.7933
40.056	1333.39	-35.7683
40.058	1336.39	-35.8595
40.06	1334.39	-35.7986
40.062	1336.39	-35.8448
40.064	1336.39	-35.8021
40.066	1331.39	-35.7122
40.068	1333.39	-35.8614
40.07	1334.39	-35.9311
40.072	1330.39	-35.9174
40.074	1331.39	-36.0897
40.076	1331.39	-36.2167
40.078	1327.39	-36.3027
40.08	1327.39	-36.5654
40.082	1332.39	-36.8785
40.084	1330.39	-36.945
40.086	1330.39	-37.1007
40.088	1330.39	-37.2552
40.09	1332.39	-37.4302
40.092	1330.39	-37.4919
40.094	1331.39	-37.6544
40.096	1328.39	-37.7373
40.098	1328.39	-37.9557
40.1	1330.39	-38.1956
40.102	1331.39	-38.354
40.104	1330.39	-38.4537
40.106	1330.39	-38.5986
40.108	1330.39	-38.7424
40.11	1332.39	-38.9089
40.112	1330.39	-38.9577
40.114	1330.39	-39.0987
40.116	1331.39	-39.2508
40.118	1330.39	-39.3429
40.12	1331.39	-39.4933
40.122	1330.39	-39.5833
40.124	1331.39	-39.7319
40.126	1331.39	-39.8324
40.128	1330.39	-39.9195
40.13	1333.39	-40.091
40.132	1330.39	-40.0813
40.134	1332.39	-40.2388
40.136	1332.39	-40.3004
40.138	1333.39	-40.3743
40.14	1334.39	-40.4128
40.142	1333.39	-40.3902
40.144	1332.39	-40.402
40.146	1333.39	-40.4737
40.148	1331.39	-40.4711
40.15	1333.39	-40.5893
40.152	1332.39	-40.5983
40.154	1332.39	-40.6544
40.156	1334.39	-40.7362
40.158	1334.39	-40.7217
40.16	1335.39	-40.7199
40.162	1336.39	-40.6829
40.164	1334.39	-40.5719
40.166	1334.39	-40.5563
40.168	1332.39	-40.5144
40.17	1333.39	-40.5805
40.172	1336.39	-40.6373
40.174	1335.39	-40.5374
40.176	1332.39	-40.4463
40.178	1336.39	-40.5498
40.18	1334.39	-40.4361
40.182	1333.39	-40.4047
40.184	1337.39	-40.4722
40.186	1334.39	-40.3102
40.188	1336.39	-40.3166
40.19	1336.39	-40.2275
40.192	1334.39	-40.1132
40.194	1333.39	-40.0809
40.196	1336.39	-40.1336
40.198	1334.39	-40.0185
40.2	1337.39	-40.0357
40.202	1337.39	-39.9105
40.204	1336.39	-39.7731
40.206	1337.39	-39.6953
40.208	1338.39	-39.5825
40.21	1337.39	-39.4108
40.212	1339.39	-39.3101
40.214	1337.39	-39.0923
40.216	1338.39	-38.98
40.218	1338.39	-38.8213
40.22	1340.39	-38.6857
40.222	1342.39	-38.48
40.224	1340.39	-38.1604
40.226	1340.39	-37.9338
40.228	1339.39	-37.6971
40.23	1341.39	-37.5277
40.232	1340.39	-37.2574
40.234	1341.39	-37.0433
40.236	1340.39	-36.7747
40.238	1343.39	-36.5811
40.24	1339.39	-36.2154
40.242	1341.39	-36.048
40.244	1338.39	-35.7644
40.246	1341.39	-35.6417
40.248	1338.39	-35.3601
40.25	1341.39	-35.2375
40.252	1339.39	-34.9664
40.254	1340.39	-34.7919
40.256	1340.39	-34.5744
40.258	1339.39	-34.3492
40.26	1342.39	-34.1919
40.262	1341.39	-33.898
40.264	1339.39	-33.6327
40.266	1343.39	-33.4832
40.268	1340.39	-33.1424
40.27	1343.39	-32.9507
40.272	1341.39	-32.6196
40.274	1342.39	-32.38
40.276	1343.39	-32.1058
40.278	1344.39	-31.7971
40.28	1343.39	-31.4422
40.282	1342.39	-31.124
40.284	1342.39	-30.8476
40.286	1346.39	-30.5929
40.288	1342.39	-30.1578
40.29	1345.39	-29.8988
40.292	1347.39	-29.5298
40.294	1351.39	-29.0986
40.296	1347.39	-28.4971
40.298	1351.39	-28.0667
40.3	1353.39	-27.4888
40.302	1351.39	-26.832
40.304	1349.39	-26.2498
40.306	1349.39	-25.7445
40.308	1348.39	-25.2401
40.31	1349.39	-24.775
40.312	1347.39	-24.2746
40.314	1351.39	-23.8482
40.316	1347.39	-23.2826
40.318	1350.39	-22.8577
40.32	1350.39	-22.3302
40.322	1347.39	-21.8089
40.324	1348.39	-21.39
40.326	1347.39	-20.9411
40.328	1346.39	-20.5297
40.33	1343.39	-20.1604
40.332	1341.39	-19.8959
40.334	1342.39	-19.6945
40.336	1343.39	-19.4584
40.338	1340.39	-19.2005
40.34	1338.39	-19.0458
40.342	1335.39	-18.9646
40.344	1330.39	-18.9938
40.346	1331.39	-19.1772
40.348	1326.39	-19.3418
40.35	1325.39	-19.666
40.352	1320.39	-20.0308
40.354	1318.39	-20.5569
40.356	1313.39	-21.1504
40.358	1309.39	-21.9057
40.36	1307.39	-22.7891
40.362	1302.39	-23.7297
40.364	1296.39	-24.8245
40.366	1289.39	-26.1009
40.368	1284.39	-27.599
40.37	1276.39	-29.2253
40.372	1268.39	-31.0853
40.374	1262.39	-33.1927
40.376	1252.39	-35.4172
40.378	1242.39	-37.9144
40.38	1235.39	-40.7262
40.382	1225.39	-43.6552
40.384	1212.39	-46.7647
40.386	1203.39	-50.2925
40.388	1190.39	-53.906
40.39	1179.39	-57.8763
40.392	1167.39	-62.0401
40.394	1150.39	-66.2334
40.396	1136.39	-70.8982
40.398	1121.39	-75.76
40.4	1099.39	-80.4618
40.402	1080.39	-85.7018
40.404	1057.39	-90.9159
40.406	1038.39	-96.7311
40.408	1011.39	-102.044
40.41	988.389	-107.983
40.412	957.389	-113.233
40.414	930.389	-119.099
40.416	900.389	-124.654
40.418	869.389	-130.084
40.42	839.389	-135.605
40.422	801.389	-139.69
40.424	770.389	-144.762
40.426	734.389	-148.58
40.428	700.389	-152.386
40.43	664.389	-155.248
40.432	628.389	-157.495
40.434	597.389	-160.334
40.436	562.389	-161.365
40.438	523.389	-160.336
40.44	491.389	-160.485
40.442	460.389	-160.019
40.444	423.389	-156.376
40.446	392.389	-153.777
40.448	360.389	-149.623
40.45	332.389	-145.958
40.452	302.389	-140.221
40.454	272.389	-133.19
40.456	249.389	-128.387
40.458	227.389	-123.041
40.46	204.389	-116.067
40.462	188.389	-112.095
40.464	168.389	-104.824
40.466	155.389	-101.05
40.468	140.389	-95.2309
40.47	129.389	-91.4227
40.472	122.389	-89.9452
40.474	110.389	-84.2673
40.476	103.389	-81.8773
40.478	95.3885	-78.2727
40.48	86.3885	-73.3683
40.482	80.3885	-70.5859
40.484	76.3885	-69.2713
40.486	73.3885	-68.6589
40.488	68.3885	-65.9433
40.49	69.3885	-68.8926
40.492	64.3885	-65.7649
40.494	64.3885	-67.5968
40.496	67.3885	-72.6518
40.498	73.3885	-81.177
40.5	75.3885	-85.4838
40.502	82.3885	-95.6895
40.504	87.3885	-103.877
40.506	97.3885	-118.385
40.508	103.389	-128.426
40.51	110.389	-140.022
40.512	120.389	-155.827
40.514	128.389	-169.464
40.516	136.389	-183.464
40.518	147.389	-201.924
40.52	155.389	-216.689
40.522	166.389	-236.04
40.524	182.389	-263.05
40.526	200.389	-293.635
40.528	221.389	-329.378
40.53	250.389	-377.954
40.532	286.389	-438.232
40.534	311.389	-482.661
40.536	349.389	-548.167
40.538	381.389	-605.196
40.54	415.389	-666.184
40.542	446.389	-723.042
40.544	477.389	-780.466
40.546	501.389	-826.874
40.548	523.389	-870.288
40.55	544.389	-912.277
40.552	564.389	-952.78
40.554	581.389	-988.354
40.556	596.389	-1020.62
40.558	615.389	-1059.8
40.56	627.389	-1086.96
40.562	646.389	-1126.28
40.564	662.389	-1160.37
40.566	680.389	-1197.94
40.568	701.389	-1240.74
40.57	718.389	-1276.39
40.572	737.389	-1315.48
40.574	757.389	-1356.22
40.576	775.389	-1393.22
40.578	794.389	-1431.81
40.58	812.389	-1468.39
40.582	831.389	-1506.53
40.584	857.389	-1557.02
40.586	879.389	-1599.86
40.588	902.389	-1644.1
40.59	929.389	-1695.13
40.592	958.389	-1749.2
40.594	985.389	-1798.94
40.596	1014.39	-1851.6
40.598	1040.39	-1898
40.6	1073.39	-1956.28
40.602	1103.39	-2008.05
40.604	1136.39	-2064.18
40.606	1172.39	-2124.47
40.608	1205.39	-2177.94
40.61	1236.39	-2226.43
40.612	1271.39	-2280.64
40.614	1306.39	-2333.19
40.616	1340.39	-2382.23
40.618	1371.39	-2424.25
40.62	1399.39	-2459.35
40.622	1429.39	-2496.34
40.624	1454.39	-2522.98
40.626	1481.39	-2551.54
40.628	1503.39	-2569.98
40.63	1526.39	-2588.71
40.632	1550.39	-2607.63
40.634	1572.39	-2621.66
40.636	1595.39	-2635.84
40.638	1619.39	-2650.05
40.64	1636.39	-2651.38
40.642	1655.39	-2654.68
40.644	1675.39	-2658.18
40.646	1693.39	-2657.12
40.648	1712.39	-2656.27
40.65	1723.39	-2641.91
40.652	1742.39	-2638.69
40.654	1758.39	-2629.6
40.656	1777.39	-2623.65
40.658	1793.39	-2611.9
40.66	1811.39	-2601.72
40.662	1824.39	-2583.14
40.664	1843.39	-2571.77
40.666	1851.39	-2543.98
40.668	1864.39	-2522.27
40.67	1875.39	-2496.9
40.672	1891.39	-2477.11
40.674	1901.39	-2448.4
40.676	1923.39	-2433.8
40.678	1941.39	-2412.41
40.68	1962.39	-2393.03
40.682	1984.39	-2372.94
40.684	2006.39	-2350.85
40.686	2025.39	-2323.37
40.688	2046.39	-2296.33
40.69	2065.39	-2265.18
40.692	2088.39	-2236.41
40.694	2107.39	-2201.34
40.696	2127.39	-2165.44
40.698	2144.39	-2124.69
40.7	2167.39	-2087.92
40.702	2186.39	-2045.18
40.704	2212.39	-2006.7
40.706	2232.39	-1960.39
40.708	2257.39	-1916.11
40.71	2276.39	-1864.42
40.712	2296.39	-1811.51
40.714	2312.39	-1753.57
40.716	2328.39	-1693.97
40.718	2343.39	-1632.05
40.72	2354.39	-1566.04
40.722	2365.39	-1498.98
40.724	2376.39	-1430.86
40.726	2386.39	-1361.15
40.728	2394.39	-1289.48
40.73	2406.39	-1219.03
40.732	2415.39	-1146.06
40.734	2426.39	-1073.1
40.736	2434.39	-997.934
40.738	2445.39	-923.118
40.74	2448.39	-844.724
40.742	2452.39	-766.569
40.744	2457.39	-688.492
40.746	2460.39	-609.685
40.748	2459.39	-530.106
40.75	2462.39	-451.606
40.752	2462.39	-372.711
40.754	2467.39	-294.597
40.756	2469.39	-216.024
40.758	2470.39	-137.517
40.76	2472.39	-59.2222
40.762	2478.39	19.1415
40.764	2477.39	97.423
40.766	2479.39	175.538
40.768	2480.39	253.426
40.77	2478.39	330.597
40.772	2478.39	407.561
40.774	2477.39	483.952
40.776	2478.39	560.39
40.778	2481.39	637.189
40.78	2481.39	713.063
40.782	2485.39	789.994
40.784	2484.39	865.181
40.786	2488.39	941.954
40.788	2495.39	1020.21
40.79	2491.39	1093.81
40.792	2495.39	1170.58
40.794	2502.39	1249.1
40.796	2503.39	1324.78
40.798	2502.39	1399.06
40.8	2505.39	1475.35
40.802	2504.39	1549.07
40.804	2503.39	1622.32
40.806	2508.39	1699.36
40.808	2509.39	1773.72
40.81	2513.39	1850.16
40.812	2512.39	1922.77
40.814	2514.39	1997.39
40.816	2516.39	2071.92
40.818	2517.39	2145.46
40.82	2521.39	2221.52
40.822	2524.39	2296.79
40.824	2525.39	2370.15
40.826	2527.39	2444.28
40.828	2527.39	2516.25
40.83	2536.39	2597.4
40.832	2533.39	2666.28
40.834	2533.39	2737.79
40.836	2538.39	2814.66
40.838	2535.39	2882.44
40.84	2540.39	2959.1
40.842	2540.39	3029.89
40.844	2536.39	3095.33
40.846	2539.39	3168.9
40.848	2540.39	3239.88
40.85	2539.39	3307.97
40.852	2540.39	3378.32
40.854	2539.39	3445.68
40.856	2537.39	3511.16
40.858	2539.39	3581.83
40.86	2536.39	3645.06
40.862	2538.39	3715.08
40.864	2541.39	3786.53
40.866	2540.39	3851.8
40.868	2539.39	3916.62
40.87	2540.39	3984.19
40.872	2535.39	4041.78
40.874	2537.39	4110.03
40.876	2536.39	4173.15
40.878	2533.39	4232.41
40.88	2532.39	4294.46
40.882	2528.39	4350.8
40.884	2530.39	4417.03
40.886	2528.39	4475.96
40.888	2523.39	4528.85
40.89	2518.39	4580.85
40.892	2515.39	4635.72
40.894	2508.39	4682.34
40.896	2504.39	4733.63
40.898	2499.39	4782.22
40.9	2491.39	4824.04
40.902	2486.39	4870.65
40.904	2475.39	4904.33
40.906	2467.39	4942.63
40.908	2463.39	4988
40.91	2456.39	5026.43
40.912	2452.39	5070.12
40.914	2446.39	5108.87
40.916	2441.39	5148.85
40.918	2433.39	5181.55
40.92	2430.39	5224.06
40.922	2427.39	5265.99
40.924	2420.39	5298.46
40.926	2418.39	5341.15
40.928	2412.39	5374.33
40.93	2407.39	5408.94
40.932	2404.39	5447.37
40.934	2401.39	5485.25
40.936	2398.39	5522.59
40.938	2395.39	5559.37
40.94	2390.39	5590.87
40.942	2390.39	5633.57
40.944	2386.39	5666.41
40.946	2389.39	5715.57
40.948	2383.39	5742.82
40.95	2383.39	5783.99
40.952	2380.39	5817.5
40.954	2379.39	5855.46
40.956	2378.39	5893.09
40.958	2376.39	5927.87
40.96	2377.39	5969.85
40.962	2379.39	6014.25
40.964	2377.39	6048.3
40.966	2376.39	6084.52
40.968	2372.39	6112.59
40.97	2375.39	6158.43
40.972	2374.39	6193.75
40.974	2372.39	6226.1
40.976	2376.39	6274.06
40.978	2374.39	6306.04
40.98	2373.39	6340.32
40.982	2373.39	6376.99
40.984	2376.39	6421.64
40.986	2376.39	6458.09
40.988	2375.39	6491.56
40.99	2374.39	6524.7
40.992	2377.39	6568.71
40.994	2376.39	6601.54
40.996	2380.39	6648.17
40.998	2383.39	6692.1
41	2386.39	6736.09
41.002	2386.39	6771.53
41.004	2385.39	6803.86
41.006	2387.39	6844.56
41.008	2386.39	6876.49
41.01	2389.39	6919.82
41.012	2388.39	6951.43
41.014	2384.39	6973.86
41.016	2388.39	7019.47
41.018	2386.39	7047.31
41.02	2384.39	7074.76
41.022	2382.39	7101.81
41.024	2378.39	7122.41
41.026	2375.39	7145.48
41.028	2371.39	7165.02
41.03	2368.39	7187.06
41.032	2363.39	7202.47
41.034	2359.39	7220.34
41.036	2354.39	7234.54
41.038	2348.39	7245
41.04	2341.39	7251.62
41.042	2337.39	7266.86
41.044	2327.39	7262.67
41.046	2318.39	7260.61
41.048	2314.39	7273.49
41.05	2305.39	7269.94
41.052	2299.39	7275.06
41.054	2286.39	7257.09
41.056	2271.39	7231.48
41.058	2260.39	7217.43
41.06	2244.39	7186.21
41.062	2230.39	7160.09
41.064	2213.39	7123.04
41.066	2192.39	7071.58
41.068	2172.39	7021.75
41.07	2147.39	6954.06
41.072	2126.39	6897.64
41.074	2098.39	6816.79
41.076	2070.39	6734.05
41.078	2040.39	6642.94
41.08	2008.39	6543.4
41.082	1974.39	6435.41
41.084	1938.39	6318.96
41.086	1897.39	6184.21
41.088	1856.39	6047.46
41.09	1817.39	5915.43
41.092	1775.39	5771.95
41.094	1733.39	5626.86
41.096	1683.39	5454.22
41.098	1637.39	5293.07
41.1	1589.39	5124.21
41.102	1537.39	4941.32
41.104	1483.39	4751.03
41.106	1425.39	4547.13
41.108	1367.39	4342.67
41.11	1304.39	4122.04
41.112	1232.39	3872.98
41.114	1157.39	3614.89
41.116	1073.39	3329.6
41.118	984.389	3030.34
41.12	882.389	2693.43
41.122	771.389	2332.51
41.124	660.389	1976.1
41.126	540.389	1598.46
41.128	418.389	1221.94
41.13	302.389	870.953
41.132	202.389	574.224
41.134	128.389	358.476
41.136	73.3885	201.488
41.138	33.3885	90.0759
41.14	17.3885	46.0723
41.142	8.3885	21.8203
41.144	1.3885	3.54462
41.146	0.388503	0.97302
41.148	1.3885	3.41075
41.15	1.3885	3.34423
41.152	0.388503	0.917172
41.154	2.3885	5.52521
41.156	0.388503	0.880313
41.158	-0.611497	-1.35674
41.16	1.3885	3.01544
41.162	0.388503	0.82554
41.164	2.3885	4.9641
41.166	0.388503	0.789408
41.168	0.388503	0.77144
41.17	1.3885	2.69317
41.172	0.388503	0.735731
41.174	0.388503	0.717979
41.176	1.3885	2.50287
41.178	1.3885	2.43997
41.18	1.3885	2.37733
41.182	1.3885	2.31494
41.184	0.388503	0.63033
41.186	0.388503	0.613005
41.188	1.3885	2.12922
41.19	2.3885	3.55714
41.192	2.3885	3.45205
41.194	0.388503	0.544463
41.196	0.388503	0.52749
41.198	-0.611497	-0.803649
41.2	1.3885	1.76466
41.202	-0.611497	-0.750771
41.204	-0.611497	-0.72448
41.206	2.3885	2.72764
41.208	0.388503	0.427122
41.21	-0.611497	-0.646327
41.212	1.3885	1.40892
41.214	0.388503	0.377874
41.216	0.388503	0.361595
41.218	1.3885	1.23442
41.22	2.3885	2.02431
41.222	0.388503	0.313201
41.224	2.3885	1.82722
41.226	0.388503	0.28128
41.228	0.388503	0.265411
41.23	0.388503	0.249609
41.232	0.388503	0.233876
41.234	-0.611497	-0.34345
41.236	0.388503	0.2026
41.238	-0.611497	-0.294434
41.24	1.3885	0.61329
41.242	-0.611497	-0.245857
41.244	-0.611497	-0.22171
41.246	1.3885	0.448874
41.248	-1.6115	-0.457901
41.25	0.388503	0.0952498
41.252	0.388503	0.0801843
41.254	3.3885	0.56867
41.256	1.3885	0.179723
41.258	0.388503	0.0354233
41.26	0.388503	0.0206207
41.262	0.388503	0.00588359
41.264	0.388503	-0.00878828
41.266	-1.6115	0.0970837
41.268	-0.611497	0.0597516
41.27	0.388503	-0.0524439
41.272	1.3885	-0.238924
41.274	1.3885	-0.290165
41.276	2.3885	-0.586862
41.278	1.3885	-0.391923
41.28	0.388503	-0.12381
41.282	-0.611497	0.217061
41.284	1.3885	-0.543006
41.286	2.3885	-1.01983
41.288	0.388503	-0.179771
41.29	-0.611497	0.304743
41.292	1.3885	-0.741193
41.294	0.388503	-0.221091
41.296	0.388503	-0.234738
41.298	1.3885	-0.887482
41.3	0.388503	-0.261834
41.302	-0.611497	0.433315
41.304	1.3885	-1.03179
41.306	-0.611497	0.47539
41.308	-0.611497	0.496297
41.31	3.3885	-2.86527
41.312	2.3885	-2.10037
41.314	2.3885	-2.1807
41.316	1.3885	-1.3142
41.318	0.388503	-0.380673
41.32	1.3885	-1.40662
41.322	-1.6115	1.68581
41.324	0.388503	-0.41921
41.326	2.3885	-2.65543
41.328	-1.6115	1.8441
41.33	0.388503	-0.457189
41.332	-0.611497	0.739352
41.334	-1.6115	2.00026
41.336	1.3885	-1.76787
41.338	-1.6115	2.10308
41.34	-0.611497	0.817414
41.342	0.388503	-0.531572
41.344	0.388503	-0.543752
41.346	2.3885	-3.41742
41.348	1.3885	-2.02969
41.35	-0.611497	0.912767
41.352	2.3885	-3.63866
41.354	-1.6115	2.50426
41.356	-3.6115	5.72246
41.358	0.388503	-0.627375
41.36	2.3885	-3.929
41.362	0.388503	-0.650713
41.364	0.388503	-0.662306
41.366	1.3885	-2.40827
41.368	0.388503	-0.685307
41.37	-2.6115	4.68346
41.372	-0.611497	1.11457
41.374	-0.611497	1.13238
41.376	-0.611497	1.1501
41.378	-1.6115	3.07737
41.38	2.3885	-4.62961
41.382	-2.6115	5.13632
41.384	-1.6115	3.21532
41.386	0.388503	-0.78613
41.388	0.388503	-0.797036
41.39	1.3885	-2.88735
41.392	-0.611497	1.28858
41.394	0.388503	-0.829418
41.396	0.388503	-0.840101
41.398	2.3885	-5.23018
41.4	0.388503	-0.861278
41.402	1.3885	-3.11576
41.404	-0.611497	1.38865
41.406	1.3885	-3.19034
41.408	1.3885	-3.22729
41.41	0.388503	-0.913287
41.412	1.3885	-3.30066
41.414	0.388503	-0.933705
41.416	-0.611497	1.48559
41.418	2.3885	-5.86464
41.42	-1.6115	3.99839
41.422	1.3885	-3.48076
41.424	-1.6115	4.08092
41.426	0.388503	-0.99371
41.428	0.388503	-1.00352
41.43	2.3885	-6.22952
41.432	0.388503	-1.02296
41.434	-0.611497	1.62531
41.436	1.3885	-3.72484
41.438	0.388503	-1.05175
41.44	2.3885	-6.52439
41.442	1.3885	-3.82649
41.444	1.3885	-3.86
41.446	0.388503	-1.08936
41.448	0.388503	-1.09864
41.45	2.3885	-6.81108
41.452	-0.611497	1.75819
41.454	0.388503	-1.12616
41.456	0.388503	-1.13524
41.458	0.388503	-1.14426
41.46	0.388503	-1.15323
41.462	-0.611497	1.82922
41.464	1.3885	-4.18524
41.466	0.388503	-1.17985
41.468	3.3885	-10.3669
41.47	-0.611497	1.88454
41.472	0.388503	-1.20598
41.474	-0.611497	1.91176
41.476	0.388503	-1.22317
41.478	0.388503	-1.23169
41.48	1.3885	-4.43229
41.482	-0.611497	1.96523
41.484	0.388503	-1.25694
41.486	1.3885	-4.522
41.488	1.3885	-4.55152
41.49	1.3885	-4.58086
41.492	2.3885	-7.93014
41.494	-1.6115	5.38407
41.496	-0.611497	2.05576
41.498	0.388503	-1.31412
41.5	-1.6115	5.48405
41.502	1.3885	-4.75354
41.504	-0.611497	2.10586
41.506	0.388503	-1.34575
41.508	-0.611497	2.13045
41.51	1.3885	-4.86518
41.512	0.388503	-1.36896
41.514	0.388503	-1.3766
41.516	3.3885	-12.0727
41.518	0.388503	-1.39171
41.52	1.3885	-5.00072
41.522	-0.611497	2.21404
41.524	0.388503	-1.41406
41.526	3.3885	-12.3974
41.528	1.3885	-5.10613
41.53	0.388503	-1.43595
41.532	0.388503	-1.44317
41.534	0.388503	-1.45034
41.536	0.388503	-1.45747
41.538	107.389	-404.675
41.54	309.389	-1169.8
41.542	454.389	-1721.72
41.544	723.389	-2742.87
41.546	928.389	-3516.82
41.548	888.389	-3360.15
41.55	841.389	-3178.45
41.552	927.389	-3498.51
41.554	1091.39	-4107.96
41.556	1289.39	-4836.23
41.558	1465.39	-5469.94
41.56	1531.39	-5683.93
41.562	1585.39	-5848.45
41.564	1755.39	-6430.8
41.566	1959.39	-7118.78
41.568	2154.39	-7750.97
41.57	2451.39	-8717.3
41.572	2800.39	-9818.46
41.574	3104.39	-10703.4
41.576	3489.39	-11796.9
41.578	3892.39	-12859.5
41.58	4106.39	-13218.4
41.582	4273.39	-13373.9
41.584	4307.39	-13085.6
41.586	4255.39	-12540.2
41.588	4147.39	-11854.6
41.59	3975.39	-11026.8
41.592	3780.39	-10185.6
41.594	3566.39	-9345.91
41.596	3359.39	-8575.05
41.598	3159.39	-7867.36
41.6	2985.39	-7263.05
41.602	2833.39	-6743.63
41.604	2703.39	-6301.97
41.606	2607.39	-5958.81
41.608	2535.39	-5684.2
41.61	2484.39	-5466.41
41.612	2459.39	-5311.83
41.614	2453.39	-5200.92
41.616	2463.39	-5124.02
41.618	2501.39	-5102.29
41.62	2548.39	-5093.06
41.622	2619.39	-5123.34
41.624	2699.39	-5159.93
41.626	2797.39	-5217.03
41.628	2901.39	-5268.82
41.63	3008.39	-5308.06
41.632	3119.39	-5334.91
41.634	3221.39	-5326.6
41.636	3309.39	-5276.96
41.638	3382.39	-5187.63
41.64	3434.39	-5053.78
41.642	3467.39	-4883.74
41.644	3478.39	-4678.87
41.646	3468.39	-4446.58
41.648	3442.39	-4198.58
41.65	3403.39	-3942.55
41.652	3351.39	-3681.89
41.654	3285.39	-3418.79
41.656	3214.39	-3164.97
41.658	3140.39	-2923
41.66	3066.39	-2695.61
41.662	2993.39	-2483.09
41.664	2925.39	-2287.7
41.666	2863.39	-2108.61
41.668	2805.39	-1942.88
41.67	2761.39	-1795.5
41.672	2722.39	-1658.33
41.674	2691.39	-1531.83
41.676	2663.39	-1411.9
41.678	2644.39	-1300.64
41.68	2629.39	-1194.25
41.682	2622.39	-1093.5
41.684	2619.39	-995.551
41.686	2625.39	-901.229
41.688	2630.39	-806.203
41.69	2640.39	-712.063
41.692	2647.39	-616.327
41.694	2657.39	-520.502
41.696	2654.39	-422.06
41.698	2656.39	-324.914
41.7	2648.39	-227.399
41.702	2645.39	-131.519
41.704	2635.39	-36.6288
41.706	2631.39	56.7795
41.708	2621.39	148.671
41.71	2616.39	239.398
41.712	2609.39	328.712
41.714	2603.39	416.862
41.716	2587.39	501.522
41.718	2590.39	588.596
41.72	2572.39	669.508
41.722	2567.39	751.892
41.724	2556.39	831.087
41.726	2548.39	909.641
41.728	2539.39	986.368
41.73	2528.39	1060.67
41.732	2522.39	1135.62
41.734	2514.39	1208.43
41.736	2508.39	1280.96
41.738	2495.39	1348.39
41.74	2487.39	1416.88
41.742	2484.39	1487.2
41.744	2477.39	1554.17
41.746	2471.39	1620.66
41.748	2465.39	1686.09
41.75	2460.39	1751.22
41.752	2453.39	1813.89
41.754	2450.39	1878.6
41.756	2443.39	1939.34
41.758	2443.39	2004.91
41.76	2443.39	2070.18
41.762	2437.39	2129.69
41.764	2431.39	2188.21
41.766	2430.39	2250.51
41.768	2428.39	2311.42
41.77	2422.39	2367.75
41.772	2416.39	2423.11
41.774	2409.39	2476.43
41.776	2402.39	2528.66
41.778	2391.39	2575.4
41.78	2386.39	2627.43
41.782	2371.39	2667.07
41.784	2361.39	2710.69
41.786	2348.39	2749.37
41.788	2333.39	2783.95
41.79	2318.39	2816.7
41.792	2303.39	2847.64
41.794	2284.39	2871.66
41.796	2268.39	2897.44
41.798	2247.39	2914.78
41.8	2228.39	2932.54
41.802	2208.39	2946.91
41.804	2188.39	2959.19
41.806	2167.39	2968.03
41.808	2145.39	2973.37
41.81	2129.39	2985.16
41.812	2109.39	2989.6
41.814	2090.39	2993.62
41.816	2069.39	2992.94
41.818	2053.39	2997.81
41.82	2036.39	2999.75
41.822	2018.39	2998.69
41.824	2004.39	3002.19
41.826	1985.39	2996.81
41.828	1969.39	2994.53
41.83	1956.39	2995.62
41.832	1936.39	2984.68
41.834	1925.39	2986.41
41.836	1909.39	2979.34
41.838	1895.39	2974.26
41.84	1882.39	2969.75
41.842	1867.39	2961.07
41.844	1853.39	2952.94
41.846	1839.39	2943.84
41.848	1827.39	2937.05
41.85	1809.39	2919.62
41.852	1797.39	2910.9
41.854	1780.39	2893.16
41.856	1765.39	2877.69
41.858	1751.39	2862.97
41.86	1735.39	2844.1
41.862	1715.39	2817.66
41.864	1701.39	2800.15
41.866	1684.39	2776.86
41.868	1665.39	2749.35
41.87	1652.39	2730.93
41.872	1632.39	2700.15
41.874	1615.39	2673.46
41.876	1597.39	2644.32
41.878	1575.39	2607.7
41.88	1557.39	2576.87
41.882	1535.39	2538.62
41.884	1515.39	2502.89
41.886	1492.39	2461.42
41.888	1476.39	2430.84
41.89	1455.39	2391.42
41.892	1433.39	2349.69
41.894	1419.39	2320.56
41.896	1400.39	2282.79
41.898	1379.39	2241.25
41.9	1361.39	2204.11
41.902	1343.39	2166.55
41.904	1321.39	2122.13
41.906	1300.39	2078.89
41.908	1275.39	2028.85
41.91	1257.39	1989.6
41.912	1233.39	1940.57
41.914	1216.39	1902.29
41.916	1194.39	1856
41.918	1175.39	1814.17
41.92	1151.39	1764.47
41.922	1129.39	1717.71
41.924	1105.39	1667.81
41.926	1085.39	1623.9
41.928	1059.39	1571
41.93	1037.39	1524.07
41.932	1008.39	1466.93
41.934	986.389	1420.1
41.936	960.389	1367.69
41.938	938.389	1321.18
41.94	906.389	1260.89
41.942	882.389	1212.07
41.944	861.389	1167.71
41.946	838.389	1121.01
41.948	815.389	1074.73
41.95	797.389	1035.45
41.952	776.389	992.696
41.954	761.389	958.034
41.956	743.389	920.006
41.958	724.389	881.214
41.96	705.389	842.932
41.962	687.389	806.367
41.964	676.389	778.45
41.966	662.389	747.478
41.968	654.389	723.64
41.97	650.389	704.454
41.972	642.389	681.165
41.974	636.389	660.257
41.976	630.389	639.582
41.978	626.389	621.141
41.98	619.389	599.946
41.982	614.389	580.925
41.984	607.389	560.252
41.986	603.389	542.57
41.988	597.389	523.3
41.99	593.389	505.993
41.992	590.389	489.703
41.994	586.389	472.75
41.996	582.389	455.976
41.998	579.389	440.151
42	577.389	425.22
42.002	572.389	408.245
42.004	574.389	396.364
42.006	569.389	379.755
42.008	567.389	365.311
42.01	562.389	349.1
42.012	558.389	333.706
42.014	557.389	320.238
42.016	558.389	307.973
42.018	554.389	293.052
42.02	551.389	278.822
42.022	551.389	266.21
42.024	549.389	252.717
42.026	547.389	239.339
42.028	547.389	226.92
42.03	544.389	213.357
42.032	547.389	202.198
42.034	545.389	189.229
42.036	546.389	177.369
42.038	545.389	164.912
42.04	547.389	153.399
42.042	547.389	141.348
42.044	550.389	130.079
42.046	596.389	128.339
42.048	667.389	130.582
42.05	654.389	115.807
42.052	670.389	106.189
42.054	689.389	96.7658
42.056	697.389	85.612
42.058	728.389	77.0214
42.06	762.389	68.3443
42.062	776.389	57.6419
42.064	800.389	47.5472
42.066	824.389	37.3096
42.068	845.389	26.848
42.07	866.389	16.3452
42.072	883.389	5.7648
42.074	910.389	-4.72154
42.076	933.389	-15.1161
42.078	962.389	-25.4809
42.08	986.389	-35.5319
42.082	1000.39	-45.0472
42.084	1019.39	-54.6055
42.086	1033.39	-63.6935
42.088	1050.39	-72.754
42.09	1066.39	-81.5017
42.092	1075.39	-89.508
42.094	1084.39	-97.349
42.096	1093.39	-105.018
42.098	1099.39	-112.247
42.1	1107.39	-119.532
42.102	1114.39	-126.549
42.104	1120.39	-133.306
42.106	1128.39	-140.143
42.108	1134.39	-146.57
42.11	1141.39	-152.971
42.112	1148.39	-159.204
42.114	1147.39	-164.24
42.116	1155.39	-170.467
42.118	1154.39	-175.266
42.12	1153.39	-180.064
42.122	1156.39	-185.441
42.124	1158.39	-190.579
42.126	1158.39	-195.343
42.128	1160.39	-200.4
42.13	1162.39	-205.389
42.132	1162.39	-209.98
42.134	1169.39	-215.733
42.136	1172.39	-220.612
42.138	1179.39	-226.106
42.14	1183.39	-230.873
42.142	1190.39	-236.072
42.144	1197.39	-241.078
42.146	1202.39	-245.51
42.148	1212.39	-250.752
42.15	1220.39	-255.325
42.152	1226.39	-259.273
42.154	1233.39	-263.238
42.156	1245.39	-267.986
42.158	1253.39	-271.569
42.16	1260.39	-274.701
42.162	1269.39	-278.014
42.164	1277.39	-280.835
42.166	1281.39	-282.578
42.168	1291.39	-285.412
42.17	1300.39	-287.706
42.172	1305.39	-288.876
42.174	1314.39	-290.689
42.176	1322.39	-291.984
42.178	1333.39	-293.603
42.18	1339.39	-293.815
42.182	1349.39	-294.611
42.184	1356.39	-294.438
42.186	1360.39	-293.41
42.188	1361.39	-291.644
42.19	1363.39	-290.041
42.192	1366.39	-288.56
42.194	1368.39	-286.777
42.196	1364.39	-283.783
42.198	1362.39	-281.328
42.2	1362.39	-279.33
42.202	1366.39	-278.081
42.204	1362.39	-275.211
42.206	1360.39	-272.866
42.208	1359.39	-270.785
42.21	1358.39	-268.748
42.212	1358.39	-266.934
42.214	1351.39	-263.882
42.216	1351.39	-262.333
42.218	1345.39	-259.736
42.22	1347.39	-258.762
42.222	1344.39	-256.849
42.224	1338.39	-254.533
42.226	1337.39	-253.298
42.228	1333.39	-251.588
42.23	1331.39	-250.365
42.232	1354.39	-253.461
42.234	1400.39	-259.542
42.236	1388.39	-254.206
42.238	1426.39	-257.495
42.24	1460.39	-258.52
42.242	1496.39	-258.31
42.244	1519.39	-254.455
42.246	1540.39	-249.187
42.248	1554.39	-241.916
42.25	1565.39	-233.555
42.252	1574.39	-224.398
42.254	1582.39	-214.68
42.256	1583.39	-203.811
42.258	1587.39	-193.236
42.26	1587.39	-182.111
42.262	1582.39	-170.598
42.264	1577.39	-159.407
42.266	1567.39	-148.163
42.268	1556.39	-137.431
42.27	1546.39	-127.382
42.272	1534.39	-117.778
42.274	1521.39	-108.77
42.276	1506.39	-100.351
42.278	1488.39	-92.5631
42.28	1474.39	-85.8088
42.282	1455.39	-79.5459
42.284	1444.39	-74.413
42.286	1428.39	-69.629
42.288	1417.39	-65.6789
42.29	1407.39	-62.2253
42.292	1400.39	-59.2631
42.294	1397.39	-56.6824
42.296	1392.39	-54.19
42.298	1388.39	-51.9237
42.3	1387.39	-49.8764
42.302	1386.39	-47.8765
42.304	1388.39	-45.9689
42.306	1389.39	-43.9779
42.308	1392.39	-41.9803
42.31	1394.39	-39.863
42.312	1398.39	-37.6934
42.314	1402.39	-35.3744
42.316	1403.39	-32.8899
42.318	1405.39	-30.3794
42.32	1411.39	-27.8047
42.322	1413.39	-25.0002
42.324	1415.39	-22.1262
42.326	1415.39	-19.1926
42.328	1418.39	-16.2508
42.33	1423.39	-13.1798
42.332	1420.39	-10.007
42.334	1421.39	-6.91763
42.336	1422.39	-3.80048
42.338	1423.39	-0.655622
42.34	1421.39	2.456
42.342	1422.39	5.53829
42.344	1416.39	8.4766
42.346	1414.39	11.2615
42.348	1408.39	13.8395
42.35	1408.39	16.3434
42.352	1403.39	18.6778
42.354	1400.39	20.8685
42.356	1394.39	22.8266
42.358	1388.39	24.5407
42.36	1387.39	26.1993
42.362	1381.39	27.6213
42.364	1376.39	28.8469
42.366	1370.39	29.8383
42.368	1366.39	30.6819
42.37	1362.39	31.3736
42.372	1353.39	31.7098
42.374	1352.39	32.0505
42.376	1342.39	31.9806
42.378	1337.39	31.7655
42.38	1331.39	31.3368
42.382	1326.39	30.7449
42.384	1319.39	29.9064
42.386	1312.39	28.8383
42.388	1308.39	27.6601
42.39	1300.39	26.2085
42.392	1294.39	24.5803
42.394	1289.39	22.8055
42.396	1282.39	20.8177
42.398	1277.39	18.6881
42.4	1273.39	16.4472
42.402	1266.39	14.0143
42.404	1261.39	11.4387
42.406	1256.39	8.73044
42.408	1250.39	5.87101
42.41	1251.39	2.98665
42.412	1244.39	0.0125013
42.414	1241.39	-3.0865
42.416	1240.39	-6.23134
42.418	1235.39	-9.42347
42.42	1234.39	-12.7126
42.422	1230.39	-16.023
42.424	1228.39	-19.424
42.426	1228.39	-22.8677
42.428	1224.39	-26.2741
42.43	1224.39	-29.8031
42.432	1224.39	-33.316
42.434	1220.39	-36.7564
42.436	1222.39	-40.3874
42.438	1219.39	-43.8499
42.44	1220.39	-47.466
42.442	1221.39	-51.0397
42.444	1217.39	-54.4272
42.446	1222.39	-58.1878
42.448	1222.39	-61.6288
42.45	1225.39	-65.1657
42.452	1223.39	-68.4079
42.454	1227.39	-71.9434
42.456	1228.39	-75.2211
42.458	1232.39	-78.6003
42.46	1231.39	-81.6053
42.462	1233.39	-84.7812
42.464	1236.39	-87.9431
42.466	1237.39	-90.8938
42.468	1244.39	-94.1604
42.47	1243.39	-96.7246
42.472	1244.39	-99.4317
42.474	1251.39	-102.492
42.476	1253.39	-105.001
42.478	1258.39	-107.649
42.48	1258.39	-109.785
42.482	1263.39	-112.272
42.484	1271.39	-114.822
42.486	1271.39	-116.519
42.488	1278.39	-118.741
42.49	1279.39	-120.274
42.492	1284.39	-122.082
42.494	1290.39	-123.805
42.496	1292.39	-125.01
42.498	1300.39	-126.627
42.5	1299.39	-127.249
42.502	1303.39	-128.308
42.504	1307.39	-129.229
42.506	1311.39	-130.014
42.508	1311.39	-130.331
42.51	1320.39	-131.388
42.512	1323.39	-131.64
42.514	1326.39	-131.788
42.516	1332.39	-132.075
42.518	1337.39	-132.069
42.52	1343.39	-131.966
42.522	1350.39	-131.727
42.524	1353.39	-130.918
42.526	1358.39	-130.157
42.528	1365.39	-129.369
42.53	1372.39	-128.319
42.532	1374.39	-126.637
42.534	1382.39	-125.32
42.536	1390.39	-123.698
42.538	1395.39	-121.559
42.54	1399.39	-119.163
42.542	1407.39	-116.875
42.544	1411.39	-114.021
42.546	1421.39	-111.374
42.548	1421.39	-107.747
42.55	1429.39	-104.573
42.552	1432.39	-100.815
42.554	1434.39	-96.8948
42.556	1436.39	-92.9059
42.558	1437.39	-88.8048
42.56	1441.39	-84.7983
42.562	1442.39	-80.5245
42.564	1445.39	-76.2935
42.566	1444.39	-71.8263
42.568	1444.39	-67.4495
42.57	1445.39	-63.1162
42.572	1449.39	-58.8232
42.574	1448.39	-54.2806
42.576	1452.39	-49.8787
42.578	1448.39	-45.2216
42.58	1453.39	-40.8431
42.582	1457.39	-36.2572
42.584	1453.39	-31.4927
42.586	1456.39	-26.9224
42.588	1456.39	-22.2504
42.59	1456.39	-17.5988
42.592	1456.39	-12.9677
42.594	1456.39	-8.35694
42.596	1453.39	-3.81555
42.598	1453.39	0.631824
42.6	1451.39	5.01473
42.602	1448.39	9.26531
42.604	1445.39	13.3663
42.606	1443.39	17.3499
42.608	1438.39	21.1291
42.61	1438.39	24.8574
42.612	1433.39	28.3763
42.614	1430.39	31.7494
42.616	1427.39	34.981
42.618	1420.39	37.8915
42.62	1419.39	40.7828
42.622	1414.39	43.423
42.624	1411.39	45.949
42.626	1406.39	48.2364
42.628	1401.39	50.3126
42.63	1404.39	52.6257
42.632	1402.39	54.761
42.634	1398.39	56.6892
42.636	1396.39	58.5706
42.638	1392.39	60.2416
42.64	1395.39	62.1873
42.642	1394.39	63.9849
42.644	1386.39	65.2782
42.646	1386.39	66.7861
42.648	1382.39	68.0176
42.65	1376.39	68.9541
42.652	1371.39	69.7283
42.654	1370.39	70.5889
42.656	1365.39	71.1281
42.658	1363.39	71.691
42.66	1362.39	72.2481
42.662	1358.39	72.552
42.664	1358.39	72.9942
42.666	1355.39	73.2186
42.668	1354.39	73.477
42.67	1351.39	73.5534
42.672	1351.39	73.738
42.674	1351.39	73.921
42.676	1345.39	73.6684
42.678	1346.39	73.7101
42.68	1339.39	73.2084
42.682	1340.39	73.0396
42.684	1335.39	72.4753
42.686	1331.39	71.8116
42.688	1326.39	70.9428
42.69	1320.39	69.8381
42.692	1314.39	68.5379
42.694	1310.39	67.1824
42.696	1302.39	65.4331
42.698	1296.39	63.5674
42.7	1287.39	61.3274
42.702	1281.39	59.0082
42.704	1271.39	56.2735
42.706	1262.39	53.314
42.708	1255.39	50.2204
42.71	1246.39	46.8345
42.712	1238.39	43.2661
42.714	1228.39	39.4011
42.716	1222.39	35.4704
42.718	1212.39	31.236
42.72	1201.39	26.7325
42.722	1193.39	22.0853
42.724	1180.39	17.1206
42.726	1172.39	12.0123
42.728	1163.39	6.73036
42.73	1158.39	1.34553
42.732	1149.39	-4.16534
42.734	1141.39	-9.82704
42.736	1135.39	-15.6181
42.738	1128.39	-21.4937
42.74	1121.39	-27.4732
42.742	1115.39	-33.5681
42.744	1109.39	-39.7414
42.746	1111.39	-46.2077
42.748	1116.39	-52.7082
42.75	1120.39	-59.0522
42.752	1127.39	-65.4252
42.754	1149.39	-72.3609
42.756	1161.39	-78.2938
42.758	1178.39	-84.2236
42.76	1192.39	-89.5608
42.762	1211.39	-94.8522
42.764	1225.39	-99.3122
42.766	1241.39	-103.515
42.768	1257.39	-107.255
42.77	1267.39	-110.091
42.772	1277.39	-112.615
42.774	1285.39	-114.677
42.776	1293.39	-116.478
42.778	1297.39	-117.721
42.78	1302.39	-118.902
42.782	1305.39	-119.765
42.784	1308.39	-120.524
42.786	1309.39	-121.03
42.788	1309.39	-121.422
42.79	1307.39	-121.66
42.792	1305.39	-121.962
42.794	1302.39	-122.249
42.796	1300.39	-122.71
42.798	1293.39	-122.841
42.8	1292.39	-123.668
42.802	1283.39	-123.884
42.804	1280.39	-124.863
42.806	1280.39	-126.175
42.808	1273.39	-126.899
42.81	1271.39	-128.252
42.812	1265.39	-129.317
42.814	1267.39	-131.251
42.816	1266.39	-132.85
42.818	1266.39	-134.56
42.82	1263.39	-135.988
42.822	1265.39	-137.96
42.824	1269.39	-140.05
42.826	1265.39	-141.249
42.828	1264.39	-142.85
42.83	1271.39	-145.254
42.832	1273.39	-146.941
42.834	1272.39	-148.258
42.836	1271.39	-149.598
42.838	1274.39	-151.369
42.84	1271.39	-152.421
42.842	1269.39	-153.661
42.844	1266.39	-154.849
42.846	1264.39	-156.228
42.848	1260.39	-157.441
42.85	1258.39	-158.985
42.852	1253.39	-160.245
42.854	1252.39	-162.095
42.856	1252.39	-164.079
42.858	1253.39	-166.169
42.86	1254.39	-168.219
42.862	1254.39	-170.11
42.864	1260.39	-172.715
42.866	1267.39	-175.251
42.868	1270.39	-177.072
42.87	1280.39	-179.658
42.872	1290.39	-181.919
42.874	1298.39	-183.6
42.876	1311.39	-185.634
42.878	1319.39	-186.599
42.88	1331.39	-187.779
42.882	1345.39	-188.776
42.884	1354.39	-188.651
42.886	1367.39	-188.674
42.888	1375.39	-187.608
42.89	1381.39	-186.003
42.892	1392.39	-184.743
42.894	1398.39	-182.486
42.896	1408.39	-180.434
42.898	1412.39	-177.335
42.9	1421.39	-174.605
42.902	1425.39	-170.999
42.904	1430.39	-167.336
42.906	1434.39	-163.378
42.908	1438.39	-159.263
42.91	1442.39	-154.992
42.912	1443.39	-150.307
42.914	1446.39	-145.761
42.916	1446.39	-140.866
42.918	1447.39	-136.067
42.92	1448.39	-131.244
42.922	1449.39	-126.397
42.924	1449.39	-121.46
42.926	1450.39	-116.606
42.928	1448.39	-111.554
42.93	1449.39	-106.776
42.932	1447.39	-101.819
42.934	1444.39	-96.9225
42.936	1447.39	-92.4487
42.938	1444.39	-87.6114
42.94	1441.39	-82.9258
42.942	1442.39	-78.5333
42.944	1443.39	-74.1159
42.946	1441.39	-69.5853
42.948	1441.39	-65.2139
42.95	1441.39	-60.8613
42.952	1441.39	-56.5273
42.954	1436.39	-52.1243
42.956	1443.39	-48.1316
42.958	1439.39	-43.7252
42.96	1439.39	-39.5457
42.962	1435.39	-35.3607
42.964	1440.39	-31.3937
42.966	1438.39	-27.227
42.968	1435.39	-23.1673
42.97	1435.39	-19.2379
42.972	1433.39	-15.3417
42.974	1429.39	-11.5689
42.976	1427.39	-7.95602
42.978	1424.39	-4.45871
42.98	1420.39	-1.12026
42.982	1415.39	2.01728
42.984	1408.39	4.89136
42.986	1407.39	7.61039
42.988	1402.39	10.1745
42.99	1398.39	12.5537
[truncated: 30,004 more rows]
