# Supplementary material for: Changes in the force-time curve during a repeat power ability assessment using loaded countermovement jumps
Source: PeerJ. 2024 Oct 4;12:e17971. doi: 10.7717/peerj.17971 (PMC11457872; doi:10.7717/peerj.17971)
Supplement: Supplemental Information 15 [file peerj-12-17971-s015.csv]

PARTICIPANTS	RPA%dec
1	27.61
2	29.7
3	25.5
4	24.62
5	20.64
6	24.21
7	23.9
8	26.57
9	34.99
10	26.7
11	28.25
